# Supplementary material for: Flower Development in Cassava Is Feminized by Cytokinin, While Proliferation Is Stimulated by Anti-Ethylene and Pruning: Transcriptome Responses
Source: Front Plant Sci. 2021 May 28;12:666266. doi: 10.3389/fpls.2021.666266 (PMC8194492; doi:10.3389/fpls.2021.666266)
Supplement: Supplementary Table 1 — Worksheet 2017: Results of negative binomial and binomial mixed model regression. Incidence rate ratio (IRR) and odds ratio with 95% CIs for the effects of STS treatment and timing of BA application (Experiment I) on total flowers, numbers of female flowers, fruits, and female-to-male ratios. n = 96 (dead plants excluded). Worksheet 2018–2019: Results of negative binomial and binomial mixed model regression. IRR and odds ratio with 95 % CIs for the effects of Pruning, BA and STS inclusive treatments on total flowers, numbers of female flowers, fruits, and female-to-male ratios. n = 2,115 (dead plants excluded). [file Table_1.XLSX]

## Sheet: 2017
	Total Flowers					Females					Fruit					females:males
	p-value	IRR	0.025	0.975		p-value	IRR	0.025	0.975		p-value	IRR	0.025	0.975		p-value	Odds Ratio	0.025	0.975
STS	<0.001	4.02975	2.04579	7.93772		<0.001	9.75753	3.00624	31.6707		<0.001	5.29778	2.0925	13.4129		<0.001	3.87711	1.83134	8.20819
BA_Always	0.02815	2.16991	1.08654	4.33348		<0.001	8.2713	2.55094	26.8193		0.227037	1.85338	0.681092	5.04338		<0.001	7.64159	3.6242	16.1122
BA_Early	0.03978	2.14345	1.03626	4.43361		<0.001	8.26766	2.51313	27.1988		0.334575	1.72239	0.57083	5.19703		<0.001	6.50037	3.0437	13.8827
BA_Mid	0.20928	1.60427	0.767057	3.35527		0.112857	2.83344	0.781927	10.2674		0.993687	0.995455	0.32203	3.07713		0.026476	2.52424	1.11421	5.71866
BA_Late	0.03405	2.15424	1.05947	4.38026		0.003626	6.02725	1.79685	20.2175		0.173371	2.04512	0.730136	5.72842		<0.001	6.52276	3.04024	13.9944
STS x BA_Always	0.00143	0.234522	0.0961636	0.571947		<0.001	0.082709	0.0209013	0.327289		0.013879	0.188545	0.0499115	0.712245		0.004059	0.296618	0.129478	0.679513
STS x BA_Early	0.00764	0.29709	0.121792	0.724695		0.001637	0.118589	0.0314599	0.447025		0.335077	0.541734	0.155774	1.88398		0.001227	0.255383	0.111624	0.584287
STS x BA_Mid	0.07936	0.445243	0.180312	1.09943		0.107142	0.309511	0.0743179	1.28902		0.634707	0.730941	0.200614	2.6632		0.110762	0.485242	0.199528	1.18008
STS x BA_Late	0.02743	0.387662	0.166989	0.899949		0.002678	0.127855	0.0333878	0.489609		0.094755	0.365258	0.112075	1.1904		<0.001	0.152595	0.066408	0.350641

## Sheet: 2018-2019
	Total Flowers				Females				Fruits				females:males
	0.025	0.975	IRR	p-value	0.025	0.975	IRR	p-value	0.025	0.975	IRR	p-value	0.025	0.975	Odds Ratio	p-value
BA	0.31459	0.876729	0.525177	0.013774	0.681492	2.38641	1.27527	0.44693	0.163028	1.15858	0.434604	0.0958	19.7632	40.6464	28.3426	<0.001
BA+BA	0.224978	0.679897	0.391103	0.000876	0.457943	1.75799	0.897252	0.75205	0.199045	1.28592	0.505921	0.1523	23.5524	49.3723	34.1004	<0.001
STS+BA	2.74421	5.85881	4.00971	<0.001	5.45844	15.4179	9.17376	<0.001	5.08554	17.3316	9.38833	<0.001	8.43555	12.4438	10.2455	<0.001
STS+BA+BA	2.24145	4.8025	3.28094	<0.001	4.8387	13.6695	8.1328	<0.001	3.52018	12.2276	6.56073	<0.001	19.6142	30.281	24.3708	<0.001
Pruned	2.05407	4.58442	3.06867	<0.001	2.35746	7.23117	4.12883	<0.001	1.1531	4.75994	2.34279	<0.001	0.586957	0.889509	0.722568	<0.001
Year	0.763169	1.5885	1.10104	0.606752	0.869469	1.77298	1.24159	0.23386	1.25024	2.56955	1.79236	0.0015	1.94458	2.48356	2.19761	0.236
BA x Pruned	0.857581	2.98974	1.60123	0.139486	0.602102	2.65465	1.26427	0.53555	0.577157	6.05741	1.86978	0.2967	0.704041	1.63003	1.07126	0.74789
BA+BA x Pruned	0.760048	2.94027	1.49491	0.24403	0.566009	2.78834	1.25627	0.5749	0.405553	4.11616	1.29202	0.6647	12.6266	690.244	93.3565	<0.001
STS+BA x Pruned	0.28665	0.766241	0.468661	0.002515	0.195582	0.690797	0.367569	0.00188	0.24195	1.1624	0.530323	0.1132	1.1709	1.93309	1.50448	0.00141
STS+BA+BA x Pruned	0.299132	0.820163	0.495315	0.006325	0.19259	0.692507	0.365199	0.00203	0.254225	1.2888	0.572404	0.1779	0.740233	1.30563	0.983093	0.90623
