# Supplementary material for: Flower Development in Cassava Is Feminized by Cytokinin, While Proliferation Is Stimulated by Anti-Ethylene and Pruning: Transcriptome Responses
Source: Front Plant Sci. 2021 May 28;12:666266. doi: 10.3389/fpls.2021.666266 (PMC8194492; doi:10.3389/fpls.2021.666266)
Supplement: Supplementary Table 3 — Differentially expressed genes (DEGs) with respect to control, pruned, PGR, and PGR+pruned treatments. DESeq full model. [file Table_3.XLSX]

## Sheet: Suppl Table. full_model_DESeq_D
	Supplement Table. Differentially expressed genes (DEGs) with respect to control, pruned, PGR and PGR+pruned treatments. DESeq full model.
	GeneID	baseMean	log2FoldChange	lfcSE	stat	pvalue	padj
1	Manes.15G130200.v7.1	99.845	-5.42887	0.525023	-10.3403	4.63e-25	1.06e-20
2	Manes.13G136800.v7.1	502.524	-4.16767	0.43383	-9.60668	7.49e-22	8.6e-18
3	Manes.03G197100.v7.1	139.465	-2.64764	0.293194	-9.03034	1.71e-19	1.31e-15
4	Manes.15G084800.v7.1	59.7773	-4.44664	0.504234	-8.81861	1.16e-18	6.65e-15
5	Manes.06G121200.v7.1	23.5934	-3.61564	0.41411	-8.73112	2.52e-18	9.65e-15
6	Manes.17G112400.v7.1	683.061	-3.05231	0.349242	-8.73981	2.34e-18	9.65e-15
7	Manes.06G090500.v7.1	16.4452	-4.10806	0.487627	-8.42459	3.62e-17	1.04e-13
8	Manes.10G106500.v7.1	72.2598	-3.55559	0.421771	-8.43015	3.45e-17	1.04e-13
9	Manes.09G116400.v7.1	36.9813	-2.78683	0.335606	-8.30386	1.01e-16	2.57e-13
10	Manes.01G242300.v7.1	96.663	-4.12527	0.500866	-8.23628	1.78e-16	4.08e-13
11	Manes.14G104200.v7.1	44.0616	-3.0292	0.370567	-8.17448	2.97e-16	6.2e-13
12	Manes.S025300.v7.1	203.829	-3.13883	0.391076	-8.02614	1.01e-15	1.92e-12
13	Manes.01G038900.v7.1	72.4819	-3.59116	0.453839	-7.91284	2.52e-15	4.37e-12
14	Manes.02G047832.v7.1	182.59	-3.62495	0.458529	-7.9056	2.67e-15	4.37e-12
15	Manes.03G114200.v7.1	15.1575	-4.51718	0.57457	-7.86184	3.79e-15	5.79e-12
16	Manes.10G069400.v7.1	169.764	-1.99141	0.253863	-7.84442	4.35e-15	6.24e-12
17	Manes.17G071200.v7.1	50.0839	-2.56704	0.329722	-7.78547	6.95e-15	9.38e-12
18	Manes.13G060000.v7.1	202.86	-1.92054	0.247268	-7.76703	8.03e-15	9.81e-12
19	Manes.14G136000.v7.1	17.0414	-3.54247	0.456167	-7.76574	8.12e-15	9.81e-12
20	Manes.05G147700.v7.1	58.5286	-5.03629	0.654564	-7.69412	1.42e-14	1.64e-11
21	Manes.01G212300.v7.1	277.511	-1.88745	0.24642	-7.65949	1.87e-14	2.04e-11
22	Manes.01G093200.v7.1	114.202	-4.61239	0.606817	-7.60097	2.94e-14	3.07e-11
23	Manes.S083366.v7.1	40.5947	-2.55414	0.337683	-7.56371	3.92e-14	3.91e-11
24	Manes.09G128800.v7.1	108.893	-0.815226	0.109343	-7.4557	8.94e-14	8.21e-11
25	Manes.12G110100.v7.1	39.2138	-2.07796	0.278556	-7.45975	8.67e-14	8.21e-11
26	Manes.10G069000.v7.1	52.9105	-2.39342	0.331426	-7.22159	5.14e-13	4.54e-10
27	Manes.13G033200.v7.1	30.5821	-1.73917	0.243797	-7.13369	9.77e-13	8.31e-10
28	Manes.04G101600.v7.1	148.835	-2.09672	0.295043	-7.10648	1.19e-12	9.76e-10
29	Manes.05G018700.v7.1	37.4945	-5.03066	0.708854	-7.09688	1.28e-12	1.01e-09
30	Manes.10G004700.v7.1	105.617	-1.67669	0.237617	-7.05628	1.71e-12	1.31e-09
31	Manes.05G073600.v7.1	89.6972	-1.94501	0.277497	-7.00911	2.4e-12	1.78e-09
32	Manes.03G124404.v7.1	211.711	-1.16687	0.167929	-6.94861	3.69e-12	2.65e-09
33	Manes.16G080000.v7.1	43.024	-1.66323	0.239542	-6.94337	3.83e-12	2.66e-09
34	Manes.10G128500.v7.1	21.9892	-2.37402	0.343683	-6.9076	4.93e-12	3.33e-09
35	Manes.05G115400.v7.1	46.369	-1.47698	0.214632	-6.88146	5.92e-12	3.89e-09
36	Manes.09G157200.v7.1	44.764	-1.48785	0.21648	-6.8729	6.29e-12	4.01e-09
37	Manes.01G087800.v7.1	52.8241	-4.87554	0.710057	-6.8664	6.58e-12	4.09e-09
38	Manes.15G145900.v7.1	170.844	-1.26411	0.184512	-6.85111	7.33e-12	4.43e-09
39	Manes.04G135000.v7.1	30.8799	-5.04924	0.737538	-6.84607	7.59e-12	4.47e-09
40	Manes.01G026100.v7.1	89.1114	1.33492	0.195519	6.82757	8.64e-12	4.96e-09
41	Manes.01G200600.v7.1	32.9342	-2.06485	0.302797	-6.81926	9.15e-12	5.11e-09
42	Manes.03G199300.v7.1	59.7606	-2.78368	0.408591	-6.81287	9.57e-12	5.11e-09
43	Manes.05G130400.v7.1	148.815	-1.64672	0.241693	-6.81328	9.54e-12	5.11e-09
44	Manes.04G164600.v7.1	228.524	-0.964057	0.141864	-6.79564	1.08e-11	5.63e-09
45	Manes.05G111000.v7.1	104.047	1.48883	0.219324	6.78828	1.13e-11	5.79e-09
46	Manes.01G235600.v7.1	64.827	-2.705	0.400098	-6.76085	1.37e-11	6.85e-09
47	Manes.09G106300.v7.1	38.1944	1.13554	0.168629	6.73398	1.65e-11	8.06e-09
48	Manes.02G166000.v7.1	586.304	-1.44895	0.215597	-6.72062	1.81e-11	8.66e-09
49	Manes.01G020700.v7.1	28.5363	-2.62623	0.391513	-6.70791	1.97e-11	8.89e-09
50	Manes.14G098000.v7.1	108.734	-2.95386	0.440249	-6.70952	1.95e-11	8.89e-09
51	Manes.14G130728.v7.1	6.73329	-4.79307	0.714345	-6.70974	1.95e-11	8.89e-09
52	Manes.03G004500.v7.1	116.033	-1.37813	0.207648	-6.63688	3.2e-11	1.41e-08
53	Manes.16G018800.v7.1	30.1183	-1.46965	0.222379	-6.60876	3.88e-11	1.68e-08
54	Manes.16G022500.v7.1	12.3824	-2.57624	0.3937	-6.54365	6e-11	2.55e-08
55	Manes.08G147800.v7.1	193.547	-2.94757	0.451346	-6.53062	6.55e-11	2.73e-08
56	Manes.03G036900.v7.1	48.013	-1.35077	0.207056	-6.52369	6.86e-11	2.81e-08
57	Manes.06G006600.v7.1	18.6302	-2.64888	0.406471	-6.51676	7.18e-11	2.89e-08
58	Manes.15G034600.v7.1	44.7035	-1.18741	0.182322	-6.51273	7.38e-11	2.92e-08
59	Manes.09G034800.v7.1	588.518	-3.71959	0.574001	-6.48011	9.17e-11	3.51e-08
60	Manes.17G063000.v7.1	109.702	-0.808864	0.12478	-6.48231	9.03e-11	3.51e-08
61	Manes.09G144100.v7.1	21.6111	-3.54656	0.550414	-6.44345	1.17e-10	4.4e-08
62	Manes.15G121600.v7.1	9.69794	-3.1491	0.490869	-6.41536	1.4e-10	5.2e-08
63	Manes.04G016500.v7.1	254.436	-0.72279	0.113055	-6.39325	1.62e-10	5.92e-08
64	Manes.06G071700.v7.1	184.05	-2.2125	0.346238	-6.39012	1.66e-10	5.95e-08
65	Manes.13G054800.v7.1	157.589	-1.20864	0.189801	-6.36792	1.92e-10	6.77e-08
66	Manes.01G229800.v7.1	11.3999	-1.88375	0.295963	-6.36482	1.96e-10	6.8e-08
67	Manes.04G009100.v7.1	275.175	-1.46849	0.23083	-6.3618	1.99e-10	6.83e-08
68	Manes.12G094900.v7.1	12.7232	-3.49551	0.550134	-6.35394	2.1e-10	7.09e-08
69	Manes.09G177000.v7.1	1698.41	0.514239	0.0809724	6.35079	2.14e-10	7.13e-08
70	Manes.03G130150.v7.1	393.991	-2.10682	0.333344	-6.32027	2.61e-10	8.56e-08
71	Manes.03G095600.v7.1	278.268	-0.877566	0.139059	-6.31077	2.78e-10	8.98e-08
72	Manes.02G030700.v7.1	330.745	0.619454	0.0983296	6.29977	2.98e-10	9.51e-08
73	Manes.09G025200.v7.1	187.071	-1.6501	0.262432	-6.28771	3.22e-10	1.01e-07
74	Manes.15G007400.v7.1	116.792	-1.10855	0.176346	-6.28625	3.25e-10	1.01e-07
75	Manes.03G202900.v7.1	28.327	-3.68377	0.587559	-6.26962	3.62e-10	1.11e-07
76	Manes.11G156800.v7.1	346.102	-1.42658	0.228629	-6.23974	4.38e-10	1.32e-07
77	Manes.13G035201.v7.1	16.0878	-2.8566	0.458076	-6.23608	4.49e-10	1.34e-07
78	Manes.13G026800.v7.1	88.2959	-1.17732	0.189298	-6.21941	4.99e-10	1.45e-07
79	Manes.15G116100.v7.1	19.4305	-4.01639	0.645643	-6.22076	4.95e-10	1.45e-07
80	Manes.02G135900.v7.1	9.22312	-2.62381	0.422902	-6.20429	5.49e-10	1.58e-07
81	Manes.03G144600.v7.1	159.898	-0.861777	0.139069	-6.19676	5.76e-10	1.59e-07
82	Manes.08G033900.v7.1	307.287	-1.39493	0.225173	-6.19494	5.83e-10	1.59e-07
83	Manes.13G107400.v7.1	57.0336	-1.35327	0.218393	-6.19646	5.77e-10	1.59e-07
84	Manes.16G077700.v7.1	242.143	-0.898636	0.145002	-6.19739	5.74e-10	1.59e-07
85	Manes.08G084400.v7.1	163.376	-1.88289	0.304528	-6.18297	6.29e-10	1.7e-07
86	Manes.10G031800.v7.1	311.154	-0.575046	0.0930295	-6.18133	6.36e-10	1.7e-07
87	Manes.13G118400.v7.1	133.233	-1.76362	0.285761	-6.17164	6.76e-10	1.78e-07
88	Manes.18G037400.v7.1	101.87	-1.94605	0.315478	-6.16858	6.89e-10	1.8e-07
89	Manes.04G150600.v7.1	25.2149	-1.54137	0.250041	-6.16448	7.07e-10	1.82e-07
90	Manes.11G059000.v7.1	56.9828	0.942089	0.153413	6.14085	8.21e-10	2.09e-07
91	Manes.15G094300.v7.1	3.47884	-4.72507	0.770167	-6.13513	8.51e-10	2.15e-07
92	Manes.09G155000.v7.1	68.7329	0.914572	0.149132	6.13262	8.64e-10	2.16e-07
93	Manes.01G081800.v7.1	66.355	-1.58399	0.258518	-6.12719	8.94e-10	2.2e-07
94	Manes.06G001000.v7.1	215.01	1.65653	0.270464	6.12476	9.08e-10	2.2e-07
95	Manes.07G119400.v7.1	117.789	-1.48915	0.243146	-6.12448	9.1e-10	2.2e-07
96	Manes.05G168200.v7.1	7.466	-4.40592	0.720488	-6.11518	9.64e-10	2.28e-07
97	Manes.18G073581.v7.1	17.3325	-2.60161	0.425341	-6.11654	9.56e-10	2.28e-07
98	Manes.07G139400.v7.1	650.229	-0.802824	0.131886	-6.08727	1.15e-09	2.69e-07
99	Manes.13G051200.v7.1	83.8167	-0.744832	0.122511	-6.07972	1.2e-09	2.79e-07
100	Manes.14G120900.v7.1	333.817	-1.58313	0.260478	-6.0778	1.22e-09	2.8e-07
101	Manes.12G120700.v7.1	221.843	-0.961057	0.158671	-6.05693	1.39e-09	3.12e-07
102	Manes.16G086300.v7.1	23.6614	-3.21415	0.530534	-6.05833	1.38e-09	3.12e-07
103	Manes.05G023000.v7.1	193.15	-0.981993	0.162429	-6.04567	1.49e-09	3.31e-07
104	Manes.08G004600.v7.1	267.435	0.518071	0.0857127	6.04428	1.5e-09	3.31e-07
105	Manes.09G010100.v7.1	126.345	-1.2628	0.209032	-6.04118	1.53e-09	3.35e-07
106	Manes.11G094800.v7.1	89.794	-1.03384	0.17121	-6.03843	1.56e-09	3.37e-07
107	Manes.14G088500.v7.1	180.758	-0.792541	0.131417	-6.03076	1.63e-09	3.5e-07
108	Manes.12G129800.v7.1	2191.43	-0.309406	0.0513808	-6.02182	1.72e-09	3.67e-07
109	Manes.13G043000.v7.1	21.6101	-1.56072	0.259587	-6.01232	1.83e-09	3.85e-07
110	Manes.04G088500.v7.1	42.912	-1.47027	0.244765	-6.00686	1.89e-09	3.95e-07
111	Manes.18G047500.v7.1	141.685	-1.52114	0.254317	-5.9813	2.21e-09	4.58e-07
112	Manes.13G012200.v7.1	61.4755	-1.1364	0.190129	-5.977	2.27e-09	4.66e-07
113	Manes.18G022400.v7.1	339.482	-1.30518	0.219049	-5.9584	2.55e-09	5.18e-07
114	Manes.08G172200.v7.1	103.34	-1.0385	0.174357	-5.95616	2.58e-09	5.2e-07
115	Manes.13G151900.v7.1	324.761	-1.37657	0.231517	-5.94585	2.75e-09	5.49e-07
116	Manes.01G100100.v7.1	204.766	0.538928	0.0907043	5.94159	2.82e-09	5.59e-07
117	Manes.16G030100.v7.1	95.8562	-0.703297	0.118523	-5.93385	2.96e-09	5.81e-07
118	Manes.10G006000.v7.1	5.79218	-3.9396	0.664517	-5.92852	3.06e-09	5.95e-07
119	Manes.09G161800.v7.1	212.489	-1.52333	0.257329	-5.91975	3.22e-09	6.17e-07
120	Manes.10G050300.v7.1	63.5099	-0.837019	0.141363	-5.92106	3.2e-09	6.17e-07
121	Manes.11G033800.v7.1	68.5657	1.49709	0.253453	5.90677	3.49e-09	6.62e-07
122	Manes.08G152200.v7.1	275.292	-1.08581	0.18419	-5.89507	3.75e-09	6.99e-07
123	Manes.11G145500.v7.1	110.874	-1.85198	0.314146	-5.89528	3.74e-09	6.99e-07
124	Manes.08G145900.v7.1	816.78	-0.80514	0.136688	-5.89035	3.85e-09	7.14e-07
125	Manes.03G207100.v7.1	94.1824	-1.35979	0.231209	-5.88122	4.07e-09	7.48e-07
126	Manes.15G061400.v7.1	148.266	-1.61552	0.274795	-5.879	4.13e-09	7.52e-07
127	Manes.06G102000.v7.1	20.9773	-1.43957	0.244972	-5.87649	4.19e-09	7.58e-07
128	Manes.06G167700.v7.1	186.646	-1.68775	0.287413	-5.87221	4.3e-09	7.71e-07
129	Manes.15G127700.v7.1	62.3482	-1.20946	0.206103	-5.86824	4.4e-09	7.84e-07
130	Manes.10G006800.v7.1	57.5649	-1.16645	0.19882	-5.86687	4.44e-09	7.84e-07
131	Manes.12G095700.v7.1	22.3595	-2.10128	0.359048	-5.85238	4.85e-09	8.49e-07
132	Manes.15G114800.v7.1	50.7706	-0.998503	0.170699	-5.8495	4.93e-09	8.58e-07
133	Manes.03G165100.v7.1	6.69436	-3.36167	0.575824	-5.83802	5.28e-09	9.12e-07
134	Manes.04G074800.v7.1	210.733	0.627057	0.107466	5.83492	5.38e-09	9.22e-07
135	Manes.15G188400.v7.1	288.386	-1.4885	0.255168	-5.83343	5.43e-09	9.23e-07
136	Manes.04G079000.v7.1	44.1722	-1.5314	0.262879	-5.82549	5.69e-09	9.61e-07
137	Manes.14G047200.v7.1	531.966	0.685168	0.117773	5.81769	5.97e-09	1e-06
138	Manes.05G095700.v7.1	51.3485	-1.67245	0.288303	-5.80103	6.59e-09	1.09e-06
139	Manes.10G020100.v7.1	104.419	-2.55587	0.44053	-5.80182	6.56e-09	1.09e-06
140	Manes.01G001400.v7.1	588.556	-0.946884	0.164094	-5.77039	7.91e-09	1.28e-06
141	Manes.03G208500.v7.1	17.4183	-1.73842	0.301284	-5.77005	7.92e-09	1.28e-06
142	Manes.14G115100.v7.1	104.337	0.912173	0.1581	5.76961	7.95e-09	1.28e-06
143	Manes.08G070600.v7.1	4.7891	-3.91479	0.679507	-5.76121	8.35e-09	1.34e-06
144	Manes.15G159700.v7.1	13.3434	-2.36655	0.410807	-5.76072	8.38e-09	1.34e-06
145	Manes.09G042700.v7.1	28.512	-1.93132	0.335623	-5.75443	8.69e-09	1.38e-06
146	Manes.05G030000.v7.1	196.705	-0.635814	0.110635	-5.74697	9.09e-09	1.42e-06
147	Manes.15G094200.v7.1	239.376	-2.3706	0.412464	-5.74742	9.06e-09	1.42e-06
148	Manes.14G056700.v7.1	58.3852	-4.47839	0.78035	-5.73895	9.53e-09	1.48e-06
149	Manes.09G136400.v7.1	9.17131	-2.9212	0.509159	-5.73731	9.62e-09	1.48e-06
150	Manes.06G057800.v7.1	347.048	-1.16387	0.202996	-5.73343	9.84e-09	1.5e-06
151	Manes.12G030100.v7.1	456.62	-1.24983	0.218026	-5.7325	9.9e-09	1.5e-06
152	Manes.01G087500.v7.1	74.694	-0.748182	0.130574	-5.72995	1e-08	1.51e-06
153	Manes.18G040400.v7.1	13.2273	-1.76084	0.307252	-5.73094	9.99e-09	1.51e-06
154	Manes.12G118801.v7.1	58.4217	-1.40417	0.245339	-5.7234	1.04e-08	1.56e-06
155	Manes.01G009700.v7.1	138.065	-0.665901	0.116491	-5.71631	1.09e-08	1.61e-06
156	Manes.08G014100.v7.1	32.7034	-1.81445	0.318174	-5.70267	1.18e-08	1.74e-06
157	Manes.04G121600.v7.1	84.2452	-2.24334	0.394295	-5.68951	1.27e-08	1.86e-06
158	Manes.08G076700.v7.1	403.773	-0.767249	0.134928	-5.68635	1.3e-08	1.89e-06
159	Manes.04G134000.v7.1	47.317	-1.74606	0.307357	-5.68089	1.34e-08	1.93e-06
160	Manes.11G069400.v7.1	130.083	-1.60638	0.282914	-5.67798	1.36e-08	1.93e-06
161	Manes.15G060500.v7.1	561.164	-0.651206	0.114673	-5.67883	1.36e-08	1.93e-06
162	Manes.16G096600.v7.1	61.6249	-1.32169	0.232694	-5.67998	1.35e-08	1.93e-06
163	Manes.01G104866.v7.1	10.5105	-1.77209	0.312267	-5.67492	1.39e-08	1.95e-06
164	Manes.01G162700.v7.1	110.703	-1.1393	0.200822	-5.67319	1.4e-08	1.96e-06
165	Manes.12G128900.v7.1	462.709	-1.10335	0.194597	-5.66994	1.43e-08	1.99e-06
166	Manes.01G118300.v7.1	101.581	-0.659555	0.116419	-5.66536	1.47e-08	2.03e-06
167	Manes.04G020900.v7.1	108.203	-1.27254	0.224807	-5.66061	1.51e-08	2.07e-06
168	Manes.18G023700.v7.1	247.327	-0.702024	0.124105	-5.65668	1.54e-08	2.11e-06
169	Manes.03G052800.v7.1	181.928	-1.31724	0.232922	-5.65527	1.56e-08	2.11e-06
170	Manes.13G072300.v7.1	626.466	-0.533235	0.0943071	-5.65425	1.57e-08	2.11e-06
171	Manes.05G011300.v7.1	224.294	-0.965906	0.171008	-5.64831	1.62e-08	2.18e-06
172	Manes.09G126600.v7.1	259.111	0.394704	0.0701558	5.6261	1.84e-08	2.46e-06
173	Manes.12G156400.v7.1	4.73314	-2.81813	0.501128	-5.62357	1.87e-08	2.48e-06
174	Manes.13G096100.v7.1	55.2475	-0.932802	0.165966	-5.62045	1.9e-08	2.51e-06
175	Manes.18G037900.v7.1	176.917	-1.40459	0.250078	-5.6166	1.95e-08	2.56e-06
176	Manes.09G180100.v7.1	398.654	0.505943	0.0901025	5.61519	1.96e-08	2.56e-06
177	Manes.14G119228.v7.1	293.916	-1.06658	0.190078	-5.61126	2.01e-08	2.61e-06
178	Manes.08G145000.v7.1	371.094	-1.1513	0.205496	-5.60253	2.11e-08	2.72e-06
179	Manes.03G124476.v7.1	81.8682	-1.22682	0.219228	-5.59607	2.19e-08	2.77e-06
180	Manes.09G065500.v7.1	40.6591	-1.168	0.208674	-5.59724	2.18e-08	2.77e-06
181	Manes.13G130100.v7.1	266.566	0.646448	0.115508	5.59657	2.19e-08	2.77e-06
182	Manes.15G080300.v7.1	165.917	-0.703282	0.125663	-5.59656	2.19e-08	2.77e-06
183	Manes.01G251600.v7.1	50.4706	-1.0991	0.196509	-5.59313	2.23e-08	2.8e-06
184	Manes.16G129000.v7.1	8.27477	2.89837	0.518793	5.58675	2.31e-08	2.89e-06
185	Manes.05G186600.v7.1	171.809	-0.767289	0.137446	-5.58249	2.37e-08	2.93e-06
186	Manes.08G023400.v7.1	319.42	0.89938	0.161106	5.58254	2.37e-08	2.93e-06
187	Manes.09G120700.v7.1	43.132	0.946228	0.169606	5.57897	2.42e-08	2.97e-06
188	Manes.01G151800.v7.1	63.6154	-1.41243	0.25339	-5.57413	2.49e-08	3.04e-06
189	Manes.07G026200.v7.1	473.673	0.4026	0.0722725	5.57058	2.54e-08	3.08e-06
190	Manes.16G117300.v7.1	21.3528	-1.80792	0.324927	-5.56407	2.64e-08	3.18e-06
191	Manes.16G052800.v7.1	242.856	-0.838262	0.150842	-5.55723	2.74e-08	3.29e-06
192	Manes.10G007500.v7.1	345.612	0.676703	0.121917	5.55055	2.85e-08	3.41e-06
193	Manes.05G208400.v7.1	25.8032	-2.03285	0.366363	-5.54873	2.88e-08	3.42e-06
194	Manes.13G028900.v7.1	1439.9	0.530675	0.0957758	5.54081	3.01e-08	3.56e-06
195	Manes.07G131700.v7.1	12.9532	-1.76485	0.318683	-5.53797	3.06e-08	3.6e-06
196	Manes.16G109500.v7.1	58.6228	-1.5949	0.288343	-5.53124	3.18e-08	3.72e-06
197	Manes.12G129001.v7.1	34.0511	-1.18321	0.213981	-5.52948	3.21e-08	3.74e-06
198	Manes.06G006950.v7.1	52.0878	-1.04429	0.18892	-5.52766	3.25e-08	3.76e-06
199	Manes.07G137200.v7.1	12.0945	-2.47035	0.447382	-5.52181	3.36e-08	3.87e-06
200	Manes.01G233200.v7.1	669.082	0.667604	0.121098	5.51293	3.53e-08	4.05e-06
201	Manes.12G048000.v7.1	2.86242	-4.52476	0.821646	-5.50695	3.65e-08	4.17e-06
202	Manes.02G085501.v7.1	19.2745	1.27892	0.232401	5.50308	3.73e-08	4.24e-06
203	Manes.17G063200.v7.1	5.38133	-3.20385	0.582587	-5.49935	3.81e-08	4.31e-06
204	Manes.09G031800.v7.1	780.128	0.31273	0.0569158	5.49461	3.92e-08	4.41e-06
205	Manes.16G116200.v7.1	44.7148	-1.7676	0.321888	-5.49136	3.99e-08	4.47e-06
206	Manes.17G085700.v7.1	915.683	0.599997	0.109379	5.4855	4.12e-08	4.6e-06
207	Manes.06G006100.v7.1	75.6981	-0.690476	0.125961	-5.48168	4.21e-08	4.63e-06
208	Manes.11G022600.v7.1	113.503	-1.00539	0.183407	-5.48177	4.21e-08	4.63e-06
209	Manes.S071400.v7.1	29.9654	-1.791	0.326645	-5.48302	4.18e-08	4.63e-06
210	Manes.05G079300.v7.1	247.597	0.518736	0.0948089	5.47138	4.47e-08	4.88e-06
211	Manes.03G124656.v7.1	16.5485	-1.54837	0.283745	-5.45688	4.85e-08	5.27e-06
212	Manes.04G042800.v7.1	119.865	-0.657402	0.12085	-5.43983	5.33e-08	5.78e-06
213	Manes.10G072100.v7.1	835.869	0.638899	0.117573	5.43408	5.51e-08	5.92e-06
214	Manes.13G141800.v7.1	269.792	-0.688914	0.126785	-5.43372	5.52e-08	5.92e-06
215	Manes.18G144400.v7.1	618.135	0.392839	0.0723363	5.43073	5.61e-08	5.99e-06
216	Manes.14G133100.v7.1	190.861	-1.21566	0.223982	-5.42746	5.72e-08	6.08e-06
217	Manes.12G034700.v7.1	56.119	-1.27018	0.234168	-5.42422	5.82e-08	6.16e-06
218	Manes.17G110200.v7.1	7.7312	-1.9092	0.352659	-5.41372	6.17e-08	6.5e-06
219	Manes.10G150700.v7.1	30.8879	-1.38225	0.255443	-5.4112	6.26e-08	6.56e-06
220	Manes.02G215440.v7.1	30.6195	-1.26413	0.233826	-5.40631	6.43e-08	6.62e-06
221	Manes.05G045100.v7.1	378.922	0.654138	0.120966	5.40763	6.39e-08	6.62e-06
222	Manes.05G137800.v7.1	199.386	-0.857408	0.158541	-5.4081	6.37e-08	6.62e-06
223	Manes.06G152200.v7.1	67.6495	-1.46431	0.270827	-5.40681	6.42e-08	6.62e-06
224	Manes.03G040200.v7.1	120.148	-1.09742	0.2031	-5.40333	6.54e-08	6.7e-06
225	Manes.05G070500.v7.1	402.116	-1.3849	0.256491	-5.39942	6.69e-08	6.82e-06
226	Manes.05G037600.v7.1	18.9753	-1.49657	0.277219	-5.39853	6.72e-08	6.83e-06
227	Manes.03G104700.v7.1	344.539	-1.07103	0.198457	-5.39676	6.79e-08	6.84e-06
228	Manes.06G086700.v7.1	136.593	-0.824076	0.152747	-5.39505	6.85e-08	6.84e-06
229	Manes.11G068500.v7.1	389.264	-2.00878	0.372297	-5.39564	6.83e-08	6.84e-06
230	Manes.16G105900.v7.1	13.8502	-2.35977	0.437314	-5.39607	6.81e-08	6.84e-06
231	Manes.13G136200.v7.1	424.016	0.548082	0.101623	5.39329	6.92e-08	6.88e-06
232	Manes.08G144800.v7.1	319.658	-0.414957	0.0770058	-5.38865	7.1e-08	7.03e-06
233	Manes.01G020500.v7.1	146.167	-0.894179	0.166112	-5.38298	7.33e-08	7.22e-06
234	Manes.01G268100.v7.1	190.484	0.558798	0.103904	5.37802	7.53e-08	7.38e-06
235	Manes.10G060200.v7.1	20.5378	-1.14512	0.212949	-5.37742	7.56e-08	7.38e-06
236	Manes.03G030200.v7.1	446.308	0.534615	0.0994429	5.3761	7.61e-08	7.4e-06
237	Manes.09G179200.v7.1	2569.69	0.638444	0.118807	5.37378	7.71e-08	7.47e-06
238	Manes.05G170100.v7.1	70.4019	0.886265	0.165055	5.36953	7.89e-08	7.62e-06
239	Manes.07G006300.v7.1	2.64319	-4.26216	0.794025	-5.3678	7.97e-08	7.66e-06
240	Manes.01G186200.v7.1	196.315	0.676284	0.126015	5.36671	8.02e-08	7.67e-06
241	Manes.08G108200.v7.1	1062.19	0.733972	0.137089	5.35399	8.6e-08	8.2e-06
242	Manes.16G100700.v7.1	11.9087	-2.14781	0.401236	-5.35298	8.65e-08	8.21e-06
243	Manes.01G116300.v7.1	843.644	0.662015	0.123965	5.34034	9.28e-08	8.77e-06
244	Manes.11G004100.v7.1	244.324	0.697774	0.130706	5.33852	9.37e-08	8.82e-06
245	Manes.11G061100.v7.1	88.6007	-1.03817	0.194578	-5.33552	9.53e-08	8.93e-06
246	Manes.11G011300.v7.1	147.534	0.71007	0.133196	5.33099	9.77e-08	9.08e-06
247	Manes.S088100.v7.1	331.678	0.894422	0.16777	5.33123	9.76e-08	9.08e-06
248	Manes.02G080100.v7.1	227.903	0.387676	0.0727779	5.32683	9.99e-08	9.24e-06
249	Manes.08G063800.v7.1	74.6945	1.00058	0.187883	5.32552	1.01e-07	9.24e-06
250	Manes.18G143900.v7.1	216.495	-0.744329	0.139752	-5.32609	1e-07	9.24e-06
251	Manes.07G023900.v7.1	523.969	-0.894011	0.168104	-5.3182	1.05e-07	9.55e-06
252	Manes.08G061400.v7.1	64.7617	-0.751949	0.141382	-5.31855	1.05e-07	9.55e-06
253	Manes.11G017400.v7.1	14.0692	-1.99145	0.374712	-5.3146	1.07e-07	9.7e-06
254	Manes.02G134200.v7.1	28.2909	-1.03306	0.194443	-5.31294	1.08e-07	9.75e-06
255	Manes.14G095900.v7.1	349.22	0.483708	0.0910551	5.31226	1.08e-07	9.75e-06
256	Manes.12G092800.v7.1	70.7041	-0.727916	0.137172	-5.30659	1.12e-07	1e-05
257	Manes.11G162500.v7.1	182.201	0.643006	0.121205	5.3051	1.13e-07	1.01e-05
258	Manes.01G172000.v7.1	150.946	-0.601969	0.113491	-5.30412	1.13e-07	1.01e-05
259	Manes.13G051800.v7.1	107.7	0.75366	0.142121	5.30296	1.14e-07	1.01e-05
260	Manes.06G121400.v7.1	278.693	-1.02857	0.194216	-5.29601	1.18e-07	1.05e-05
261	Manes.13G051716.v7.1	87.4035	0.790001	0.149243	5.2934	1.2e-07	1.06e-05
262	Manes.10G016800.v7.1	434.84	0.591644	0.111822	5.29094	1.22e-07	1.07e-05
263	Manes.02G141700.v7.1	157.338	-0.793944	0.150241	-5.28448	1.26e-07	1.1e-05
264	Manes.14G042600.v7.1	343.431	-0.819746	0.155124	-5.28444	1.26e-07	1.1e-05
265	Manes.11G143700.v7.1	14.5915	1.59611	0.302193	5.28176	1.28e-07	1.11e-05
266	Manes.15G076800.v7.1	30.7233	-1.28778	0.243941	-5.27905	1.3e-07	1.12e-05
267	Manes.05G116901.v7.1	7.10732	-1.96184	0.371758	-5.27719	1.31e-07	1.12e-05
268	Manes.08G037500.v7.1	88.695	0.810385	0.153551	5.27762	1.31e-07	1.12e-05
269	Manes.09G068884.v7.1	44.8863	-2.8707	0.544607	-5.27115	1.36e-07	1.16e-05
270	Manes.15G084500.v7.1	72.4557	-0.96843	0.183736	-5.27076	1.36e-07	1.16e-05
271	Manes.16G088600.v7.1	151.124	-0.445455	0.0845331	-5.26959	1.37e-07	1.16e-05
272	Manes.01G022100.v7.1	65.4631	-0.947487	0.179843	-5.26841	1.38e-07	1.16e-05
273	Manes.06G153366.v7.1	296.906	0.733571	0.13938	5.26311	1.42e-07	1.19e-05
274	Manes.14G163100.v7.1	18.8437	-1.30349	0.247698	-5.26239	1.42e-07	1.19e-05
275	Manes.11G011001.v7.1	6.81636	-3.66134	0.696269	-5.25851	1.45e-07	1.21e-05
276	Manes.01G217100.v7.1	548.821	0.59011	0.112245	5.25732	1.46e-07	1.22e-05
277	Manes.14G143400.v7.1	143.169	-0.553623	0.105387	-5.25321	1.49e-07	1.24e-05
278	Manes.02G154600.v7.1	79.4029	-0.969003	0.184537	-5.25099	1.51e-07	1.25e-05
279	Manes.01G055600.v7.1	351.284	-0.500458	0.0953603	-5.24807	1.54e-07	1.26e-05
280	Manes.02G199300.v7.1	109.017	-1.43843	0.274131	-5.24725	1.54e-07	1.27e-05
281	Manes.12G046300.v7.1	123.179	0.540586	0.10307	5.24485	1.56e-07	1.28e-05
282	Manes.S022067.v7.1	3.70047	-4.08336	0.778931	-5.24226	1.59e-07	1.29e-05
283	Manes.07G037600.v7.1	136.975	-1.61065	0.307331	-5.24076	1.6e-07	1.3e-05
284	Manes.16G025700.v7.1	222.832	-2.47923	0.473453	-5.23648	1.64e-07	1.32e-05
285	Manes.S022401.v7.1	36.4649	-1.3228	0.252606	-5.2366	1.64e-07	1.32e-05
286	Manes.12G077800.v7.1	346.477	0.405251	0.0774511	5.23235	1.67e-07	1.34e-05
287	Manes.01G247300.v7.1	162.879	-0.81815	0.156477	-5.22855	1.71e-07	1.37e-05
288	Manes.05G123400.v7.1	318.98	0.565715	0.108231	5.2269	1.72e-07	1.37e-05
289	Manes.02G115400.v7.1	121.23	-0.880326	0.16874	-5.21707	1.82e-07	1.44e-05
290	Manes.09G076300.v7.1	24.1731	-1.13231	0.217012	-5.21774	1.81e-07	1.44e-05
291	Manes.13G008900.v7.1	101.426	-1.08697	0.208363	-5.21672	1.82e-07	1.44e-05
292	Manes.06G003500.v7.1	74.3437	-1.50766	0.289451	-5.20867	1.9e-07	1.5e-05
293	Manes.01G141200.v7.1	611.452	0.533732	0.102542	5.205	1.94e-07	1.52e-05
294	Manes.06G029800.v7.1	20.376	-1.01857	0.195736	-5.20383	1.95e-07	1.52e-05
295	Manes.09G076000.v7.1	104.939	0.637634	0.1226	5.20092	1.98e-07	1.54e-05
296	Manes.12G101200.v7.1	74.1858	-1.14934	0.221189	-5.1962	2.03e-07	1.58e-05
297	Manes.08G092000.v7.1	55.7474	-1.18592	0.228341	-5.19365	2.06e-07	1.59e-05
298	Manes.05G152700.v7.1	22.2305	-1.85175	0.356808	-5.18976	2.11e-07	1.62e-05
299	Manes.03G206000.v7.1	92.087	0.771595	0.149044	5.17697	2.26e-07	1.73e-05
300	Manes.05G063900.v7.1	7.32014	-5.12422	0.989709	-5.1775	2.25e-07	1.73e-05
301	Manes.08G074900.v7.1	26.4511	1.67527	0.32376	5.17441	2.29e-07	1.74e-05
302	Manes.03G124494.v7.1	486.485	-0.853842	0.165034	-5.17372	2.29e-07	1.74e-05
303	Manes.13G139100.v7.1	39.2445	-1.22432	0.236668	-5.17316	2.3e-07	1.74e-05
304	Manes.06G124800.v7.1	152.664	0.483826	0.093551	5.17179	2.32e-07	1.75e-05
305	Manes.14G074500.v7.1	181.693	-1.1314	0.218961	-5.16711	2.38e-07	1.79e-05
306	Manes.02G217100.v7.1	23.6125	-1.44624	0.279963	-5.16584	2.39e-07	1.8e-05
307	Manes.03G011800.v7.1	120.692	-1.50632	0.291774	-5.16263	2.44e-07	1.82e-05
308	Manes.S010026.v7.1	373.298	0.596887	0.115624	5.16228	2.44e-07	1.82e-05
309	Manes.05G104750.v7.1	24.5619	-2.1266	0.412778	-5.15191	2.58e-07	1.92e-05
310	Manes.17G003600.v7.1	83.0467	-0.549515	0.106756	-5.14739	2.64e-07	1.96e-05
311	Manes.03G189100.v7.1	19.6155	1.35534	0.263417	5.14523	2.67e-07	1.97e-05
312	Manes.01G144600.v7.1	3909.39	-1.06901	0.20815	-5.13579	2.81e-07	2.07e-05
313	Manes.S076300.v7.1	9.05975	-2.0955	0.408097	-5.13479	2.82e-07	2.07e-05
314	Manes.07G036600.v7.1	228.97	-0.648698	0.126474	-5.1291	2.91e-07	2.13e-05
315	Manes.05G031300.v7.1	271.417	0.914924	0.178416	5.12803	2.93e-07	2.13e-05
316	Manes.09G045600.v7.1	496.205	-1.13759	0.221867	-5.12732	2.94e-07	2.14e-05
317	Manes.07G126000.v7.1	124.975	-1.24764	0.243429	-5.12526	2.97e-07	2.15e-05
318	Manes.03G064200.v7.1	52.1848	-0.938379	0.183115	-5.12454	2.98e-07	2.15e-05
319	Manes.17G005400.v7.1	122.326	-0.70715	0.138085	-5.12111	3.04e-07	2.19e-05
320	Manes.05G174000.v7.1	578.927	0.473958	0.0925787	5.11952	3.06e-07	2.19e-05
321	Manes.16G096300.v7.1	54.2198	-0.898613	0.175533	-5.11933	3.07e-07	2.19e-05
322	Manes.02G210800.v7.1	219.392	0.454803	0.0889012	5.11582	3.12e-07	2.23e-05
323	Manes.17G106600.v7.1	20.2772	-1.68652	0.329734	-5.11477	3.14e-07	2.23e-05
324	Manes.01G049700.v7.1	294.706	0.41553	0.0814005	5.10476	3.31e-07	2.34e-05
325	Manes.02G073700.v7.1	17.3388	-1.64419	0.322075	-5.10499	3.31e-07	2.34e-05
326	Manes.11G109300.v7.1	50.8797	-1.13106	0.221704	-5.10169	3.37e-07	2.37e-05
327	Manes.02G007500.v7.1	17.1756	-1.68366	0.330085	-5.10068	3.38e-07	2.37e-05
328	Manes.06G063900.v7.1	20.9126	-1.10049	0.21576	-5.10053	3.39e-07	2.37e-05
329	Manes.04G138216.v7.1	18.8886	-1.52008	0.298236	-5.09692	3.45e-07	2.4e-05
330	Manes.12G049400.v7.1	114.113	-0.55191	0.108295	-5.09636	3.46e-07	2.4e-05
331	Manes.14G005100.v7.1	84.1062	-0.801843	0.15737	-5.09529	3.48e-07	2.4e-05
332	Manes.16G094900.v7.1	1181.92	0.484714	0.095096	5.0971	3.45e-07	2.4e-05
333	Manes.18G054615.v7.1	48.3412	-1.33143	0.261292	-5.09555	3.48e-07	2.4e-05
334	Manes.01G011400.v7.1	522.979	-1.65968	0.32579	-5.09431	3.5e-07	2.41e-05
335	Manes.03G069801.v7.1	29.1416	-1.23105	0.241787	-5.09146	3.55e-07	2.44e-05
336	Manes.05G119600.v7.1	29.3308	-1.7011	0.334271	-5.08898	3.6e-07	2.46e-05
337	Manes.06G158800.v7.1	29.7233	-1.66236	0.327051	-5.08286	3.72e-07	2.53e-05
338	Manes.04G141600.v7.1	169.439	0.540255	0.106345	5.08019	3.77e-07	2.56e-05
339	Manes.02G190800.v7.1	195.738	0.566309	0.111667	5.07142	3.95e-07	2.67e-05
340	Manes.15G090200.v7.1	358.974	-0.676115	0.133391	-5.06866	4.01e-07	2.71e-05
341	Manes.10G058650.v7.1	77.4289	-0.769006	0.151856	-5.06403	4.1e-07	2.75e-05
342	Manes.13G076950.v7.1	4.82595	2.55541	0.504577	5.06446	4.1e-07	2.75e-05
343	Manes.13G112800.v7.1	10.486	-2.11335	0.417284	-5.06453	4.09e-07	2.75e-05
344	Manes.16G058000.v7.1	36.1422	-1.26198	0.249366	-5.06076	4.18e-07	2.78e-05
345	Manes.16G120800.v7.1	7.57339	-1.63251	0.322577	-5.06083	4.17e-07	2.78e-05
346	Manes.18G014900.v7.1	26.3916	-2.54093	0.502236	-5.05924	4.21e-07	2.79e-05
347	Manes.01G194900.v7.1	115.637	-0.739655	0.146222	-5.05843	4.23e-07	2.79e-05
348	Manes.13G116700.v7.1	7.45024	-3.29474	0.651387	-5.05804	4.24e-07	2.79e-05
349	Manes.09G111500.v7.1	535.85	0.480609	0.0950658	5.05555	4.29e-07	2.82e-05
350	Manes.05G096800.v7.1	30.0686	-1.46628	0.29031	-5.05072	4.4e-07	2.89e-05
351	Manes.18G034900.v7.1	86.9752	-0.671941	0.133183	-5.04525	4.53e-07	2.96e-05
352	Manes.04G064632.v7.1	377.964	-1.28387	0.254628	-5.04214	4.6e-07	2.99e-05
353	Manes.16G001400.v7.1	127.81	0.571223	0.113285	5.04237	4.6e-07	2.99e-05
354	Manes.10G130100.v7.1	320.484	-0.818169	0.16231	-5.04078	4.64e-07	3.01e-05
355	Manes.01G001900.v7.1	34.1452	-0.974377	0.193372	-5.03888	4.68e-07	3.02e-05
356	Manes.01G189100.v7.1	3.5946	-3.21445	0.637967	-5.03859	4.69e-07	3.02e-05
357	Manes.09G036500.v7.1	79.8995	-0.770213	0.152933	-5.03626	4.75e-07	3.05e-05
358	Manes.03G069101.v7.1	16.1629	-1.30711	0.259663	-5.03386	4.81e-07	3.08e-05
359	Manes.12G040400.v7.1	70.6656	-0.827767	0.164447	-5.03363	4.81e-07	3.08e-05
360	Manes.04G152000.v7.1	140.656	0.385959	0.0766965	5.03229	4.85e-07	3.09e-05
361	Manes.14G067800.v7.1	140.161	-1.87451	0.373023	-5.02518	5.03e-07	3.2e-05
362	Manes.08G045100.v7.1	120.694	-0.5784	0.115188	-5.02134	5.13e-07	3.25e-05
363	Manes.04G093100.v7.1	115.782	-0.936466	0.186646	-5.01735	5.24e-07	3.31e-05
364	Manes.S026201.v7.1	87.6239	0.906611	0.180925	5.01099	5.42e-07	3.42e-05
365	Manes.08G059100.v7.1	5.61336	-3.07043	0.61283	-5.01025	5.44e-07	3.42e-05
366	Manes.05G106100.v7.1	265.953	0.417059	0.0832904	5.00729	5.52e-07	3.46e-05
367	Manes.03G054400.v7.1	238.918	0.442596	0.0884289	5.0051	5.58e-07	3.48e-05
368	Manes.06G001400.v7.1	56.6152	-0.874691	0.174739	-5.00571	5.57e-07	3.48e-05
369	Manes.07G126900.v7.1	21.444	-1.24595	0.248945	-5.00493	5.59e-07	3.48e-05
370	Manes.05G057700.v7.1	167.06	0.456181	0.0911929	5.00237	5.66e-07	3.51e-05
371	Manes.05G061200.v7.1	71.966	0.682287	0.13664	4.99331	5.94e-07	3.66e-05
372	Manes.07G018100.v7.1	37.4997	-0.972247	0.1947	-4.99358	5.93e-07	3.66e-05
373	Manes.06G037900.v7.1	149.554	-0.559614	0.112093	-4.99241	5.96e-07	3.67e-05
374	Manes.03G014900.v7.1	309.784	0.519126	0.104008	4.99121	6e-07	3.67e-05
375	Manes.05G184700.v7.1	116.122	-1.05314	0.210992	-4.99135	6e-07	3.67e-05
376	Manes.10G151600.v7.1	37.9732	-1.4812	0.296889	-4.98906	6.07e-07	3.7e-05
377	Manes.04G065020.v7.1	333.941	0.68465	0.137252	4.98828	6.09e-07	3.71e-05
378	Manes.14G152100.v7.1	4.27483	-4.32183	0.866822	-4.98583	6.17e-07	3.75e-05
379	Manes.04G120600.v7.1	69.6869	0.668579	0.134158	4.98351	6.24e-07	3.78e-05
380	Manes.12G044900.v7.1	26.5505	0.820278	0.16472	4.97982	6.36e-07	3.85e-05
381	Manes.03G171000.v7.1	44.069	-1.10934	0.222802	-4.97903	6.39e-07	3.85e-05
382	Manes.15G014200.v7.1	17.0668	-1.1784	0.236783	-4.9767	6.47e-07	3.88e-05
383	Manes.17G077000.v7.1	242.276	-0.616883	0.123953	-4.97676	6.47e-07	3.88e-05
384	Manes.06G076500.v7.1	7.94429	-1.93014	0.387978	-4.97488	6.53e-07	3.9e-05
385	Manes.02G213500.v7.1	18.6226	-1.10373	0.221901	-4.97399	6.56e-07	3.91e-05
386	Manes.01G064000.v7.1	113.245	0.6032	0.121323	4.97185	6.63e-07	3.93e-05
387	Manes.04G000400.v7.1	163.449	0.558408	0.112318	4.97167	6.64e-07	3.93e-05
388	Manes.16G076400.v7.1	201.914	0.908357	0.182692	4.97207	6.62e-07	3.93e-05
389	Manes.18G096700.v7.1	17.1605	-1.66435	0.334791	-4.9713	6.65e-07	3.93e-05
390	Manes.03G102700.v7.1	549.705	0.467939	0.0941409	4.97062	6.67e-07	3.93e-05
391	Manes.05G131490.v7.1	58.9741	-1.07486	0.216403	-4.96694	6.8e-07	3.98e-05
392	Manes.15G096300.v7.1	3.47968	-3.48038	0.700666	-4.96724	6.79e-07	3.98e-05
393	Manes.03G064650.v7.1	318.836	-1.10253	0.222122	-4.96362	6.92e-07	4.03e-05
394	Manes.06G140400.v7.1	144.993	-0.666975	0.134376	-4.9635	6.92e-07	4.03e-05
395	Manes.S001200.v7.1	32.9797	-0.980985	0.197676	-4.9626	6.96e-07	4.04e-05
396	Manes.13G093300.v7.1	66.6347	-0.869223	0.175229	-4.96049	7.03e-07	4.08e-05
397	Manes.10G140200.v7.1	128.894	-0.909844	0.183483	-4.95874	7.1e-07	4.1e-05
398	Manes.07G088900.v7.1	157.641	-0.605594	0.122147	-4.95792	7.13e-07	4.11e-05
399	Manes.15G077200.v7.1	5.04953	-5.14931	1.03867	-4.95762	7.14e-07	4.11e-05
400	Manes.13G021700.v7.1	21.0854	-1.72379	0.347786	-4.95647	7.18e-07	4.12e-05
401	Manes.05G037100.v7.1	179.743	-0.650768	0.131362	-4.954	7.27e-07	4.16e-05
402	Manes.05G057900.v7.1	460.22	0.488188	0.0985855	4.95193	7.35e-07	4.2e-05
403	Manes.03G124710.v7.1	68.4948	-1.38733	0.280326	-4.949	7.46e-07	4.25e-05
404	Manes.01G270100.v7.1	112.743	-0.602646	0.121793	-4.94811	7.49e-07	4.26e-05
405	Manes.08G099100.v7.1	54.2337	-1.18216	0.238981	-4.94664	7.55e-07	4.26e-05
406	Manes.15G059300.v7.1	67.6162	-0.647819	0.130939	-4.94749	7.52e-07	4.26e-05
407	Manes.16G099200.v7.1	4.30466	-2.41218	0.487599	-4.94707	7.53e-07	4.26e-05
408	Manes.09G161600.v7.1	419.427	-0.848682	0.171632	-4.94479	7.62e-07	4.28e-05
409	Manes.18G001200.v7.1	161.048	0.870662	0.176084	4.94459	7.63e-07	4.28e-05
410	Manes.12G129000.v7.1	143.883	-1.26767	0.256545	-4.94132	7.76e-07	4.35e-05
411	Manes.05G113988.v7.1	3.21893	-4.20807	0.852636	-4.93537	8e-07	4.47e-05
412	Manes.07G105500.v7.1	122.665	-0.661276	0.134	-4.9349	8.02e-07	4.47e-05
413	Manes.18G052800.v7.1	100.572	0.580065	0.11756	4.9342	8.05e-07	4.47e-05
414	Manes.15G175100.v7.1	7.69245	-2.31604	0.469553	-4.93245	8.12e-07	4.5e-05
415	Manes.03G125035.v7.1	20.5315	-1.49674	0.303568	-4.93049	8.2e-07	4.54e-05
416	Manes.05G027800.v7.1	90.2477	-0.656395	0.133146	-4.9299	8.23e-07	4.54e-05
417	Manes.04G050400.v7.1	99.4555	-0.614974	0.124777	-4.92858	8.28e-07	4.56e-05
418	Manes.08G171100.v7.1	12.8538	-1.62002	0.328855	-4.92623	8.38e-07	4.6e-05
419	Manes.11G027500.v7.1	38.9064	-1.38543	0.281372	-4.92384	8.49e-07	4.65e-05
420	Manes.17G081100.v7.1	5.9627	-4.64485	0.943849	-4.92118	8.6e-07	4.7e-05
421	Manes.12G026100.v7.1	178.811	0.492545	0.100119	4.91957	8.67e-07	4.72e-05
422	Manes.17G091700.v7.1	340.882	0.651636	0.132452	4.9198	8.66e-07	4.72e-05
423	Manes.07G049900.v7.1	106.513	-0.550173	0.111882	-4.91745	8.77e-07	4.76e-05
424	Manes.03G128400.v7.1	55.7106	-1.58779	0.322961	-4.91634	8.82e-07	4.76e-05
425	Manes.05G004300.v7.1	102.853	-0.72435	0.147329	-4.91654	8.81e-07	4.76e-05
426	Manes.06G137000.v7.1	356.07	0.449404	0.0914158	4.91605	8.83e-07	4.76e-05
427	Manes.09G154300.v7.1	38.0996	-0.70085	0.142605	-4.91462	8.9e-07	4.78e-05
428	Manes.04G129100.v7.1	118.437	-0.751642	0.153049	-4.91114	9.05e-07	4.86e-05
429	Manes.01G222200.v7.1	114.041	-1.02933	0.209643	-4.90991	9.11e-07	4.88e-05
430	Manes.01G157600.v7.1	264.91	0.651596	0.132847	4.90486	9.35e-07	4.95e-05
431	Manes.02G061400.v7.1	199.888	-0.905906	0.184691	-4.90498	9.34e-07	4.95e-05
432	Manes.07G031600.v7.1	54.1755	0.680037	0.138667	4.90412	9.38e-07	4.95e-05
433	Manes.15G059700.v7.1	22.6655	-1.33425	0.272062	-4.90422	9.38e-07	4.95e-05
434	Manes.16G103600.v7.1	99.9164	-0.589946	0.120288	-4.90443	9.37e-07	4.95e-05
435	Manes.17G031200.v7.1	71.5366	0.62909	0.128263	4.9047	9.36e-07	4.95e-05
436	Manes.06G136800.v7.1	165.321	0.51643	0.105332	4.90289	9.44e-07	4.97e-05
437	Manes.02G035900.v7.1	115.096	-0.881755	0.179861	-4.90242	9.47e-07	4.97e-05
438	Manes.10G058000.v7.1	51.1767	-1.02186	0.208546	-4.89993	9.59e-07	5.03e-05
439	Manes.13G137200.v7.1	10.1078	-2.17361	0.443701	-4.89883	9.64e-07	5.03e-05
440	Manes.17G019783.v7.1	132.714	-0.890449	0.181763	-4.89895	9.63e-07	5.03e-05
441	Manes.18G084700.v7.1	100.106	-0.815275	0.16654	-4.89538	9.81e-07	5.11e-05
442	Manes.02G186900.v7.1	230.763	0.552961	0.112976	4.8945	9.86e-07	5.12e-05
443	Manes.18G083000.v7.1	112.416	-0.769117	0.15719	-4.89291	9.94e-07	5.15e-05
444	Manes.02G169600.v7.1	91.8087	-0.696048	0.142316	-4.89086	1e-06	5.18e-05
445	Manes.09G070800.v7.1	108.915	0.740416	0.151378	4.89119	1e-06	5.18e-05
446	Manes.01G061050.v7.1	68.4593	-1.36078	0.278271	-4.89013	1.01e-06	5.19e-05
447	Manes.06G103000.v7.1	42.1815	-1.32598	0.271489	-4.88412	1.04e-06	5.34e-05
448	Manes.03G124764.v7.1	93.966	-1.10406	0.22611	-4.88287	1.05e-06	5.36e-05
449	Manes.02G034700.v7.1	60.128	-1.06064	0.217332	-4.88029	1.06e-06	5.42e-05
450	Manes.01G262000.v7.1	78.6319	-0.759356	0.155617	-4.87964	1.06e-06	5.42e-05
451	Manes.13G116500.v7.1	263.465	-0.782587	0.16045	-4.87746	1.07e-06	5.47e-05
452	Manes.13G016600.v7.1	249.931	0.48676	0.0998089	4.87692	1.08e-06	5.47e-05
453	Manes.01G156900.v7.1	83.4011	-0.974717	0.200011	-4.87333	1.1e-06	5.56e-05
454	Manes.13G024300.v7.1	118.27	-0.785442	0.161193	-4.87269	1.1e-06	5.57e-05
455	Manes.04G141100.v7.1	370.956	0.472075	0.0969442	4.86955	1.12e-06	5.64e-05
456	Manes.03G112000.v7.1	212.384	0.606955	0.124662	4.86878	1.12e-06	5.65e-05
457	Manes.01G200000.v7.1	10.4029	-2.26855	0.466061	-4.8675	1.13e-06	5.67e-05
458	Manes.03G079062.v7.1	25.9325	-0.925558	0.190171	-4.86698	1.13e-06	5.67e-05
459	Manes.13G051540.v7.1	410.124	-1.29688	0.266487	-4.86658	1.14e-06	5.67e-05
460	Manes.15G186300.v7.1	104.595	0.629349	0.1293	4.86735	1.13e-06	5.67e-05
461	Manes.17G100600.v7.1	298.239	0.590046	0.121351	4.86231	1.16e-06	5.78e-05
462	Manes.05G108500.v7.1	58.449	-0.986008	0.202816	-4.86159	1.16e-06	5.79e-05
463	Manes.14G115000.v7.1	135.991	0.496209	0.102112	4.85944	1.18e-06	5.84e-05
464	Manes.06G153900.v7.1	149.765	0.631439	0.130017	4.85657	1.19e-06	5.9e-05
465	Manes.07G018500.v7.1	8.13874	-1.46693	0.302045	-4.85666	1.19e-06	5.9e-05
466	Manes.10G013200.v7.1	58.9817	0.820479	0.168959	4.85609	1.2e-06	5.9e-05
467	Manes.01G264900.v7.1	23.7526	-1.3944	0.287288	-4.85365	1.21e-06	5.95e-05
468	Manes.12G008700.v7.1	4.43017	-3.29115	0.678069	-4.85371	1.21e-06	5.95e-05
469	Manes.05G173800.v7.1	150.077	-0.808145	0.166534	-4.85273	1.22e-06	5.95e-05
470	Manes.08G035400.v7.1	767.467	0.444406	0.0915717	4.85309	1.22e-06	5.95e-05
471	Manes.08G008500.v7.1	201.746	0.39668	0.0817899	4.84999	1.23e-06	5.98e-05
472	Manes.11G102000.v7.1	158.838	0.415964	0.0857552	4.8506	1.23e-06	5.98e-05
473	Manes.13G071601.v7.1	28.3375	-1.09095	0.224937	-4.85004	1.23e-06	5.98e-05
474	Manes.16G091900.v7.1	114.782	0.730331	0.15056	4.85076	1.23e-06	5.98e-05
475	Manes.02G064800.v7.1	26.9942	-1.618	0.333754	-4.84788	1.25e-06	6.02e-05
476	Manes.09G081900.v7.1	27.0026	-1.47361	0.303978	-4.84775	1.25e-06	6.02e-05
477	Manes.09G018400.v7.1	78.5238	0.518217	0.106947	4.84554	1.26e-06	6.08e-05
478	Manes.13G008000.v7.1	192.198	0.677271	0.139794	4.84479	1.27e-06	6.09e-05
479	Manes.01G097700.v7.1	1465.66	0.567882	0.117229	4.84422	1.27e-06	6.09e-05
480	Manes.05G051500.v7.1	236.014	0.362752	0.0748924	4.84364	1.27e-06	6.1e-05
481	Manes.15G006000.v7.1	71.8326	0.83025	0.171444	4.8427	1.28e-06	6.11e-05
482	Manes.03G117300.v7.1	96.6109	-1.49528	0.308836	-4.84166	1.29e-06	6.13e-05
483	Manes.02G100500.v7.1	46.0421	-0.739249	0.152738	-4.83997	1.3e-06	6.17e-05
484	Manes.17G031300.v7.1	59.7472	-1.09507	0.226279	-4.83948	1.3e-06	6.18e-05
485	Manes.09G108126.v7.1	261.881	0.671098	0.138726	4.83759	1.31e-06	6.22e-05
486	Manes.03G124566.v7.1	312.726	-1.23365	0.255131	-4.83536	1.33e-06	6.28e-05
487	Manes.07G139200.v7.1	86.1737	-0.847038	0.175281	-4.83246	1.35e-06	6.34e-05
488	Manes.09G160800.v7.1	83.0825	-0.883173	0.182752	-4.83262	1.35e-06	6.34e-05
489	Manes.16G048600.v7.1	74.8123	-0.97175	0.201144	-4.83113	1.36e-06	6.37e-05
490	Manes.05G191000.v7.1	521.4	0.617056	0.127764	4.82966	1.37e-06	6.41e-05
491	Manes.05G145900.v7.1	191.478	-0.797903	0.165286	-4.82741	1.38e-06	6.47e-05
492	Manes.11G151800.v7.1	128.36	0.832684	0.172522	4.82654	1.39e-06	6.48e-05
493	Manes.16G098700.v7.1	239.951	0.381474	0.0791004	4.82265	1.42e-06	6.6e-05
494	Manes.05G058300.v7.1	189.246	0.526998	0.1093	4.82159	1.42e-06	6.62e-05
495	Manes.05G024300.v7.1	365.568	-0.805815	0.167189	-4.81979	1.44e-06	6.66e-05
496	Manes.06G033400.v7.1	15.3345	-1.74304	0.361651	-4.81966	1.44e-06	6.66e-05
497	Manes.17G123900.v7.1	34.2054	-1.27659	0.265029	-4.81681	1.46e-06	6.74e-05
498	Manes.12G000200.v7.1	10.6259	-1.38507	0.287674	-4.81471	1.47e-06	6.8e-05
499	Manes.06G172600.v7.1	4364.47	0.490174	0.101858	4.81235	1.49e-06	6.84e-05
500	Manes.08G091400.v7.1	80.6551	0.608179	0.126371	4.81264	1.49e-06	6.84e-05
501	Manes.13G104700.v7.1	515.86	0.678374	0.140951	4.81284	1.49e-06	6.84e-05
502	Manes.18G079600.v7.1	89.6079	-0.988376	0.205554	-4.80835	1.52e-06	6.96e-05
503	Manes.11G055700.v7.1	6.02894	-3.3704	0.701042	-4.80771	1.53e-06	6.97e-05
504	Manes.07G069780.v7.1	195.137	-1.10439	0.229778	-4.80632	1.54e-06	6.99e-05
505	Manes.09G140500.v7.1	98.3999	-1.03446	0.215214	-4.80666	1.53e-06	6.99e-05
506	Manes.16G106400.v7.1	7.28549	-1.86426	0.387932	-4.80564	1.54e-06	7e-05
507	Manes.07G017100.v7.1	736.107	0.431071	0.0897706	4.80192	1.57e-06	7.12e-05
508	Manes.15G090300.v7.1	42.4936	-1.3034	0.271476	-4.80118	1.58e-06	7.13e-05
509	Manes.14G019100.v7.1	1199.58	0.409623	0.0853668	4.79839	1.6e-06	7.21e-05
510	Manes.02G030000.v7.1	74.1863	-1.31187	0.273503	-4.79653	1.61e-06	7.23e-05
511	Manes.04G030100.v7.1	364.243	0.702474	0.14646	4.79634	1.62e-06	7.23e-05
512	Manes.15G054200.v7.1	64.8543	0.991043	0.206619	4.79647	1.61e-06	7.23e-05
513	Manes.15G139600.v7.1	51.3131	0.778449	0.162275	4.79711	1.61e-06	7.23e-05
514	Manes.18G087401.v7.1	174.089	0.616631	0.128572	4.796	1.62e-06	7.23e-05
515	Manes.08G049600.v7.1	171.65	-0.936809	0.195395	-4.79445	1.63e-06	7.26e-05
516	Manes.11G150300.v7.1	1175.52	0.479702	0.100055	4.79436	1.63e-06	7.26e-05
517	Manes.09G030200.v7.1	36.719	0.668995	0.139571	4.79322	1.64e-06	7.29e-05
518	Manes.06G119700.v7.1	246.592	0.65686	0.137099	4.79114	1.66e-06	7.35e-05
519	Manes.06G000900.v7.1	215.857	-0.431785	0.0901382	-4.79025	1.67e-06	7.37e-05
520	Manes.01G130400.v7.1	67.3644	0.886207	0.18504	4.78926	1.67e-06	7.39e-05
521	Manes.14G080400.v7.1	6.80817	-2.32197	0.485026	-4.78732	1.69e-06	7.45e-05
522	Manes.15G025500.v7.1	247.751	0.736261	0.153823	4.78643	1.7e-06	7.47e-05
523	Manes.04G021600.v7.1	112.782	0.647532	0.135327	4.78496	1.71e-06	7.51e-05
524	Manes.08G050900.v7.1	161.688	0.443052	0.0926283	4.78311	1.73e-06	7.55e-05
525	Manes.13G010500.v7.1	250.28	-1.10405	0.230825	-4.78306	1.73e-06	7.55e-05
526	Manes.12G072900.v7.1	7.88457	-1.76436	0.368994	-4.78154	1.74e-06	7.59e-05
527	Manes.07G090500.v7.1	64.8493	0.615221	0.128754	4.77828	1.77e-06	7.7e-05
528	Manes.03G107500.v7.1	142.031	-0.534255	0.111833	-4.77724	1.78e-06	7.73e-05
529	Manes.01G259600.v7.1	440.851	0.398506	0.083487	4.77327	1.81e-06	7.86e-05
530	Manes.03G206200.v7.1	364.334	-0.399376	0.0836765	-4.77287	1.82e-06	7.86e-05
531	Manes.07G049800.v7.1	98.1364	0.554371	0.116154	4.77271	1.82e-06	7.86e-05
532	Manes.08G113400.v7.1	55.3961	-1.12492	0.235855	-4.76955	1.85e-06	7.97e-05
533	Manes.01G232600.v7.1	145.95	-1.10276	0.231363	-4.76635	1.88e-06	8.05e-05
534	Manes.06G089100.v7.1	208.506	-0.434933	0.0912492	-4.76643	1.88e-06	8.05e-05
535	Manes.13G101600.v7.1	117.973	-1.04296	0.218793	-4.7669	1.87e-06	8.05e-05
536	Manes.03G166800.v7.1	770.614	0.446419	0.0937312	4.76276	1.91e-06	8.18e-05
537	Manes.06G069600.v7.1	170.564	-1.0044	0.211355	-4.75218	2.01e-06	8.6e-05
538	Manes.01G130900.v7.1	145.057	-0.837833	0.176383	-4.75009	2.03e-06	8.68e-05
539	Manes.04G062432.v7.1	270.138	-1.31726	0.277413	-4.74837	2.05e-06	8.73e-05
540	Manes.03G208400.v7.1	41.1925	-0.870748	0.183397	-4.74787	2.06e-06	8.74e-05
541	Manes.04G106200.v7.1	33.8732	-0.783415	0.165038	-4.74686	2.07e-06	8.75e-05
542	Manes.18G042700.v7.1	23.0413	-1.33084	0.280357	-4.74696	2.06e-06	8.75e-05
543	Manes.05G189200.v7.1	431.859	-0.369269	0.0778172	-4.74533	2.08e-06	8.8e-05
544	Manes.03G002500.v7.1	225.574	0.927875	0.195649	4.74256	2.11e-06	8.88e-05
545	Manes.15G003700.v7.1	309.216	-0.447216	0.0942997	-4.74249	2.11e-06	8.88e-05
546	Manes.16G069601.v7.1	30.3957	-0.957265	0.201838	-4.74273	2.11e-06	8.88e-05
547	Manes.14G151800.v7.1	101.921	-0.840195	0.177177	-4.74212	2.11e-06	8.88e-05
548	Manes.05G203450.v7.1	29.7431	-1.19512	0.252206	-4.73866	2.15e-06	9.01e-05
549	Manes.15G038600.v7.1	891.526	0.608672	0.128457	4.73834	2.15e-06	9.01e-05
550	Manes.05G142300.v7.1	260.746	0.606699	0.128084	4.73674	2.17e-06	9.05e-05
551	Manes.08G047200.v7.1	13.6931	-1.54115	0.325356	-4.73681	2.17e-06	9.05e-05
552	Manes.04G096600.v7.1	67.3419	0.651305	0.137513	4.73632	2.18e-06	9.05e-05
553	Manes.18G009900.v7.1	179.687	-1.80667	0.381791	-4.7321	2.22e-06	9.23e-05
554	Manes.12G033500.v7.1	2.95051	-3.47952	0.735575	-4.73034	2.24e-06	9.29e-05
555	Manes.06G107300.v7.1	345.789	-0.447902	0.0946988	-4.72975	2.25e-06	9.3e-05
556	Manes.15G173500.v7.1	299.032	-0.550266	0.116388	-4.72787	2.27e-06	9.37e-05
557	Manes.03G201700.v7.1	117.688	0.911217	0.192765	4.72709	2.28e-06	9.37e-05
558	Manes.05G087900.v7.1	97.88	-1.04026	0.220078	-4.72676	2.28e-06	9.37e-05
559	Manes.13G124500.v7.1	156.591	-1.14998	0.243284	-4.72691	2.28e-06	9.37e-05
560	Manes.08G002600.v7.1	1703.43	0.65047	0.137743	4.72233	2.33e-06	9.56e-05
561	Manes.07G116600.v7.1	54.4317	0.695072	0.147225	4.72115	2.35e-06	9.6e-05
562	Manes.02G061100.v7.1	91.1038	-0.760924	0.161223	-4.71968	2.36e-06	9.65e-05
563	Manes.01G185900.v7.1	940.262	0.498923	0.105753	4.71783	2.38e-06	9.71e-05
564	Manes.11G128600.v7.1	160.237	0.791057	0.167677	4.71774	2.38e-06	9.71e-05
565	Manes.14G074200.v7.1	127.637	0.539379	0.114405	4.71467	2.42e-06	9.84e-05
566	Manes.15G157400.v7.1	29.8144	-1.38215	0.293204	-4.71395	2.43e-06	9.86e-05
567	Manes.06G060100.v7.1	262.607	0.554583	0.117693	4.7121	2.45e-06	9.92e-05
568	Manes.15G188900.v7.1	66.7246	-0.832165	0.17662	-4.71162	2.46e-06	9.92e-05
569	Manes.18G001300.v7.1	20.8894	-1.74998	0.371396	-4.7119	2.45e-06	9.92e-05
570	Manes.04G068700.v7.1	89.3705	0.682978	0.144998	4.71025	2.47e-06	9.97e-05
571	Manes.12G085500.v7.1	187.218	-1.04739	0.222453	-4.70838	2.5e-06	0.0001004
572	Manes.02G118100.v7.1	485.953	-0.69458	0.147555	-4.70727	2.51e-06	0.000100767
573	Manes.10G098700.v7.1	49.9885	-0.917503	0.195058	-4.70375	2.55e-06	0.000101988
574	Manes.12G118804.v7.1	31.8435	-1.71322	0.364203	-4.70404	2.55e-06	0.000101988
575	Manes.15G102000.v7.1	14.1803	-1.79905	0.382468	-4.70379	2.55e-06	0.000101988
576	Manes.02G099900.v7.1	133.017	-0.594273	0.126367	-4.70274	2.57e-06	0.000102183
577	Manes.16G068200.v7.1	11.2252	-1.5273	0.324774	-4.70265	2.57e-06	0.000102183
578	Manes.09G048700.v7.1	72.2487	0.811773	0.172637	4.70219	2.57e-06	0.000102236
579	Manes.08G042700.v7.1	59.2169	-0.751859	0.159934	-4.70106	2.59e-06	0.000102628
580	Manes.10G087400.v7.1	38.9968	1.16983	0.248931	4.69943	2.61e-06	0.000103273
581	Manes.18G054700.v7.1	35.2066	-1.38028	0.293816	-4.69777	2.63e-06	0.000103934
582	Manes.11G074100.v7.1	150.529	-0.652579	0.138955	-4.69633	2.65e-06	0.000104492
583	Manes.06G073700.v7.1	25.3736	-1.16505	0.248268	-4.69272	2.7e-06	0.000106167
584	Manes.02G138200.v7.1	384.844	0.660271	0.140719	4.69212	2.7e-06	0.000106301
585	Manes.02G004800.v7.1	47.4959	0.58095	0.123877	4.68974	2.74e-06	0.000107217
586	Manes.S032800.v7.1	29.7257	-1.27315	0.27148	-4.68966	2.74e-06	0.000107217
587	Manes.05G172300.v7.1	5.21841	-2.29734	0.490117	-4.68733	2.77e-06	0.000108262
588	Manes.03G211200.v7.1	97.9569	-0.670602	0.143091	-4.68653	2.78e-06	0.000108314
589	Manes.11G123400.v7.1	12.5289	-3.13204	0.668261	-4.68686	2.77e-06	0.000108314
590	Manes.08G168200.v7.1	418.504	0.591562	0.126251	4.68559	2.79e-06	0.000108627
591	Manes.12G018500.v7.1	202.219	0.464208	0.0991046	4.68402	2.81e-06	0.000109279
592	Manes.05G179600.v7.1	94.5016	-0.757323	0.161723	-4.68284	2.83e-06	0.000109726
593	Manes.11G011400.v7.1	892.829	0.393409	0.0840745	4.67929	2.88e-06	0.000111456
594	Manes.S022042.v7.1	6.83617	-1.89069	0.404322	-4.67621	2.92e-06	0.00011295
595	Manes.02G123000.v7.1	529.113	0.874374	0.18701	4.67556	2.93e-06	0.000113119
596	Manes.17G047900.v7.1	152.951	-2.13496	0.456686	-4.67489	2.94e-06	0.000113295
597	Manes.09G060900.v7.1	612.508	0.695388	0.148826	4.6725	2.98e-06	0.000114433
598	Manes.02G008100.v7.1	30.524	-1.16507	0.249435	-4.67083	3e-06	0.000114982
599	Manes.02G040900.v7.1	74.2593	-0.843903	0.180671	-4.67095	3e-06	0.000114982
600	Manes.10G076211.v7.1	174.827	-0.585055	0.125292	-4.66954	3.02e-06	0.00011532
601	Manes.14G158300.v7.1	98.4732	-0.720933	0.15439	-4.66954	3.02e-06	0.00011532
602	Manes.03G124855.v7.1	38.5017	-2.2659	0.485674	-4.66547	3.08e-06	0.00011735
603	Manes.04G162400.v7.1	96.8356	-0.728626	0.156181	-4.66527	3.08e-06	0.00011735
604	Manes.14G146400.v7.1	1734.94	0.549425	0.117862	4.66161	3.14e-06	0.000119262
605	Manes.10G063400.v7.1	453.133	0.284117	0.0609594	4.66076	3.15e-06	0.000119557
606	Manes.08G032500.v7.1	171.211	-1.16068	0.24909	-4.6597	3.17e-06	0.000119972
607	Manes.15G162000.v7.1	90.569	-1.16695	0.250527	-4.65798	3.19e-06	0.000120782
608	Manes.02G009200.v7.1	304.662	0.591537	0.127069	4.65525	3.24e-06	0.000122189
609	Manes.13G009900.v7.1	185.272	-1.2325	0.264834	-4.65386	3.26e-06	0.000122815
610	Manes.04G125700.v7.1	34.3586	-0.883178	0.189929	-4.65004	3.32e-06	0.000124909
611	Manes.11G162800.v7.1	235.073	0.503253	0.108244	4.64925	3.33e-06	0.000125034
612	Manes.16G006600.v7.1	39.7825	-0.722986	0.155509	-4.64916	3.33e-06	0.000125034
613	Manes.15G014000.v7.1	163.669	-0.960446	0.206787	-4.64461	3.41e-06	0.000127612
614	Manes.15G003500.v7.1	94.4104	0.646111	0.139155	4.64311	3.43e-06	0.000128335
615	Manes.15G056600.v7.1	370.106	-0.638576	0.137658	-4.63885	3.5e-06	0.000130795
616	Manes.09G029900.v7.1	340.518	0.474681	0.102345	4.63803	3.52e-06	0.000131101
617	Manes.08G110850.v7.1	250.822	-0.696889	0.150278	-4.63734	3.53e-06	0.000131326
618	Manes.09G104300.v7.1	334.221	-0.773375	0.16688	-4.63432	3.58e-06	0.00013304
619	Manes.17G090500.v7.1	19.9442	-1.53492	0.331363	-4.63213	3.62e-06	0.000134236
620	Manes.03G124422.v7.1	108.241	-0.843624	0.18214	-4.63175	3.63e-06	0.000134272
621	Manes.03G022700.v7.1	38.8327	-0.969951	0.209495	-4.62995	3.66e-06	0.000135143
622	Manes.15G072000.v7.1	102.549	-0.526457	0.113712	-4.62974	3.66e-06	0.000135143
623	Manes.16G050850.v7.1	187.572	-1.04557	0.225905	-4.62839	3.69e-06	0.000135811
624	Manes.S035600.v7.1	335.228	0.55426	0.119819	4.6258	3.73e-06	0.000137297
625	Manes.09G109600.v7.1	150.604	0.834156	0.180371	4.62467	3.75e-06	0.000137507
626	Manes.11G066200.v7.1	44.326	-0.992386	0.214594	-4.62449	3.76e-06	0.000137507
627	Manes.12G080900.v7.1	20.675	-1.02398	0.221414	-4.62475	3.75e-06	0.000137507
628	Manes.10G043000.v7.1	537.207	0.37997	0.0822068	4.62212	3.8e-06	0.000138862
629	Manes.01G202300.v7.1	47.1992	-0.922207	0.199543	-4.62159	3.81e-06	0.000139
630	Manes.02G191800.v7.1	187.613	-0.580126	0.125644	-4.61722	3.89e-06	0.000141735
631	Manes.05G011600.v7.1	16.5001	2.5648	0.555562	4.61659	3.9e-06	0.000141936
632	Manes.01G001600.v7.1	328.399	-0.535371	0.115998	-4.61534	3.92e-06	0.000142345
633	Manes.16G009800.v7.1	265.438	0.476702	0.103283	4.61551	3.92e-06	0.000142345
634	Manes.14G148550.v7.1	21.5698	-1.33069	0.288533	-4.61191	3.99e-06	0.000144259
635	Manes.15G172200.v7.1	284.256	-0.438766	0.0951374	-4.61192	3.99e-06	0.000144259
636	Manes.15G110200.v7.1	127.921	-0.642387	0.139371	-4.6092	4.04e-06	0.000145922
637	Manes.02G005000.v7.1	145.789	-0.534194	0.115909	-4.60875	4.05e-06	0.000146004
638	Manes.05G186500.v7.1	51.3971	-1.03397	0.224441	-4.60686	4.09e-06	0.000147109
639	Manes.17G056100.v7.1	34.3691	-1.06806	0.231904	-4.60559	4.11e-06	0.000147776
640	Manes.01G236500.v7.1	32.9883	0.834654	0.18129	4.60397	4.15e-06	0.00014847
641	Manes.16G121400.v7.1	363.582	0.499892	0.108575	4.60411	4.14e-06	0.00014847
642	Manes.15G112800.v7.1	15.2167	-1.14086	0.248174	-4.597	4.29e-06	0.000153282
643	Manes.14G110300.v7.1	121.595	-0.537546	0.116981	-4.59517	4.32e-06	0.000154388
644	Manes.07G055780.v7.1	19.0769	-1.34353	0.292409	-4.5947	4.33e-06	0.0001545
645	Manes.01G198900.v7.1	66.1196	-1.48339	0.322891	-4.59407	4.35e-06	0.000154727
646	Manes.08G157000.v7.1	143.959	-0.603326	0.131388	-4.59195	4.39e-06	0.000155822
647	Manes.17G099500.v7.1	163.533	-0.958335	0.208687	-4.5922	4.39e-06	0.000155822
648	Manes.09G179400.v7.1	136.982	0.659393	0.143625	4.59106	4.41e-06	0.00015625
649	Manes.01G253000.v7.1	52.4101	-0.817336	0.178098	-4.58924	4.45e-06	0.000157371
650	Manes.05G058000.v7.1	1489.78	0.581676	0.126801	4.58732	4.49e-06	0.000158582
651	Manes.01G036500.v7.1	40.6837	-0.731589	0.159519	-4.58621	4.51e-06	0.000158731
652	Manes.06G085100.v7.1	453.501	0.313293	0.0683221	4.58553	4.53e-06	0.000158731
653	Manes.08G062500.v7.1	55.0987	-0.813705	0.177444	-4.5857	4.52e-06	0.000158731
654	Manes.12G011400.v7.1	55.0173	0.788982	0.172051	4.58574	4.52e-06	0.000158731
655	Manes.17G014900.v7.1	822.453	0.558859	0.121858	4.58617	4.51e-06	0.000158731
656	Manes.16G007900.v7.1	303.541	-0.733894	0.160064	-4.585	4.54e-06	0.000158886
657	Manes.09G003400.v7.1	151.787	-0.687843	0.150043	-4.58431	4.55e-06	0.000159172
658	Manes.02G162900.v7.1	21.9494	-1.16039	0.253158	-4.58365	4.57e-06	0.00015919
659	Manes.17G014700.v7.1	331.362	0.368805	0.0804599	4.58371	4.57e-06	0.00015919
660	Manes.12G011900.v7.1	348.565	0.484864	0.105799	4.58286	4.59e-06	0.000159548
661	Manes.15G085500.v7.1	226.845	-1.83276	0.400182	-4.57982	4.65e-06	0.000161642
662	Manes.04G010300.v7.1	159.901	-0.602369	0.131536	-4.57949	4.66e-06	0.000161651
663	Manes.03G058500.v7.1	33.1147	-0.785974	0.171717	-4.57715	4.71e-06	0.000163119
664	Manes.04G126300.v7.1	68.2794	-0.955288	0.208724	-4.5768	4.72e-06	0.000163119
665	Manes.05G137300.v7.1	214.029	-0.991025	0.216539	-4.57666	4.72e-06	0.000163119
666	Manes.13G017700.v7.1	804.626	0.453772	0.0991583	4.57624	4.73e-06	0.0001632
667	Manes.06G006500.v7.1	6.95663	-2.50353	0.547614	-4.5717	4.84e-06	0.000166027
668	Manes.08G020900.v7.1	169.137	0.426005	0.0931827	4.57172	4.84e-06	0.000166027
669	Manes.15G064900.v7.1	302.5	-0.512261	0.112043	-4.57202	4.83e-06	0.000166027
670	Manes.09G057800.v7.1	121.166	-1.25887	0.27544	-4.5704	4.87e-06	0.000166807
671	Manes.06G007400.v7.1	510.19	0.797787	0.174568	4.57006	4.88e-06	0.000166834
672	Manes.09G073500.v7.1	59.0887	-0.989613	0.216589	-4.56908	4.9e-06	0.000167116
673	Manes.09G088200.v7.1	16.2241	-1.3195	0.288776	-4.56929	4.89e-06	0.000167116
674	Manes.15G019000.v7.1	394.485	0.415374	0.090929	4.56811	4.92e-06	0.00016764
675	Manes.02G095200.v7.1	85.6293	0.667067	0.146082	4.56639	4.96e-06	0.000168524
676	Manes.07G021300.v7.1	167.76	0.462136	0.101204	4.56639	4.96e-06	0.000168524
677	Manes.03G167800.v7.1	27.3158	-1.31008	0.286928	-4.56588	4.97e-06	0.000168682
678	Manes.15G154500.v7.1	6.03831	-1.63507	0.3582	-4.56468	5e-06	0.000168902
679	Manes.16G053800.v7.1	32.3506	-1.22387	0.268083	-4.56528	4.99e-06	0.000168902
680	Manes.18G049200.v7.1	25.8383	-0.819243	0.179464	-4.56493	5e-06	0.000168902
681	Manes.07G012000.v7.1	62.2192	0.637475	0.139664	4.56435	5.01e-06	0.000168924
682	Manes.03G087600.v7.1	74.366	-0.843033	0.184721	-4.56383	5.02e-06	0.000169093
683	Manes.05G017700.v7.1	86.0929	-0.758485	0.166221	-4.56312	5.04e-06	0.000169415
684	Manes.12G120800.v7.1	853.375	0.48822	0.107027	4.56164	5.08e-06	0.000170114
685	Manes.12G126100.v7.1	39.9592	-1.01248	0.221946	-4.56182	5.07e-06	0.000170114
686	Manes.05G099600.v7.1	100.89	-0.955475	0.209492	-4.56091	5.09e-06	0.000170462
687	Manes.13G070200.v7.1	71.7448	0.89976	0.197312	4.56008	5.11e-06	0.000170886
688	Manes.07G126300.v7.1	473.284	0.365046	0.0800674	4.55924	5.13e-06	0.000171326
689	Manes.09G058200.v7.1	40.2747	-0.860121	0.188676	-4.55873	5.15e-06	0.000171492
690	Manes.16G121100.v7.1	747.81	0.421414	0.0924921	4.55622	5.21e-06	0.000173301
691	Manes.06G017200.v7.1	1491.28	0.552414	0.121269	4.55528	5.23e-06	0.000173822
692	Manes.03G015700.v7.1	448.108	0.530869	0.116551	4.55483	5.24e-06	0.000173945
693	Manes.03G007200.v7.1	56.6082	0.589919	0.12956	4.55323	5.28e-06	0.000175017
694	Manes.10G073200.v7.1	164.068	0.419166	0.0920887	4.55177	5.32e-06	0.000175989
695	Manes.08G046400.v7.1	246.415	0.417438	0.0917162	4.55141	5.33e-06	0.000176032
696	Manes.02G005400.v7.1	66.6888	-1.01197	0.222539	-4.54738	5.43e-06	0.00017918
697	Manes.06G168450.v7.1	81.766	-0.720343	0.158489	-4.54507	5.49e-06	0.000180383
698	Manes.08G128700.v7.1	400.787	0.437091	0.0961624	4.54534	5.48e-06	0.000180383
699	Manes.15G130700.v7.1	217.099	0.635233	0.139763	4.54506	5.49e-06	0.000180383
700	Manes.13G032300.v7.1	150.252	-0.478343	0.105301	-4.54264	5.56e-06	0.000182209
701	Manes.09G004900.v7.1	136.815	0.929119	0.204564	4.54195	5.57e-06	0.000182545
702	Manes.03G041400.v7.1	25.724	-1.00678	0.221748	-4.5402	5.62e-06	0.000183341
703	Manes.05G127000.v7.1	166.136	0.503309	0.110858	4.54013	5.62e-06	0.000183341
704	Manes.15G168600.v7.1	92.8065	-0.564066	0.124232	-4.54043	5.61e-06	0.000183341
705	Manes.11G134400.v7.1	108.448	-0.807643	0.177917	-4.53944	5.64e-06	0.000183683
706	Manes.14G076800.v7.1	507.206	0.65709	0.144769	4.53889	5.66e-06	0.000183905
707	Manes.04G148400.v7.1	151.273	0.428344	0.0943895	4.53804	5.68e-06	0.000184383
708	Manes.07G015700.v7.1	319.292	-0.664072	0.14636	-4.53726	5.7e-06	0.000184808
709	Manes.03G124368.v7.1	167.818	-1.17053	0.258084	-4.53547	5.75e-06	0.000185851
710	Manes.09G128900.v7.1	91.9925	-0.766815	0.169061	-4.53574	5.74e-06	0.000185851
711	Manes.05G084600.v7.1	25.9987	-0.882849	0.194693	-4.53457	5.77e-06	0.000185864
712	Manes.16G033200.v7.1	37.145	0.903699	0.199289	4.53462	5.77e-06	0.000185864
713	Manes.17G046300.v7.1	10.3232	-2.06295	0.45492	-4.53475	5.77e-06	0.000185864
714	Manes.06G048400.v7.1	153.482	-0.565346	0.124747	-4.53194	5.84e-06	0.000187934
715	Manes.05G003100.v7.1	363.955	0.826197	0.18232	4.53158	5.85e-06	0.000187986
716	Manes.02G115301.v7.1	6.45861	-1.9535	0.431375	-4.52854	5.94e-06	0.000189918
717	Manes.10G134600.v7.1	79.1048	0.760544	0.167938	4.52872	5.93e-06	0.000189918
718	Manes.18G036800.v7.1	63.4772	-0.610482	0.134806	-4.5286	5.94e-06	0.000189918
719	Manes.05G037800.v7.1	24.6086	-1.13468	0.250677	-4.52648	6e-06	0.000191507
720	Manes.04G142900.v7.1	90.8753	-0.578766	0.127877	-4.52597	6.01e-06	0.000191709
721	Manes.08G079300.v7.1	617.716	0.898767	0.198626	4.52491	6.04e-06	0.000192399
722	Manes.14G061000.v7.1	160.352	0.481706	0.106475	4.52412	6.06e-06	0.00019285
723	Manes.01G069300.v7.1	260.984	0.471138	0.104153	4.52352	6.08e-06	0.000192869
724	Manes.03G140900.v7.1	1130.85	-0.481259	0.106386	-4.52368	6.08e-06	0.000192869
725	Manes.01G097900.v7.1	986.142	0.60045	0.132784	4.522	6.13e-06	0.000193992
726	Manes.02G047166.v7.1	63.8902	-0.787345	0.174174	-4.52045	6.17e-06	0.000194918
727	Manes.15G050000.v7.1	52.0741	0.579365	0.128167	4.52041	6.17e-06	0.000194918
728	Manes.17G106700.v7.1	93.3627	-0.987754	0.218581	-4.51894	6.21e-06	0.000196001
729	Manes.07G077900.v7.1	3.77186	-3.15813	0.699249	-4.51646	6.29e-06	0.000198035
730	Manes.11G073300.v7.1	125.865	0.627578	0.138965	4.51607	6.3e-06	0.000198133
731	Manes.15G048800.v7.1	1162.34	0.465054	0.103045	4.51313	6.39e-06	0.000200622
732	Manes.03G131600.v7.1	30.3716	-0.809011	0.179291	-4.51227	6.41e-06	0.000200892
733	Manes.S029900.v7.1	248.845	-1.18182	0.2619	-4.51246	6.41e-06	0.000200892
734	Manes.10G067400.v7.1	353.013	-0.356051	0.0789347	-4.5107	6.46e-06	0.000202104
735	Manes.03G124873.v7.1	12.5231	-2.1289	0.472319	-4.50734	6.56e-06	0.000204778
736	Manes.15G027200.v7.1	34.3504	0.715766	0.158798	4.5074	6.56e-06	0.000204778
737	Manes.04G157000.v7.1	367.752	0.509477	0.113048	4.50672	6.58e-06	0.000205092
738	Manes.03G116600.v7.1	154.083	-0.462509	0.102672	-4.50472	6.65e-06	0.000206756
739	Manes.18G051400.v7.1	7.47562	-1.62723	0.361313	-4.50366	6.68e-06	0.000207507
740	Manes.08G150400.v7.1	3.5341	-2.60608	0.579116	-4.50009	6.79e-06	0.00021074
741	Manes.09G043025.v7.1	10.0361	-1.37653	0.306101	-4.49699	6.89e-06	0.000213546
742	Manes.04G049401.v7.1	26.634	-1.18902	0.264514	-4.49511	6.95e-06	0.000215156
743	Manes.15G035700.v7.1	101.363	-0.798769	0.177824	-4.49192	7.06e-06	0.000218107
744	Manes.02G086800.v7.1	88.6811	0.720352	0.160382	4.49147	7.07e-06	0.000218275
745	Manes.08G169900.v7.1	2721.12	-0.672939	0.149845	-4.4909	7.09e-06	0.000218564
746	Manes.16G098100.v7.1	289.783	0.376765	0.0839146	4.48986	7.13e-06	0.000219338
747	Manes.02G027000.v7.1	40.8153	0.907331	0.202103	4.48945	7.14e-06	0.000219469
748	Manes.09G136600.v7.1	233.697	-0.730204	0.162675	-4.48874	7.16e-06	0.000219908
749	Manes.17G082800.v7.1	18.4844	-1.22277	0.272529	-4.48675	7.23e-06	0.000221673
750	Manes.13G051700.v7.1	367.911	-1.21068	0.269935	-4.48508	7.29e-06	0.00022312
751	Manes.12G032800.v7.1	677.242	-0.674606	0.15047	-4.48332	7.35e-06	0.000224668
752	Manes.08G095800.v7.1	433.807	-1.75045	0.390649	-4.48087	7.43e-06	0.000226965
753	Manes.15G015800.v7.1	401.232	-0.395328	0.0882599	-4.47914	7.49e-06	0.00022851
754	Manes.06G068600.v7.1	127.553	-1.00097	0.223504	-4.47852	7.52e-06	0.000228864
755	Manes.13G096600.v7.1	150.187	-0.525194	0.1173	-4.47736	7.56e-06	0.0002295
756	Manes.15G051715.v7.1	24.0295	-1.22904	0.274489	-4.47755	7.55e-06	0.0002295
757	Manes.06G031700.v7.1	69.0625	-0.709215	0.158447	-4.47603	7.6e-06	0.000230636
758	Manes.05G139600.v7.1	2.15757	-3.85202	0.860753	-4.47517	7.64e-06	0.000231257
759	Manes.02G149200.v7.1	45.9847	0.61738	0.138004	4.47363	7.69e-06	0.00023262
760	Manes.16G099900.v7.1	307.496	0.387301	0.0865951	4.47255	7.73e-06	0.000233496
761	Manes.14G023400.v7.1	76.7417	0.854013	0.190977	4.47182	7.76e-06	0.000233987
762	Manes.01G250700.v7.1	47.1893	0.809964	0.181192	4.47021	7.81e-06	0.000235445
763	Manes.02G114900.v7.1	103.618	0.695131	0.155544	4.46903	7.86e-06	0.000236437
764	Manes.03G008100.v7.1	232.43	0.523218	0.117085	4.46869	7.87e-06	0.0002365
765	Manes.14G038500.v7.1	330.468	0.58476	0.130866	4.46838	7.88e-06	0.000236537
766	Manes.03G124638.v7.1	2027.2	-1.19047	0.266473	-4.46751	7.91e-06	0.00023719
767	Manes.08G113500.v7.1	115.817	-0.690319	0.154551	-4.46662	7.95e-06	0.000237865
768	Manes.15G111600.v7.1	8.07416	2.01399	0.450998	4.46563	7.98e-06	0.000238657
769	Manes.11G052100.v7.1	109.936	0.627909	0.140731	4.46178	8.13e-06	0.000242672
770	Manes.06G172200.v7.1	248.032	-0.734306	0.164706	-4.45829	8.26e-06	0.000246331
771	Manes.06G055700.v7.1	458.596	0.433605	0.0972678	4.45784	8.28e-06	0.000246528
772	Manes.08G093200.v7.1	243.58	-0.421604	0.0945986	-4.45676	8.32e-06	0.000247452
773	Manes.03G152300.v7.1	513.203	0.537183	0.120545	4.4563	8.34e-06	0.000247667
774	Manes.03G089500.v7.1	50.0129	-0.890942	0.200086	-4.45279	8.48e-06	0.000251431
775	Manes.04G055100.v7.1	90.8942	-0.741343	0.166501	-4.45248	8.49e-06	0.00025147
776	Manes.04G062600.v7.1	48.0566	-0.634181	0.142467	-4.45142	8.53e-06	0.000252385
777	Manes.06G021300.v7.1	1093.87	0.661024	0.148576	4.44905	8.62e-06	0.000254853
778	Manes.01G255900.v7.1	1725.09	0.513799	0.115541	4.44691	8.71e-06	0.00025708
779	Manes.06G078900.v7.1	119.739	-0.625596	0.140704	-4.4462	8.74e-06	0.000257601
780	Manes.01G219000.v7.1	167.785	0.573533	0.129039	4.44466	8.8e-06	0.000259121
781	Manes.05G037400.v7.1	182.493	-0.61502	0.138424	-4.44303	8.87e-06	0.00026075
782	Manes.03G029600.v7.1	676.842	-0.804149	0.181074	-4.441	8.95e-06	0.000262554
783	Manes.12G103100.v7.1	13.557	-1.23227	0.277475	-4.44103	8.95e-06	0.000262554
784	Manes.14G101700.v7.1	1234.43	0.633491	0.142702	4.43925	9.03e-06	0.000264364
785	Manes.03G027900.v7.1	6.19645	-2.26251	0.509784	-4.43818	9.07e-06	0.000264793
786	Manes.11G066400.v7.1	111.571	-0.523957	0.11805	-4.43843	9.06e-06	0.000264793
787	Manes.13G019600.v7.1	459.947	0.385017	0.0867532	4.43808	9.08e-06	0.000264793
788	Manes.09G123900.v7.1	746.966	-0.847894	0.191074	-4.43752	9.1e-06	0.000265145
789	Manes.01G157500.v7.1	15.8401	1.02626	0.23131	4.43673	9.13e-06	0.000265779
790	Manes.05G095200.v7.1	44.7902	-0.848955	0.191424	-4.43494	9.21e-06	0.000267317
791	Manes.09G010500.v7.1	71.0833	-0.68639	0.154763	-4.4351	9.2e-06	0.000267317
792	Manes.06G000500.v7.1	277.051	0.496158	0.111951	4.43191	9.34e-06	0.000270761
793	Manes.06G024400.v7.1	15.4481	1.00257	0.226262	4.43099	9.38e-06	0.000271572
794	Manes.13G045900.v7.1	170.865	0.577124	0.130264	4.43043	9.4e-06	0.000271734
795	Manes.15G183200.v7.1	1.59162	-3.70441	0.836148	-4.43032	9.41e-06	0.000271734
796	Manes.07G123600.v7.1	347.117	0.433479	0.0979311	4.42637	9.58e-06	0.000276413
797	Manes.03G146700.v7.1	2017.29	0.545106	0.123193	4.42481	9.65e-06	0.000278064
798	Manes.09G109200.v7.1	58.6723	-0.785758	0.177624	-4.42371	9.7e-06	0.000278784
799	Manes.17G117400.v7.1	18.0808	-1.08322	0.244862	-4.42379	9.7e-06	0.000278784
800	Manes.09G152500.v7.1	66.3967	-0.972774	0.219915	-4.42342	9.72e-06	0.000278815
801	Manes.01G271200.v7.1	77.3882	-0.553167	0.125193	-4.41853	9.94e-06	0.000284836
802	Manes.03G003500.v7.1	96.4003	-0.790862	0.179086	-4.41609	1.01e-05	0.000287709
803	Manes.01G107200.v7.1	57.5492	-1.33472	0.302259	-4.4158	1.01e-05	0.00028773
804	Manes.13G049900.v7.1	423.566	0.454117	0.102896	4.41337	1.02e-05	0.000290621
805	Manes.15G118300.v7.1	6.01916	-2.31185	0.523903	-4.41274	1.02e-05	0.000291112
806	Manes.09G172200.v7.1	439.68	0.6857	0.155413	4.41212	1.02e-05	0.000291582
807	Manes.07G040900.v7.1	46.3809	-0.72493	0.164345	-4.41102	1.03e-05	0.000292705
808	Manes.05G201400.v7.1	58.9887	-1.01	0.229016	-4.41016	1.03e-05	0.000293138
809	Manes.14G091800.v7.1	5.20153	-2.61131	0.592105	-4.41022	1.03e-05	0.000293138
810	Manes.01G201300.v7.1	23.1398	-0.900342	0.204188	-4.40937	1.04e-05	0.000293849
811	Manes.13G147200.v7.1	74.0064	-1.15759	0.262568	-4.40872	1.04e-05	0.00029437
812	Manes.09G020400.v7.1	173.086	-0.70786	0.160616	-4.40716	1.05e-05	0.00029613
813	Manes.02G008400.v7.1	170.481	-0.434932	0.0987107	-4.40612	1.05e-05	0.000296823
814	Manes.16G087600.v7.1	346.485	-0.482134	0.109423	-4.40617	1.05e-05	0.000296823
815	Manes.01G107600.v7.1	1653.27	-0.496753	0.112776	-4.40479	1.06e-05	0.000298285
816	Manes.08G036000.v7.1	27.3854	-1.12103	0.254555	-4.40388	1.06e-05	0.000299172
817	Manes.10G066400.v7.1	177.987	-0.561149	0.127469	-4.40225	1.07e-05	0.0003007
818	Manes.16G002700.v7.1	72.6162	-0.681848	0.154882	-4.40237	1.07e-05	0.0003007
819	Manes.01G100400.v7.1	73.3757	-0.826319	0.187831	-4.39928	1.09e-05	0.000304392
820	Manes.02G000400.v7.1	5.01556	3.20357	0.728238	4.39907	1.09e-05	0.000304392
821	Manes.03G166700.v7.1	657.468	0.61162	0.139054	4.39843	1.09e-05	0.00030492
822	Manes.13G107600.v7.1	225.008	-0.546133	0.124208	-4.39692	1.1e-05	0.000306671
823	Manes.06G124000.v7.1	91.8229	0.587065	0.133591	4.39451	1.11e-05	0.000309716
824	Manes.14G016900.v7.1	1303.54	0.422633	0.0962035	4.39311	1.12e-05	0.000311335
825	Manes.06G018300.v7.1	148.377	-0.416773	0.0948845	-4.39243	1.12e-05	0.000311565
826	Manes.11G024600.v7.1	82.3487	0.818977	0.186449	4.3925	1.12e-05	0.000311565
827	Manes.06G075700.v7.1	222.426	-0.552411	0.125804	-4.39106	1.13e-05	0.000313158
828	Manes.04G024700.v7.1	317.407	0.429753	0.097898	4.38981	1.13e-05	0.000314286
829	Manes.09G018700.v7.1	33.0186	-0.714392	0.162741	-4.38975	1.13e-05	0.000314286
830	Manes.05G033300.v7.1	48.6132	0.668006	0.15224	4.38784	1.14e-05	0.000316292
831	Manes.09G170700.v7.1	195.484	0.430677	0.0981519	4.38786	1.14e-05	0.000316292
832	Manes.01G064200.v7.1	42.5719	-1.47784	0.336908	-4.38648	1.15e-05	0.000317887
833	Manes.01G014700.v7.1	49.6313	0.900375	0.205366	4.38425	1.16e-05	0.000320785
834	Manes.03G161600.v7.1	80.8808	-0.851258	0.194201	-4.38339	1.17e-05	0.000321276
835	Manes.09G116100.v7.1	191.933	-0.557631	0.127208	-4.38363	1.17e-05	0.000321276
836	Manes.08G025100.v7.1	473.468	0.434377	0.0991034	4.38307	1.17e-05	0.00032137
837	Manes.05G000300.v7.1	500.231	0.297528	0.0679081	4.38132	1.18e-05	0.000323434
838	Manes.12G103600.v7.1	4.11447	-2.57955	0.588784	-4.38115	1.18e-05	0.000323434
839	Manes.01G156600.v7.1	323.051	-0.804326	0.183612	-4.38056	1.18e-05	0.000323538
840	Manes.04G138900.v7.1	62.3388	0.798997	0.182388	4.38076	1.18e-05	0.000323538
841	Manes.04G009200.v7.1	891.804	0.458388	0.104663	4.37966	1.19e-05	0.000324501
842	Manes.05G160350.v7.1	26.0176	-0.977417	0.223225	-4.37862	1.19e-05	0.000325278
843	Manes.08G166800.v7.1	154.012	0.693112	0.158293	4.37868	1.19e-05	0.000325278
844	Manes.05G157000.v7.1	29.2574	-1.00507	0.229659	-4.37636	1.21e-05	0.000328279
845	Manes.04G078866.v7.1	14.4063	5.8813	1.34419	4.37535	1.21e-05	0.000329402
846	Manes.S052900.v7.1	91.7905	-0.933615	0.213433	-4.37427	1.22e-05	0.000330658
847	Manes.18G001400.v7.1	125.857	-0.571626	0.130771	-4.37119	1.24e-05	0.000334961
848	Manes.12G132100.v7.1	33.5786	-0.981818	0.224714	-4.3692	1.25e-05	0.000337626
849	Manes.05G162600.v7.1	128.336	0.449688	0.102951	4.36798	1.25e-05	0.000339115
850	Manes.03G122700.v7.1	26.035	-0.945661	0.216518	-4.36758	1.26e-05	0.000339339
851	Manes.13G030200.v7.1	514	0.452068	0.103519	4.36699	1.26e-05	0.000339857
852	Manes.15G075200.v7.1	102.162	-0.623285	0.142746	-4.36639	1.26e-05	0.000340383
853	Manes.04G138200.v7.1	3.01003	-3.13183	0.717453	-4.3652	1.27e-05	0.000341847
854	Manes.02G126600.v7.1	20.6116	-1.2058	0.276258	-4.36477	1.27e-05	0.000342117
855	Manes.01G015800.v7.1	125.011	-0.696474	0.159618	-4.36339	1.28e-05	0.000342958
856	Manes.06G171800.v7.1	439.073	0.376079	0.086193	4.36322	1.28e-05	0.000342958
857	Manes.08G127600.v7.1	495.034	0.277343	0.0635714	4.3627	1.28e-05	0.000342958
858	Manes.10G111800.v7.1	78.0264	-0.823057	0.188648	-4.36292	1.28e-05	0.000342958
859	Manes.11G052180.v7.1	55.4338	-0.738089	0.169181	-4.36271	1.28e-05	0.000342958
860	Manes.16G117200.v7.1	105.915	-1.08158	0.24789	-4.36313	1.28e-05	0.000342958
861	Manes.13G010400.v7.1	1979.77	0.556899	0.127658	4.36242	1.29e-05	0.000342996
862	Manes.09G160200.v7.1	1262.64	0.602193	0.138066	4.36162	1.29e-05	0.000343853
863	Manes.06G065300.v7.1	167.231	-0.546187	0.125281	-4.35971	1.3e-05	0.000346473
864	Manes.01G122100.v7.1	32.3928	-0.785244	0.180138	-4.35912	1.31e-05	0.000346605
865	Manes.05G010100.v7.1	31.658	-0.868058	0.199129	-4.35928	1.3e-05	0.000346605
866	Manes.17G091000.v7.1	352.499	0.419507	0.0962541	4.35833	1.31e-05	0.000347464
867	Manes.01G029300.v7.1	44.91	-0.763205	0.175174	-4.35683	1.32e-05	0.000348649
868	Manes.01G049300.v7.1	70.7566	-0.63704	0.146204	-4.35719	1.32e-05	0.000348649
869	Manes.12G098300.v7.1	53.7399	-0.868312	0.199299	-4.35682	1.32e-05	0.000348649
870	Manes.01G065400.v7.1	70.5401	-0.624201	0.143309	-4.35563	1.33e-05	0.00035015
871	Manes.12G007500.v7.1	198.716	0.564372	0.129591	4.35502	1.33e-05	0.000350722
872	Manes.03G124819.v7.1	578.63	-0.952546	0.218738	-4.35473	1.33e-05	0.000350779
873	Manes.09G148300.v7.1	13.1986	-1.91623	0.440059	-4.35448	1.33e-05	0.000350787
874	Manes.14G112628.v7.1	41.9942	-1.03533	0.237781	-4.35412	1.34e-05	0.000350961
875	Manes.08G060700.v7.1	224.949	-0.470333	0.108041	-4.35329	1.34e-05	0.000351892
876	Manes.13G047500.v7.1	44.2728	-0.794541	0.182594	-4.35141	1.35e-05	0.000354511
877	Manes.18G032400.v7.1	38.57	-0.760974	0.174897	-4.35099	1.36e-05	0.000354792
878	Manes.08G102500.v7.1	102.993	-0.558321	0.128341	-4.3503	1.36e-05	0.000355139
879	Manes.18G066900.v7.1	548.039	0.615264	0.141431	4.35027	1.36e-05	0.000355139
880	Manes.05G186700.v7.1	12.3578	-1.3813	0.317554	-4.34981	1.36e-05	0.000355481
881	Manes.05G113577.v7.1	114.545	-0.65456	0.150512	-4.3489	1.37e-05	0.000356554
882	Manes.07G115800.v7.1	207.159	0.402362	0.0925396	4.348	1.37e-05	0.000357616
883	Manes.15G189900.v7.1	128.702	-0.604612	0.139073	-4.34743	1.38e-05	0.000358139
884	Manes.05G032500.v7.1	108.763	0.57816	0.13303	4.34608	1.39e-05	0.000359683
885	Manes.11G006800.v7.1	58.0594	-1.30804	0.300976	-4.34599	1.39e-05	0.000359683
886	Manes.03G207800.v7.1	144.372	-0.390825	0.0899414	-4.34533	1.39e-05	0.00036037
887	Manes.03G030700.v7.1	314.727	0.574396	0.132358	4.33972	1.43e-05	0.00036927
888	Manes.05G043100.v7.1	133.864	-0.966118	0.222682	-4.33855	1.43e-05	0.000370826
889	Manes.01G009100.v7.1	156.936	-0.736485	0.169774	-4.33804	1.44e-05	0.000371262
890	Manes.04G052500.v7.1	161.976	-0.585441	0.135003	-4.33649	1.45e-05	0.000373145
891	Manes.09G111600.v7.1	11.1813	-1.52895	0.352582	-4.33644	1.45e-05	0.000373145
892	Manes.03G090800.v7.1	69.103	-0.45306	0.104485	-4.3361	1.45e-05	0.000373293
893	Manes.17G029012.v7.1	73.3163	-1.18984	0.274565	-4.33356	1.47e-05	0.000377214
894	Manes.01G181800.v7.1	212.343	-0.488453	0.112727	-4.33306	1.47e-05	0.000377638
895	Manes.07G036800.v7.1	1098.71	0.451692	0.104275	4.33172	1.48e-05	0.000379532
896	Manes.10G060400.v7.1	7.84027	-1.53927	0.355466	-4.33029	1.49e-05	0.000381576
897	Manes.01G219300.v7.1	1504.84	0.567029	0.131016	4.32794	1.51e-05	0.000384418
898	Manes.05G034300.v7.1	258.335	-0.370385	0.0855781	-4.32804	1.5e-05	0.000384418
899	Manes.07G108900.v7.1	351.722	0.442644	0.102276	4.32792	1.51e-05	0.000384418
900	Manes.18G090400.v7.1	1387.74	0.521818	0.120591	4.32716	1.51e-05	0.000385311
901	Manes.16G014233.v7.1	2.64471	-2.9726	0.68724	-4.32542	1.52e-05	0.000387946
902	Manes.15G062900.v7.1	101.089	-1.00697	0.23288	-4.324	1.53e-05	0.000390008
903	Manes.01G228500.v7.1	31.6386	-0.845627	0.195599	-4.32326	1.54e-05	0.000390881
904	Manes.05G038100.v7.1	70.1194	-0.701463	0.162293	-4.32221	1.54e-05	0.000392324
905	Manes.14G005900.v7.1	306.142	0.34186	0.0791175	4.32091	1.55e-05	0.000394196
906	Manes.14G157900.v7.1	53.3808	-0.725183	0.167885	-4.31952	1.56e-05	0.000396248
907	Manes.14G041705.v7.1	66.3479	-0.910728	0.21087	-4.31891	1.57e-05	0.000396909
908	Manes.13G055700.v7.1	33.4065	-0.685973	0.15888	-4.31755	1.58e-05	0.000398925
909	Manes.11G018400.v7.1	17.7089	-1.14346	0.264912	-4.31638	1.59e-05	0.000400504
910	Manes.17G022800.v7.1	1114.67	0.450652	0.10441	4.31619	1.59e-05	0.000400504
911	Manes.03G171500.v7.1	135.378	0.492912	0.114218	4.31555	1.59e-05	0.000401235
912	Manes.05G147800.v7.1	104.251	-0.626388	0.145171	-4.31483	1.6e-05	0.000402108
913	Manes.13G081000.v7.1	236.265	0.362815	0.0840924	4.31448	1.6e-05	0.000402296
914	Manes.04G061300.v7.1	65.7573	-0.619019	0.143494	-4.31391	1.6e-05	0.0004029
915	Manes.02G139100.v7.1	87.4972	-0.783794	0.181723	-4.31314	1.61e-05	0.00040386
916	Manes.14G099600.v7.1	655.529	0.405733	0.0940902	4.31217	1.62e-05	0.000405196
917	Manes.14G121400.v7.1	4.82258	-1.99587	0.462917	-4.31151	1.62e-05	0.000405951
918	Manes.02G082600.v7.1	810.194	0.432574	0.100346	4.31081	1.63e-05	0.000406802
919	Manes.15G005900.v7.1	297.578	0.482095	0.111876	4.3092	1.64e-05	0.000409331
920	Manes.05G028300.v7.1	389.06	0.558296	0.129569	4.30887	1.64e-05	0.000409487
921	Manes.04G041140.v7.1	36.0205	-1.32261	0.307094	-4.30684	1.66e-05	0.000412371
922	Manes.06G024300.v7.1	26.2795	-1.13045	0.262476	-4.30689	1.66e-05	0.000412371
923	Manes.11G134200.v7.1	164.121	0.542678	0.126025	4.30612	1.66e-05	0.000413274
924	Manes.02G220600.v7.1	14.9174	-1.37463	0.31926	-4.30567	1.66e-05	0.000413665
925	Manes.08G057100.v7.1	47.0837	-1.03731	0.240943	-4.30523	1.67e-05	0.000414031
926	Manes.14G094400.v7.1	36.5793	-0.839277	0.19497	-4.30466	1.67e-05	0.000414663
927	Manes.14G012605.v7.1	41.3775	-1.12502	0.261373	-4.30429	1.68e-05	0.000414909
928	Manes.08G075300.v7.1	32.9502	-1.30165	0.302503	-4.30293	1.69e-05	0.000417011
929	Manes.01G138700.v7.1	11.7911	1.51271	0.351715	4.30095	1.7e-05	0.000420114
930	Manes.09G038800.v7.1	172.868	0.632874	0.147152	4.30081	1.7e-05	0.000420114
931	Manes.02G174100.v7.1	773.071	-0.791414	0.184064	-4.29968	1.71e-05	0.000421813
932	Manes.01G125100.v7.1	991.483	0.55959	0.130217	4.29736	1.73e-05	0.000425417
933	Manes.10G006100.v7.1	9.72023	1.37143	0.319149	4.29714	1.73e-05	0.000425417
934	Manes.10G045000.v7.1	195.884	-0.631835	0.147038	-4.29708	1.73e-05	0.000425417
935	Manes.07G118500.v7.1	34.8782	1.11694	0.259977	4.29631	1.74e-05	0.00042643
936	Manes.07G094800.v7.1	42.3714	0.801342	0.186539	4.29583	1.74e-05	0.000426896
937	Manes.09G110600.v7.1	113.87	-1.23207	0.286912	-4.29426	1.75e-05	0.000429255
938	Manes.12G150500.v7.1	1272.09	0.520956	0.121318	4.29414	1.75e-05	0.000429255
939	Manes.09G037800.v7.1	147.112	0.733012	0.170764	4.29255	1.77e-05	0.000431866
940	Manes.03G197900.v7.1	616.836	-0.951183	0.221619	-4.29198	1.77e-05	0.000432073
941	Manes.10G071000.v7.1	205.256	-0.446573	0.104047	-4.29205	1.77e-05	0.000432073
942	Manes.08G007200.v7.1	9.80533	-2.11064	0.491985	-4.29005	1.79e-05	0.000435374
943	Manes.14G016800.v7.1	213.666	-0.761002	0.177439	-4.28882	1.8e-05	0.000437334
944	Manes.05G013500.v7.1	22.1746	-1.03252	0.24077	-4.2884	1.8e-05	0.000437699
945	Manes.12G141800.v7.1	54.085	-0.576235	0.13444	-4.28619	1.82e-05	0.000441592
946	Manes.10G093400.v7.1	4.68622	-2.29756	0.536082	-4.28583	1.82e-05	0.000441845
947	Manes.11G142300.v7.1	883.046	0.530994	0.12392	4.28498	1.83e-05	0.000442608
948	Manes.18G101701.v7.1	1.76222	-3.82331	0.892212	-4.2852	1.83e-05	0.000442608
949	Manes.01G250600.v7.1	87.6407	0.467895	0.109234	4.2834	1.84e-05	0.000444818
950	Manes.S013368.v7.1	18.7862	-0.917457	0.214186	-4.28347	1.84e-05	0.000444818
951	Manes.03G145300.v7.1	49.4648	0.557745	0.130235	4.28259	1.85e-05	0.000445031
952	Manes.13G129900.v7.1	28.9333	-1.30106	0.303788	-4.28281	1.85e-05	0.000445031
953	Manes.18G056500.v7.1	56.1303	-0.700563	0.16358	-4.28269	1.85e-05	0.000445031
954	Manes.01G123400.v7.1	347.776	0.372095	0.086896	4.28208	1.85e-05	0.000445131
955	Manes.08G110550.v7.1	8.13247	-1.56113	0.36456	-4.28223	1.85e-05	0.000445131
956	Manes.07G083000.v7.1	379.234	-0.427687	0.0999027	-4.28104	1.86e-05	0.000446746
957	Manes.06G124100.v7.1	265.835	0.549049	0.128313	4.27898	1.88e-05	0.000450436
958	Manes.14G013300.v7.1	56.1482	-0.827002	0.193282	-4.27872	1.88e-05	0.000450482
959	Manes.12G049000.v7.1	263.943	-1.03329	0.24151	-4.27847	1.88e-05	0.000450515
960	Manes.08G002200.v7.1	92.6207	0.498063	0.116436	4.27757	1.89e-05	0.000451868
961	Manes.12G045500.v7.1	28.8783	-0.643233	0.150387	-4.27717	1.89e-05	0.000452205
962	Manes.14G083500.v7.1	344.462	0.42269	0.0988413	4.27645	1.9e-05	0.000453212
963	Manes.03G103900.v7.1	60.9249	-1.06457	0.249003	-4.27533	1.91e-05	0.000455024
964	Manes.10G087200.v7.1	2231.6	0.722105	0.168916	4.27494	1.91e-05	0.000455338
965	Manes.06G125100.v7.1	116.06	-1.27813	0.299087	-4.27343	1.92e-05	0.000457495
966	Manes.06G162300.v7.1	20.8672	-1.00315	0.234734	-4.27357	1.92e-05	0.000457495
967	Manes.12G137700.v7.1	47.2975	-1.0014	0.234361	-4.2729	1.93e-05	0.000458101
968	Manes.12G153000.v7.1	162.933	0.409641	0.0958838	4.27226	1.93e-05	0.000458942
969	Manes.04G161600.v7.1	5.12759	-2.34034	0.547914	-4.27137	1.94e-05	0.000459833
970	Manes.13G139000.v7.1	5.49746	-1.66422	0.389606	-4.27155	1.94e-05	0.000459833
971	Manes.02G211600.v7.1	192.916	-0.603016	0.141188	-4.27101	1.95e-05	0.000460098
972	Manes.13G034000.v7.1	153.305	-0.702322	0.164502	-4.26938	1.96e-05	0.000463005
973	Manes.01G225800.v7.1	26.9481	0.949064	0.222412	4.26715	1.98e-05	0.000465727
974	Manes.05G095600.v7.1	47.2371	-0.599578	0.140493	-4.26766	1.98e-05	0.000465727
975	Manes.05G185600.v7.1	55.9555	0.624422	0.146328	4.26727	1.98e-05	0.000465727
976	Manes.08G065000.v7.1	81.3706	2.57094	0.602443	4.26753	1.98e-05	0.000465727
977	Manes.03G190300.v7.1	182.168	-0.464431	0.108878	-4.26561	1.99e-05	0.000468483
978	Manes.03G124999.v7.1	70.2119	-0.945781	0.221806	-4.264	2.01e-05	0.000471396
979	Manes.05G119166.v7.1	21.5853	-0.851811	0.199799	-4.26333	2.01e-05	0.000471579
980	Manes.06G082500.v7.1	570.285	0.517629	0.121417	4.26322	2.01e-05	0.000471579
981	Manes.16G028500.v7.1	63.0213	-1.87273	0.439246	-4.26352	2.01e-05	0.000471579
982	Manes.03G124746.v7.1	212.2	-1.12343	0.263549	-4.26271	2.02e-05	0.000472186
983	Manes.18G071400.v7.1	27.4016	-0.801892	0.18826	-4.25949	2.05e-05	0.000478548
984	Manes.08G041700.v7.1	22.3251	-1.29297	0.303567	-4.25924	2.05e-05	0.000478599
985	Manes.05G037550.v7.1	20.7482	-1.13163	0.265835	-4.2569	2.07e-05	0.000483153
986	Manes.18G022950.v7.1	53.3154	0.841481	0.197687	4.25662	2.08e-05	0.000483248
987	Manes.02G127100.v7.1	97.3933	0.570986	0.134155	4.25616	2.08e-05	0.000483755
988	Manes.13G073000.v7.1	339.066	-0.459055	0.107868	-4.25571	2.08e-05	0.000484245
989	Manes.07G106300.v7.1	69.6187	-0.802923	0.18868	-4.25547	2.09e-05	0.000484265
990	Manes.02G041600.v7.1	341.896	0.417711	0.098201	4.25363	2.1e-05	0.000486791
991	Manes.09G188100.v7.1	2.9323	-3.15814	0.74245	-4.25367	2.1e-05	0.000486791
992	Manes.13G023500.v7.1	44.3447	0.636514	0.149629	4.25394	2.1e-05	0.000486791
993	Manes.14G010700.v7.1	411.083	0.527876	0.124124	4.25282	2.11e-05	0.000488065
994	Manes.18G125200.v7.1	1571.52	0.450172	0.105873	4.252	2.12e-05	0.000489363
995	Manes.03G086200.v7.1	688.965	0.463529	0.109032	4.25132	2.13e-05	0.000490369
996	Manes.13G143600.v7.1	195.429	-0.718234	0.168956	-4.25102	2.13e-05	0.000490521
997	Manes.S026233.v7.1	11.0098	-1.56878	0.369064	-4.2507	2.13e-05	0.000490729
998	Manes.01G075000.v7.1	195.964	-0.519009	0.122123	-4.24988	2.14e-05	0.000491541
999	Manes.13G115500.v7.1	56.7472	-0.562421	0.132334	-4.25002	2.14e-05	0.000491541
1000	Manes.03G056801.v7.1	256.538	-0.563325	0.132571	-4.24923	2.15e-05	0.00049248
1001	Manes.01G161300.v7.1	481.638	0.331403	0.0779971	4.24892	2.15e-05	0.000492675
1002	Manes.02G055400.v7.1	197.906	-0.601744	0.141653	-4.24802	2.16e-05	0.000494173
1003	Manes.15G127600.v7.1	178.444	-0.474817	0.111782	-4.24769	2.16e-05	0.0004944
1004	Manes.17G069700.v7.1	437.194	0.5225	0.123022	4.24722	2.16e-05	0.000494952
1005	Manes.17G011300.v7.1	31.6202	-0.64074	0.150883	-4.24661	2.17e-05	0.000495807
1006	Manes.14G047700.v7.1	8.73142	-1.7967	0.42321	-4.2454	2.18e-05	0.000497977
1007	Manes.06G050400.v7.1	11.612	-1.34883	0.317836	-4.24381	2.2e-05	0.000500044
1008	Manes.10G128700.v7.1	2.042	-3.17106	0.747181	-4.24403	2.2e-05	0.000500044
1009	Manes.17G065100.v7.1	166.345	-0.667995	0.157397	-4.24402	2.2e-05	0.000500044
1010	Manes.02G202200.v7.1	275.916	-0.52011	0.122571	-4.24334	2.2e-05	0.00050059
1011	Manes.18G033663.v7.1	79.8653	-0.72908	0.17189	-4.24156	2.22e-05	0.000504076
1012	Manes.05G174600.v7.1	244.194	0.497194	0.117253	4.24036	2.23e-05	0.000506279
1013	Manes.02G166800.v7.1	173.769	0.767623	0.181051	4.23981	2.24e-05	0.000507029
1014	Manes.06G001101.v7.1	578.585	1.01579	0.239675	4.2382	2.25e-05	0.000509668
1015	Manes.09G099700.v7.1	52.195	0.677482	0.159847	4.2383	2.25e-05	0.000509668
1016	Manes.06G172100.v7.1	261.189	0.490887	0.115894	4.23566	2.28e-05	0.000514943
1017	Manes.03G078600.v7.1	550.99	0.377296	0.0890894	4.23503	2.29e-05	0.000515891
1018	Manes.01G175900.v7.1	18.0187	-0.95561	0.225735	-4.23333	2.3e-05	0.000519286
1019	Manes.15G154300.v7.1	23.594	-1.36203	0.321774	-4.23288	2.31e-05	0.000519319
1020	Manes.17G060500.v7.1	23.0428	-0.949049	0.224207	-4.23291	2.31e-05	0.000519319
1021	Manes.06G028100.v7.1	314.53	-0.966063	0.228252	-4.23243	2.31e-05	0.000519838
1022	Manes.12G112400.v7.1	42.3294	-0.778661	0.184021	-4.23137	2.32e-05	0.000520854
1023	Manes.14G105600.v7.1	96.9321	0.667085	0.157654	4.23134	2.32e-05	0.000520854
1024	Manes.17G009000.v7.1	10.0946	1.17825	0.278447	4.2315	2.32e-05	0.000520854
1025	Manes.16G074400.v7.1	593.448	-0.428331	0.101237	-4.23097	2.33e-05	0.000521197
1026	Manes.12G077600.v7.1	217.494	-0.494969	0.117005	-4.23031	2.33e-05	0.000522211
1027	Manes.15G031300.v7.1	129.209	-0.981234	0.232095	-4.22772	2.36e-05	0.000527746
1028	Manes.18G096500.v7.1	89.7885	0.46264	0.109463	4.22646	2.37e-05	0.000530181
1029	Manes.15G008400.v7.1	72.2016	-1.3307	0.314899	-4.2258	2.38e-05	0.000531224
1030	Manes.01G206600.v7.1	1030.47	0.517879	0.122625	4.22327	2.41e-05	0.000536709
1031	Manes.03G076700.v7.1	232.706	0.855793	0.202653	4.22294	2.41e-05	0.000536983
1032	Manes.03G148700.v7.1	57.0211	-0.611816	0.144896	-4.22245	2.42e-05	0.000537618
1033	Manes.05G081900.v7.1	98.0041	-0.747818	0.177237	-4.21932	2.45e-05	0.000544623
1034	Manes.02G150600.v7.1	297.512	0.614432	0.145652	4.21848	2.46e-05	0.000545056
1035	Manes.14G111700.v7.1	224.673	-0.533807	0.126539	-4.21852	2.46e-05	0.000545056
1036	Manes.15G023400.v7.1	678.252	-0.4421	0.104791	-4.21887	2.46e-05	0.000545056
1037	Manes.13G087400.v7.1	20.85	-0.836394	0.198357	-4.2166	2.48e-05	0.000548719
1038	Manes.14G021900.v7.1	541.967	-0.907075	0.215123	-4.21654	2.48e-05	0.000548719
1039	Manes.06G142500.v7.1	211.715	0.350605	0.0831593	4.21606	2.49e-05	0.000549356
1040	Manes.14G049200.v7.1	2418.59	-0.625782	0.148505	-4.21387	2.51e-05	0.000553637
1041	Manes.16G122400.v7.1	1052.27	0.315072	0.0747687	4.21396	2.51e-05	0.000553637
1042	Manes.16G082100.v7.1	89.0698	0.827152	0.196307	4.21357	2.51e-05	0.000553849
1043	Manes.11G149400.v7.1	152.565	0.57022	0.135383	4.21192	2.53e-05	0.000557379
1044	Manes.15G007300.v7.1	73.1646	0.737844	0.17529	4.20929	2.56e-05	0.000563375
1045	Manes.05G119700.v7.1	155.756	-0.581614	0.138213	-4.20811	2.58e-05	0.000564692
1046	Manes.06G076600.v7.1	46.3206	-1.07052	0.254394	-4.20811	2.58e-05	0.000564692
1047	Manes.10G110000.v7.1	101.47	0.458954	0.109056	4.20842	2.57e-05	0.000564692
1048	Manes.01G074900.v7.1	60.5535	-1.28827	0.306177	-4.20761	2.58e-05	0.000564839
1049	Manes.05G173900.v7.1	10.6801	-1.20518	0.286455	-4.20723	2.59e-05	0.000564839
1050	Manes.12G023100.v7.1	77.1775	-1.07066	0.25447	-4.20743	2.58e-05	0.000564839
1051	Manes.13G026300.v7.1	7.75211	-1.69669	0.403285	-4.20719	2.59e-05	0.000564839
1052	Manes.01G206000.v7.1	147.96	-1.01631	0.241586	-4.2068	2.59e-05	0.00056527
1053	Manes.01G069700.v7.1	5.74256	-1.96669	0.467639	-4.20557	2.6e-05	0.000567584
1054	Manes.11G093500.v7.1	23.1221	-1.19938	0.285196	-4.20545	2.61e-05	0.000567584
1055	Manes.14G047400.v7.1	243.189	0.537533	0.127838	4.20478	2.61e-05	0.00056871
1056	Manes.01G073400.v7.1	175.897	0.663219	0.157776	4.20355	2.63e-05	0.000570856
1057	Manes.04G024300.v7.1	230.13	0.374308	0.0890466	4.2035	2.63e-05	0.000570856
1058	Manes.05G068300.v7.1	144.871	-0.575806	0.136994	-4.20314	2.63e-05	0.00057123
1059	Manes.15G050100.v7.1	339.494	0.544399	0.129582	4.2012	2.66e-05	0.000575621
1060	Manes.08G064700.v7.1	193.166	-0.321297	0.0764924	-4.20038	2.66e-05	0.000577077
1061	Manes.12G020700.v7.1	67.3295	-0.503469	0.119868	-4.2002	2.67e-05	0.000577077
1062	Manes.17G099000.v7.1	320.985	0.383138	0.091248	4.19887	2.68e-05	0.000579927
1063	Manes.17G059700.v7.1	180.438	0.438808	0.104534	4.19777	2.7e-05	0.000582191
1064	Manes.11G132800.v7.1	21.8571	0.825239	0.196603	4.19748	2.7e-05	0.000582386
1065	Manes.S063000.v7.1	1465.77	0.439785	0.104783	4.1971	2.7e-05	0.000582833
1066	Manes.07G013000.v7.1	5.4776	-4.98437	1.18777	-4.19643	2.71e-05	0.000583459
1067	Manes.09G000800.v7.1	2426.85	0.478411	0.114001	4.19654	2.71e-05	0.000583459
1068	Manes.05G133500.v7.1	72.4461	0.842994	0.200918	4.1957	2.72e-05	0.000584786
1069	Manes.03G180000.v7.1	11.3121	-1.4287	0.340555	-4.19522	2.73e-05	0.000585486
1070	Manes.09G141800.v7.1	349.979	0.428319	0.102107	4.19479	2.73e-05	0.000586047
1071	Manes.03G114950.v7.1	48.3479	-0.703172	0.167672	-4.19372	2.74e-05	0.000588263
1072	Manes.09G108200.v7.1	15.3704	0.970141	0.231418	4.19217	2.76e-05	0.000591735
1073	Manes.16G017200.v7.1	366.539	-1.0222	0.243847	-4.19196	2.77e-05	0.000591735
1074	Manes.17G075900.v7.1	34.7143	-0.714653	0.170504	-4.19141	2.77e-05	0.000592626
1075	Manes.10G129000.v7.1	55.7614	-0.731834	0.17466	-4.19004	2.79e-05	0.000595661
1076	Manes.12G059600.v7.1	403.042	0.521471	0.124515	4.18802	2.81e-05	0.000600437
1077	Manes.12G108300.v7.1	158.294	0.459311	0.109699	4.18702	2.83e-05	0.000602509
1078	Manes.10G055800.v7.1	19.9145	-0.847626	0.202493	-4.18595	2.84e-05	0.000604814
1079	Manes.14G064200.v7.1	79.6214	-0.516609	0.123423	-4.18568	2.84e-05	0.000604957
1080	Manes.15G171800.v7.1	89.8067	0.473532	0.113166	4.18441	2.86e-05	0.000607785
1081	Manes.08G026300.v7.1	90.8089	-0.560829	0.134036	-4.18417	2.86e-05	0.000607873
1082	Manes.03G075400.v7.1	196.353	-0.571541	0.136641	-4.18279	2.88e-05	0.000609888
1083	Manes.17G020400.v7.1	401.383	0.462561	0.110586	4.18283	2.88e-05	0.000609888
1084	Manes.18G091500.v7.1	86.1088	-0.516454	0.12347	-4.18282	2.88e-05	0.000609888
1085	Manes.09G114900.v7.1	55.3087	-0.935186	0.223609	-4.18224	2.89e-05	0.000610802
1086	Manes.15G184400.v7.1	51.8114	-0.748939	0.179109	-4.18147	2.9e-05	0.000612294
1087	Manes.02G133200.v7.1	4031.06	-0.698469	0.167066	-4.1808	2.9e-05	0.000613551
1088	Manes.01G236800.v7.1	161.583	-0.435686	0.104217	-4.18059	2.91e-05	0.000613555
1089	Manes.14G056400.v7.1	33.4755	0.986056	0.235877	4.18038	2.91e-05	0.000613555
1090	Manes.05G032000.v7.1	26.6704	-0.774866	0.185372	-4.18007	2.91e-05	0.000613836
1091	Manes.08G135000.v7.1	65.3191	-0.655738	0.156913	-4.17899	2.93e-05	0.000616171
1092	Manes.06G026400.v7.1	651.186	-0.466815	0.111729	-4.17811	2.94e-05	0.000617991
1093	Manes.08G026700.v7.1	113.241	0.828106	0.198297	4.17609	2.97e-05	0.000620669
1094	Manes.11G010900.v7.1	4.21118	-2.90044	0.694528	-4.17613	2.97e-05	0.000620669
1095	Manes.11G085900.v7.1	86.9892	0.476463	0.114079	4.1766	2.96e-05	0.000620669
1096	Manes.15G003900.v7.1	20.8757	-0.857652	0.205368	-4.17618	2.96e-05	0.000620669
1097	Manes.S022161.v7.1	1767.09	0.502731	0.120382	4.17613	2.97e-05	0.000620669
1098	Manes.10G075800.v7.1	60.3311	0.578715	0.1386	4.17544	2.97e-05	0.000621629
1099	Manes.17G041500.v7.1	51.6368	-0.98716	0.236427	-4.17532	2.98e-05	0.000621629
1100	Manes.10G058900.v7.1	635.02	0.455766	0.109166	4.17497	2.98e-05	0.000622039
1101	Manes.16G060200.v7.1	407.401	0.750154	0.179693	4.17464	2.98e-05	0.000622377
1102	Manes.05G128600.v7.1	1237.59	0.546631	0.130962	4.17398	2.99e-05	0.000623618
1103	Manes.06G001800.v7.1	28.5951	-0.749861	0.179668	-4.17358	3e-05	0.000624131
1104	Manes.03G124909.v7.1	322.36	-0.957412	0.229432	-4.17297	3.01e-05	0.000625259
1105	Manes.12G038500.v7.1	162.46	-0.366833	0.0879135	-4.17265	3.01e-05	0.000625546
1106	Manes.02G077600.v7.1	166.785	0.465559	0.111611	4.17126	3.03e-05	0.000628816
1107	Manes.11G140500.v7.1	205.402	-0.797947	0.191327	-4.1706	3.04e-05	0.000630075
1108	Manes.14G039500.v7.1	306.653	0.262884	0.0630369	4.17031	3.04e-05	0.000630298
1109	Manes.15G170400.v7.1	88.5203	-0.883576	0.212019	-4.16744	3.08e-05	0.000637721
1110	Manes.02G160000.v7.1	128.09	0.698119	0.16754	4.16689	3.09e-05	0.000638684
1111	Manes.02G105200.v7.1	187.618	0.433361	0.104042	4.16523	3.11e-05	0.000642764
1112	Manes.05G138800.v7.1	69.2644	-0.610304	0.146545	-4.16462	3.12e-05	0.000642955
1113	Manes.09G158100.v7.1	62.9478	-0.621106	0.149141	-4.16455	3.12e-05	0.000642955
1114	Manes.16G128300.v7.1	418.367	0.42123	0.101142	4.16472	3.12e-05	0.000642955
1115	Manes.18G025666.v7.1	17.5929	1.79395	0.430935	4.16293	3.14e-05	0.000646942
1116	Manes.02G022200.v7.1	202.774	0.329953	0.0792658	4.16261	3.15e-05	0.000647275
1117	Manes.01G174900.v7.1	34.0376	-1.04882	0.252001	-4.16198	3.16e-05	0.000648235
1118	Manes.03G195700.v7.1	113.464	0.725946	0.174435	4.16171	3.16e-05	0.000648235
1119	Manes.08G130650.v7.1	37.8194	1.50995	0.362824	4.16166	3.16e-05	0.000648235
1120	Manes.02G019600.v7.1	229.639	0.549359	0.132075	4.15943	3.19e-05	0.000653419
1121	Manes.07G099800.v7.1	205.63	0.676083	0.162541	4.15947	3.19e-05	0.000653419
1122	Manes.01G059900.v7.1	24.0113	-0.875595	0.210534	-4.15892	3.2e-05	0.000653709
1123	Manes.03G108000.v7.1	13.2119	-1.03776	0.249525	-4.15896	3.2e-05	0.000653709
1124	Manes.13G069100.v7.1	62.652	-0.710659	0.170941	-4.15732	3.22e-05	0.000657721
1125	Manes.07G037400.v7.1	122.496	0.438003	0.105379	4.15647	3.23e-05	0.000659605
1126	Manes.02G011800.v7.1	275.651	0.44666	0.107491	4.15531	3.25e-05	0.000661777
1127	Manes.02G042566.v7.1	1.28735	-3.38984	0.815785	-4.15531	3.25e-05	0.000661777
1128	Manes.07G007100.v7.1	350.809	0.484556	0.116617	4.1551	3.25e-05	0.000661799
1129	Manes.01G027200.v7.1	29.1073	-1.32882	0.319845	-4.15459	3.26e-05	0.000662689
1130	Manes.04G071600.v7.1	900.056	-0.386644	0.0930714	-4.15427	3.26e-05	0.000663026
1131	Manes.01G149800.v7.1	40.3628	-0.912776	0.219733	-4.15402	3.27e-05	0.000663174
1132	Manes.06G111400.v7.1	19.8509	-0.860468	0.207229	-4.15227	3.29e-05	0.000666497
1133	Manes.14G070200.v7.1	39.1046	0.732646	0.176439	4.15241	3.29e-05	0.000666497
1134	Manes.16G075900.v7.1	73.8333	-0.613007	0.147621	-4.15258	3.29e-05	0.000666497
1135	Manes.08G113700.v7.1	55.9738	-0.677547	0.163276	-4.14969	3.33e-05	0.000673435
1136	Manes.17G060600.v7.1	155.89	-0.489892	0.118088	-4.14852	3.35e-05	0.000676308
1137	Manes.03G146900.v7.1	1449.87	0.546462	0.131754	4.1476	3.36e-05	0.000678415
1138	Manes.01G012800.v7.1	463.87	0.258321	0.0623	4.1464	3.38e-05	0.000681398
1139	Manes.17G107000.v7.1	243.309	0.516144	0.124492	4.14601	3.38e-05	0.000681436
1140	Manes.18G105100.v7.1	11.6342	-1.05691	0.254924	-4.14598	3.38e-05	0.000681436
1141	Manes.01G016000.v7.1	133.185	-0.421951	0.101835	-4.14347	3.42e-05	0.000687752
1142	Manes.01G211900.v7.1	43.8486	-0.744553	0.179697	-4.14337	3.42e-05	0.000687752
1143	Manes.02G104900.v7.1	102.895	-0.852605	0.205786	-4.14317	3.43e-05	0.000687752
1144	Manes.12G108200.v7.1	96.4838	0.792654	0.191321	4.14307	3.43e-05	0.000687752
1145	Manes.18G004400.v7.1	171.573	-0.597494	0.144248	-4.14212	3.44e-05	0.000689988
1146	Manes.03G124512.v7.1	10.554	-1.5233	0.367816	-4.14147	3.45e-05	0.000690744
1147	Manes.10G024800.v7.1	158.392	-0.630683	0.152278	-4.14166	3.45e-05	0.000690744
1148	Manes.03G069700.v7.1	53.3275	-0.68319	0.164981	-4.14103	3.46e-05	0.000691457
1149	Manes.S017766.v7.1	53.7672	0.592442	0.143093	4.14026	3.47e-05	0.000693199
1150	Manes.12G059500.v7.1	23.5281	-0.861968	0.208263	-4.13884	3.49e-05	0.000696421
1151	Manes.15G106900.v7.1	58.4055	0.633187	0.152988	4.13879	3.49e-05	0.000696421
1152	Manes.05G170400.v7.1	133.584	-0.806857	0.194966	-4.13845	3.5e-05	0.000696853
1153	Manes.05G174500.v7.1	110.472	-0.929026	0.224505	-4.13811	3.5e-05	0.000697298
1154	Manes.11G109600.v7.1	1007.41	0.440758	0.106521	4.13776	3.51e-05	0.000697749
1155	Manes.04G143300.v7.1	108.197	-0.453219	0.109562	-4.13663	3.52e-05	0.000700593
1156	Manes.13G096200.v7.1	876.273	0.415729	0.10053	4.13538	3.54e-05	0.000703803
1157	Manes.03G053700.v7.1	118.332	-1.06391	0.257294	-4.135	3.55e-05	0.000703847
1158	Manes.06G113600.v7.1	311.434	-0.518657	0.125432	-4.13497	3.55e-05	0.000703847
1159	Manes.01G045900.v7.1	37.4759	-0.873355	0.211328	-4.1327	3.59e-05	0.000710208
1160	Manes.06G121300.v7.1	324.725	-0.531364	0.128589	-4.13227	3.59e-05	0.000710946
1161	Manes.11G157000.v7.1	19.1669	-1.00193	0.242509	-4.13153	3.6e-05	0.000712597
1162	Manes.11G127000.v7.1	62.2272	-0.688539	0.166712	-4.13011	3.63e-05	0.000716423
1163	Manes.10G009800.v7.1	48.8634	0.853744	0.206769	4.12898	3.64e-05	0.000719147
1164	Manes.11G114666.v7.1	990.422	-0.824405	0.19967	-4.12884	3.65e-05	0.000719147
1165	Manes.05G021500.v7.1	486.053	0.541129	0.131074	4.12842	3.65e-05	0.000719834
1166	Manes.01G074850.v7.1	81.9597	-0.929682	0.225282	-4.12675	3.68e-05	0.000724473
1167	Manes.02G175000.v7.1	26.1247	0.824278	0.19979	4.12573	3.7e-05	0.000726422
1168	Manes.11G159500.v7.1	3.56503	-2.53005	0.613233	-4.12576	3.7e-05	0.000726422
1169	Manes.07G058100.v7.1	76.9006	-0.494707	0.119937	-4.12472	3.71e-05	0.000728999
1170	Manes.11G108600.v7.1	78.1308	-0.919257	0.223019	-4.12188	3.76e-05	0.000736801
1171	Manes.17G122500.v7.1	281.05	0.335537	0.0814033	4.12191	3.76e-05	0.000736801
1172	Manes.S009600.v7.1	94.8765	-0.497687	0.120797	-4.12004	3.79e-05	0.000742064
1173	Manes.03G194500.v7.1	221.243	0.925891	0.224781	4.11909	3.8e-05	0.000743233
1174	Manes.10G065901.v7.1	89.6151	-0.64096	0.155593	-4.11947	3.8e-05	0.000743233
1175	Manes.15G071300.v7.1	73.6188	0.954509	0.231724	4.11917	3.8e-05	0.000743233
1176	Manes.07G066600.v7.1	8.34461	-1.58038	0.383716	-4.11862	3.81e-05	0.000744105
1177	Manes.01G179500.v7.1	64.93	-0.77221	0.187542	-4.11754	3.83e-05	0.000745626
1178	Manes.03G206300.v7.1	281.699	0.516676	0.125472	4.11785	3.82e-05	0.000745626
1179	Manes.12G093600.v7.1	110.502	0.488204	0.118565	4.1176	3.83e-05	0.000745626
1180	Manes.16G085100.v7.1	98.1352	-0.649194	0.157672	-4.11737	3.83e-05	0.000745626
1181	Manes.17G021400.v7.1	21.9594	-0.788231	0.191453	-4.11709	3.84e-05	0.00074589
1182	Manes.13G115200.v7.1	172.611	-1.02143	0.248185	-4.11561	3.86e-05	0.000750069
1183	Manes.12G032300.v7.1	419.238	-0.397179	0.0965337	-4.11441	3.88e-05	0.000753356
1184	Manes.01G183300.v7.1	34.2624	-0.625445	0.152024	-4.11413	3.89e-05	0.000753628
1185	Manes.06G082900.v7.1	1435.7	0.547083	0.132998	4.11346	3.9e-05	0.000754522
1186	Manes.07G082975.v7.1	595.775	0.571051	0.13882	4.1136	3.9e-05	0.000754522
1187	Manes.10G054450.v7.1	243.537	0.41415	0.100695	4.11291	3.91e-05	0.000755064
1188	Manes.18G092600.v7.1	25.7225	0.769739	0.187146	4.11305	3.9e-05	0.000755064
1189	Manes.02G001350.v7.1	131.832	-0.724793	0.176251	-4.11227	3.92e-05	0.000756189
1190	Manes.10G051600.v7.1	7.00391	1.61039	0.391616	4.11218	3.92e-05	0.000756189
1191	Manes.04G147700.v7.1	102.011	-0.739663	0.179969	-4.10994	3.96e-05	0.000762279
1192	Manes.S062600.v7.1	1.74071	3.615	0.879548	4.11007	3.96e-05	0.000762279
1193	Manes.04G054500.v7.1	26.661	-0.796614	0.193938	-4.10756	4e-05	0.000768615
1194	Manes.06G071500.v7.1	46.8078	-0.843137	0.205293	-4.10699	4.01e-05	0.000768615
1195	Manes.09G063036.v7.1	14.5405	-1.08338	0.263796	-4.10687	4.01e-05	0.000768615
1196	Manes.09G101600.v7.1	62.028	0.575544	0.140134	4.10709	4.01e-05	0.000768615
1197	Manes.12G042300.v7.1	326.868	0.330386	0.0804409	4.10719	4e-05	0.000768615
1198	Manes.15G170900.v7.1	990.161	0.55512	0.135161	4.10711	4.01e-05	0.000768615
1199	Manes.06G002700.v7.1	48.8795	-0.897933	0.218676	-4.10623	4.02e-05	0.000768823
1200	Manes.06G038651.v7.1	89.3399	-1.12722	0.274509	-4.1063	4.02e-05	0.000768823
1201	Manes.12G051700.v7.1	1208.11	0.455616	0.110949	4.10654	4.02e-05	0.000768823
1202	Manes.10G003100.v7.1	101.172	-0.686795	0.167271	-4.10588	4.03e-05	0.000769323
1203	Manes.09G153900.v7.1	135.754	0.437526	0.106572	4.10544	4.04e-05	0.000770147
1204	Manes.04G122700.v7.1	37.0674	1.10157	0.268427	4.1038	4.06e-05	0.000775012
1205	Manes.10G151400.v7.1	195.282	0.67898	0.16552	4.1021	4.09e-05	0.000780066
1206	Manes.08G147400.v7.1	164.513	0.736553	0.179619	4.10064	4.12e-05	0.000784366
1207	Manes.14G134700.v7.1	83.9752	-0.529434	0.129123	-4.10024	4.13e-05	0.000785078
1208	Manes.01G268500.v7.1	84.9316	0.500579	0.122101	4.09973	4.14e-05	0.000786145
1209	Manes.02G026600.v7.1	139.074	0.59504	0.145153	4.0994	4.14e-05	0.0007866
1210	Manes.09G034900.v7.1	477.885	0.369594	0.0901625	4.0992	4.15e-05	0.000786603
1211	Manes.11G143900.v7.1	148.581	-0.502116	0.1225	-4.0989	4.15e-05	0.000786603
1212	Manes.18G057015.v7.1	311.042	-0.470396	0.114764	-4.09883	4.15e-05	0.000786603
1213	Manes.12G119100.v7.1	161.543	-0.60308	0.147185	-4.09744	4.18e-05	0.000790693
1214	Manes.13G106800.v7.1	174.176	-0.404154	0.0986443	-4.09708	4.18e-05	0.000791245
1215	Manes.11G104600.v7.1	105.067	0.418643	0.102194	4.09654	4.19e-05	0.000792448
1216	Manes.12G150200.v7.1	154.442	-0.752737	0.183776	-4.09596	4.2e-05	0.000793801
1217	Manes.03G001600.v7.1	133.681	-0.400095	0.097687	-4.09568	4.21e-05	0.000794084
1218	Manes.14G157200.v7.1	151.58	0.683663	0.166936	4.09535	4.22e-05	0.000794567
1219	Manes.10G070400.v7.1	6.02823	1.50021	0.366372	4.09478	4.23e-05	0.000795865
1220	Manes.14G105900.v7.1	44.471	1.07725	0.263094	4.09454	4.23e-05	0.000796044
1221	Manes.08G067800.v7.1	6433	0.50872	0.124301	4.09266	4.26e-05	0.000801239
1222	Manes.11G107800.v7.1	1353.71	0.245963	0.0600992	4.09262	4.27e-05	0.000801239
1223	Manes.13G119100.v7.1	268.599	0.58078	0.141914	4.09247	4.27e-05	0.000801239
1224	Manes.09G059893.v7.1	9.47967	-2.2157	0.541553	-4.09138	4.29e-05	0.000804342
1225	Manes.03G161700.v7.1	272.142	-0.512512	0.125276	-4.09106	4.29e-05	0.000804798
1226	Manes.05G132500.v7.1	57.0229	0.901618	0.220446	4.08997	4.31e-05	0.000807923
1227	Manes.S012350.v7.1	2.93781	-3.81928	0.934321	-4.08776	4.36e-05	0.000814991
1228	Manes.13G096700.v7.1	3.2581	-2.53739	0.62107	-4.08552	4.4e-05	0.000822234
1229	Manes.05G075500.v7.1	42.1232	0.533442	0.1306	4.08455	4.42e-05	0.000825013
1230	Manes.15G124650.v7.1	346.075	-0.451425	0.110554	-4.0833	4.44e-05	0.000828782
1231	Manes.18G127700.v7.1	93.2644	0.448622	0.109877	4.08293	4.45e-05	0.000829416
1232	Manes.17G019600.v7.1	91.4549	-0.700653	0.171636	-4.08221	4.46e-05	0.000831324
1233	Manes.02G129900.v7.1	275.624	-0.449547	0.110146	-4.08138	4.48e-05	0.000833505
1234	Manes.10G105156.v7.1	437.619	-0.902911	0.221235	-4.08122	4.48e-05	0.000833505
1235	Manes.18G046300.v7.1	43.1881	0.794564	0.194752	4.07987	4.51e-05	0.000837691
1236	Manes.13G057300.v7.1	80.9436	-0.436992	0.107155	-4.07811	4.54e-05	0.000843369
1237	Manes.12G050600.v7.1	388.801	0.485503	0.119062	4.07774	4.55e-05	0.000844034
1238	Manes.06G142300.v7.1	51.6203	-0.5977	0.146595	-4.07722	4.56e-05	0.000845253
1239	Manes.05G189000.v7.1	42.1828	-0.587933	0.144216	-4.07675	4.57e-05	0.000846284
1240	Manes.17G114500.v7.1	98.2668	-0.791192	0.194144	-4.07528	4.6e-05	0.00085094
1241	Manes.10G050000.v7.1	583.728	-0.525892	0.129051	-4.07507	4.6e-05	0.000851036
1242	Manes.10G064901.v7.1	62.0746	-0.532603	0.130721	-4.07434	4.61e-05	0.000853018
1243	Manes.15G059000.v7.1	280.582	-0.509612	0.1251	-4.07365	4.63e-05	0.000854876
1244	Manes.16G107900.v7.1	9.99862	-2.01847	0.49552	-4.07344	4.63e-05	0.000854952
1245	Manes.17G084450.v7.1	6.71914	-1.43636	0.352658	-4.07296	4.64e-05	0.000856004
1246	Manes.04G035300.v7.1	523.933	0.441884	0.108501	4.07261	4.65e-05	0.000856636
1247	Manes.08G040000.v7.1	60.8528	-0.629661	0.154621	-4.07228	4.66e-05	0.000857134
1248	Manes.03G008500.v7.1	178.002	0.500989	0.123039	4.07179	4.67e-05	0.000858269
1249	Manes.12G045400.v7.1	121.371	-0.490455	0.120462	-4.07145	4.67e-05	0.000858843
1250	Manes.17G065000.v7.1	229.887	-0.671563	0.164969	-4.07083	4.68e-05	0.000860414
1251	Manes.02G089300.v7.1	44.1017	0.65257	0.160321	4.0704	4.69e-05	0.000861316
1252	Manes.11G148000.v7.1	78.8824	-0.941404	0.23131	-4.06987	4.7e-05	0.000862589
1253	Manes.01G017000.v7.1	1732.98	0.513675	0.126223	4.06958	4.71e-05	0.000862987
1254	Manes.18G076600.v7.1	238.111	0.617351	0.151718	4.06908	4.72e-05	0.000864155
1255	Manes.12G108500.v7.1	315.466	-1.0278	0.252644	-4.06819	4.74e-05	0.00086676
1256	Manes.S035500.v7.1	65.1576	-0.666756	0.163925	-4.06746	4.75e-05	0.0008688
1257	Manes.02G193200.v7.1	47.7917	-0.811134	0.199464	-4.06657	4.77e-05	0.00087142
1258	Manes.14G016200.v7.1	578.461	0.346896	0.0853456	4.06461	4.81e-05	0.000878084
1259	Manes.03G030300.v7.1	985.844	0.474647	0.116792	4.06404	4.82e-05	0.000879528
1260	Manes.06G152300.v7.1	14.8611	-1.26236	0.310637	-4.06377	4.83e-05	0.000879852
1261	Manes.05G137682.v7.1	69.7252	-0.751099	0.184876	-4.06272	4.85e-05	0.000883121
1262	Manes.14G075900.v7.1	558.34	0.449857	0.110735	4.06248	4.86e-05	0.000883333
1263	Manes.17G010600.v7.1	126.623	0.682839	0.168127	4.06144	4.88e-05	0.000886565
1264	Manes.09G024300.v7.1	67.965	-1.04651	0.257689	-4.06112	4.88e-05	0.000887068
1265	Manes.07G015400.v7.1	38.8528	0.728325	0.179356	4.06077	4.89e-05	0.000887705
1266	Manes.11G094900.v7.1	441.313	0.379652	0.0935134	4.05987	4.91e-05	0.00089044
1267	Manes.10G026400.v7.1	73.7443	-0.839226	0.206757	-4.059	4.93e-05	0.00089306
1268	Manes.14G150000.v7.1	33.4898	-0.803883	0.198074	-4.05851	4.94e-05	0.00089424
1269	Manes.13G054100.v7.1	151.903	0.413616	0.101926	4.05801	4.95e-05	0.000895413
1270	Manes.05G161500.v7.1	211.438	0.497314	0.122571	4.05735	4.96e-05	0.000897259
1271	Manes.14G090900.v7.1	169.25	-0.587867	0.144927	-4.05629	4.99e-05	0.000899208
1272	Manes.16G133300.v7.1	92.0258	0.485806	0.119766	4.0563	4.99e-05	0.000899208
1273	Manes.18G108600.v7.1	272.92	0.362997	0.0894877	4.0564	4.98e-05	0.000899208
1274	Manes.03G129000.v7.1	53.1502	0.616546	0.152016	4.05579	5e-05	0.000900435
1275	Manes.06G159900.v7.1	157.155	-0.691936	0.170704	-4.05342	5.05e-05	0.000908183
1276	Manes.07G109600.v7.1	48.6025	-0.763428	0.188336	-4.05354	5.04e-05	0.000908183
1277	Manes.11G164900.v7.1	8.17371	-1.75568	0.433275	-4.05211	5.08e-05	0.000912583
1278	Manes.11G131000.v7.1	95.5554	0.576038	0.142168	4.0518	5.08e-05	0.000913051
1279	Manes.09G005100.v7.1	487.493	0.465263	0.114836	4.05154	5.09e-05	0.00091335
1280	Manes.01G222100.v7.1	81.5735	-0.51277	0.126592	-4.05057	5.11e-05	0.000915093
1281	Manes.03G199200.v7.1	119.118	0.458478	0.113189	4.05055	5.11e-05	0.000915093
1282	Manes.14G110100.v7.1	522.954	0.444309	0.109686	4.05073	5.11e-05	0.000915093
1283	Manes.11G097300.v7.1	123.518	-0.379414	0.0936862	-4.04983	5.13e-05	0.000917175
1284	Manes.04G093600.v7.1	20.1545	-1.00736	0.248767	-4.04942	5.13e-05	0.000917384
1285	Manes.10G096900.v7.1	233.609	-0.629056	0.155338	-4.04959	5.13e-05	0.000917384
1286	Manes.03G172100.v7.1	114.919	-0.537025	0.132669	-4.04785	5.17e-05	0.000922127
1287	Manes.11G096400.v7.1	187.793	0.383645	0.0947744	4.04799	5.17e-05	0.000922127
1288	Manes.03G210501.v7.1	56.3444	0.682811	0.168715	4.04714	5.18e-05	0.000923485
1289	Manes.09G127100.v7.1	295.828	0.463209	0.114453	4.04716	5.18e-05	0.000923485
1290	Manes.11G120800.v7.1	116.91	-0.602766	0.148944	-4.04694	5.19e-05	0.000923532
1291	Manes.05G199700.v7.1	25.1005	-0.976813	0.241417	-4.04616	5.21e-05	0.000925902
1292	Manes.06G102900.v7.1	267.731	0.539647	0.133434	4.04428	5.25e-05	0.000931912
1293	Manes.07G078100.v7.1	77.0097	-0.635123	0.157041	-4.04433	5.25e-05	0.000931912
1294	Manes.02G081900.v7.1	157.4	-0.476405	0.117844	-4.04267	5.28e-05	0.000937645
1295	Manes.03G201600.v7.1	123.189	0.653744	0.161758	4.0415	5.31e-05	0.000940284
1296	Manes.05G157200.v7.1	379.075	0.486293	0.120326	4.04146	5.31e-05	0.000940284
1297	Manes.10G116000.v7.1	1090.52	0.403943	0.0999433	4.04172	5.31e-05	0.000940284
1298	Manes.17G043800.v7.1	53.0086	-0.76256	0.188711	-4.0409	5.32e-05	0.000941841
1299	Manes.09G115600.v7.1	763.992	0.54284	0.134394	4.03917	5.36e-05	0.000948058
1300	Manes.02G223700.v7.1	812.598	0.578032	0.143122	4.03875	5.37e-05	0.000949049
1301	Manes.16G138300.v7.1	4.62372	-1.73035	0.428567	-4.03752	5.4e-05	0.000953277
1302	Manes.17G081900.v7.1	100.642	0.548868	0.136025	4.03506	5.46e-05	0.000962576
1303	Manes.04G153200.v7.1	14.0571	-1.00147	0.248207	-4.03481	5.46e-05	0.000962865
1304	Manes.13G021800.v7.1	142.246	-1.00395	0.248871	-4.034	5.48e-05	0.000965454
1305	Manes.04G018200.v7.1	162.903	-0.620904	0.153957	-4.03298	5.51e-05	0.0009667
1306	Manes.08G068601.v7.1	97.2704	-0.672994	0.166851	-4.03351	5.5e-05	0.0009667
1307	Manes.10G065500.v7.1	86.6259	-0.706044	0.175062	-4.0331	5.5e-05	0.0009667
1308	Manes.18G042600.v7.1	659.251	0.53688	0.133112	4.0333	5.5e-05	0.0009667
1309	Manes.18G019650.v7.1	55.0467	0.590026	0.146325	4.03229	5.52e-05	0.00096881
1310	Manes.05G129300.v7.1	230.453	0.71344	0.176968	4.03146	5.54e-05	0.000971501
1311	Manes.18G143700.v7.1	63.8434	-0.737802	0.183052	-4.03055	5.56e-05	0.000974514
1312	Manes.05G176700.v7.1	168.836	0.643895	0.159778	4.02993	5.58e-05	0.000975604
1313	Manes.17G010500.v7.1	518.081	0.324064	0.080411	4.03009	5.58e-05	0.000975604
1314	Manes.14G023900.v7.1	328.36	0.493647	0.122508	4.02951	5.59e-05	0.000976588
1315	Manes.02G078600.v7.1	532.85	0.449748	0.111664	4.0277	5.63e-05	0.000983388
1316	Manes.12G127400.v7.1	81.3372	-0.443086	0.11002	-4.02734	5.64e-05	0.000984156
1317	Manes.18G037300.v7.1	1124.8	0.445709	0.110686	4.02679	5.65e-05	0.000985721
1318	Manes.15G086100.v7.1	106.156	0.407549	0.101218	4.02645	5.66e-05	0.000986401
1319	Manes.17G039800.v7.1	310.769	-0.501093	0.124474	-4.02569	5.68e-05	0.00098882
1320	Manes.05G094300.v7.1	115.936	-0.692395	0.172011	-4.0253	5.69e-05	0.000989735
1321	Manes.02G118400.v7.1	35.4122	0.882485	0.219258	4.02487	5.7e-05	0.000990043
1322	Manes.09G077200.v7.1	152.3	-0.465763	0.115717	-4.025	5.7e-05	0.000990043
1323	Manes.01G259500.v7.1	143.612	-0.560796	0.139364	-4.02396	5.72e-05	0.000993072
1324	Manes.06G155200.v7.1	373.87	0.410465	0.102009	4.02379	5.73e-05	0.000993072
1325	Manes.03G050900.v7.1	83.4661	0.456351	0.113443	4.02274	5.75e-05	0.000994397
1326	Manes.03G162900.v7.1	977.97	0.485126	0.120591	4.02291	5.75e-05	0.000994397
1327	Manes.08G171300.v7.1	80.3134	0.567411	0.141042	4.02301	5.75e-05	0.000994397
1328	Manes.14G096901.v7.1	18.9366	-1.60184	0.398166	-4.02303	5.75e-05	0.000994397
1329	Manes.15G096900.v7.1	130.707	-0.997424	0.247956	-4.02259	5.76e-05	0.000994397
1330	Manes.10G064700.v7.1	1025.37	0.426472	0.106094	4.01975	5.83e-05	0.00100572
1331	Manes.05G031700.v7.1	364.744	-0.620479	0.154385	-4.01903	5.84e-05	0.00100801
1332	Manes.10G069200.v7.1	151.579	-0.513534	0.127791	-4.01856	5.86e-05	0.00100928
1333	Manes.03G159800.v7.1	2059.75	0.667496	0.166124	4.01806	5.87e-05	0.0010099
1334	Manes.04G025800.v7.1	148.615	0.617193	0.153603	4.01811	5.87e-05	0.0010099
1335	Manes.02G188400.v7.1	94.8526	-0.651671	0.162199	-4.01773	5.88e-05	0.00101055
1336	Manes.02G220660.v7.1	40.5922	-1.14962	0.286149	-4.01754	5.88e-05	0.00101061
1337	Manes.14G037300.v7.1	1072.06	0.482558	0.120151	4.01626	5.91e-05	0.00101536
1338	Manes.11G101400.v7.1	71.5671	-0.585051	0.145679	-4.01603	5.92e-05	0.0010156
1339	Manes.13G149300.v7.1	13.5653	1.29864	0.323544	4.01379	5.98e-05	0.00102403
1340	Manes.17G083900.v7.1	75.2182	0.409639	0.102059	4.01373	5.98e-05	0.00102403
1341	Manes.14G168700.v7.1	1839.21	0.519713	0.129499	4.01326	5.99e-05	0.00102452
1342	Manes.18G043200.v7.1	95.8304	0.740236	0.184445	4.01331	5.99e-05	0.00102452
1343	Manes.01G232100.v7.1	107.931	2.34792	0.585135	4.0126	6.01e-05	0.00102661
1344	Manes.02G012600.v7.1	147.248	-0.634019	0.158031	-4.01198	6.02e-05	0.00102856
1345	Manes.11G010000.v7.1	50.6733	-0.621524	0.154924	-4.01179	6.03e-05	0.00102864
1346	Manes.01G218600.v7.1	239.276	0.50159	0.125072	4.01042	6.06e-05	0.00103251
1347	Manes.03G089100.v7.1	165.883	0.695594	0.173449	4.01037	6.06e-05	0.00103251
1348	Manes.16G126700.v7.1	291.994	0.410878	0.102452	4.01044	6.06e-05	0.00103251
1349	Manes.13G008400.v7.1	50.9502	0.647621	0.16152	4.00954	6.08e-05	0.00103463
1350	Manes.15G081201.v7.1	138.787	-0.980344	0.244498	-4.00963	6.08e-05	0.00103463
1351	Manes.06G169700.v7.1	119.5	-0.534829	0.133403	-4.00912	6.09e-05	0.00103571
1352	Manes.06G020900.v7.1	6.88037	-1.42655	0.355869	-4.00866	6.11e-05	0.00103698
1353	Manes.10G019100.v7.1	292.242	0.475292	0.11859	4.00786	6.13e-05	0.00103972
1354	Manes.08G124000.v7.1	469.559	0.414999	0.103562	4.00727	6.14e-05	0.00104154
1355	Manes.09G167600.v7.1	139.636	0.517248	0.129117	4.00604	6.17e-05	0.00104543
1356	Manes.15G038200.v7.1	36.8197	-0.610996	0.152513	-4.00619	6.17e-05	0.00104543
1357	Manes.03G008000.v7.1	15.8076	-1.04089	0.259944	-4.00429	6.22e-05	0.00105241
1358	Manes.05G046500.v7.1	630.826	0.51288	0.128108	4.00349	6.24e-05	0.00105521
1359	Manes.01G054400.v7.1	133.169	0.864892	0.216077	4.00271	6.26e-05	0.00105715
1360	Manes.18G115900.v7.1	29.9091	1.16751	0.291672	4.00282	6.26e-05	0.00105715
1361	Manes.01G166500.v7.1	22.1591	0.750496	0.187516	4.00231	6.27e-05	0.00105738
1362	Manes.08G025900.v7.1	23.4058	-1.01725	0.254163	-4.00234	6.27e-05	0.00105738
1363	Manes.03G124548.v7.1	105.937	-1.19729	0.29918	-4.0019	6.28e-05	0.00105844
1364	Manes.02G131166.v7.1	69.3723	-0.830913	0.207737	-3.99983	6.34e-05	0.00106696
1365	Manes.03G124458.v7.1	431.109	-0.961347	0.24048	-3.99762	6.4e-05	0.00107617
1366	Manes.14G039900.v7.1	63.4722	0.679024	0.169886	3.99693	6.42e-05	0.00107852
1367	Manes.15G017750.v7.1	96.6179	0.708292	0.177244	3.99614	6.44e-05	0.00108135
1368	Manes.11G052140.v7.1	14.8007	-1.29396	0.323821	-3.99591	6.44e-05	0.00108162
1369	Manes.02G165200.v7.1	28.6746	-1.22245	0.306042	-3.99438	6.49e-05	0.00108702
1370	Manes.06G039700.v7.1	156.47	0.75688	0.189479	3.99454	6.48e-05	0.00108702
1371	Manes.15G054800.v7.1	7486.65	0.490226	0.122755	3.99354	6.51e-05	0.00109008
1372	Manes.02G079800.v7.1	304.693	-0.588078	0.147266	-3.99331	6.52e-05	0.00109035
1373	Manes.15G124200.v7.1	4.78554	-1.78262	0.446432	-3.99305	6.52e-05	0.00109075
1374	Manes.02G114000.v7.1	50.976	-0.779001	0.195171	-3.99138	6.57e-05	0.00109763
1375	Manes.01G016800.v7.1	892.764	0.790853	0.198221	3.98976	6.61e-05	0.00110278
1376	Manes.06G084600.v7.1	717.443	0.400401	0.10035	3.99003	6.61e-05	0.00110278
1377	Manes.10G000100.v7.1	376.281	0.436751	0.109465	3.98988	6.61e-05	0.00110278
1378	Manes.01G062400.v7.1	247.397	-0.468465	0.117442	-3.98889	6.64e-05	0.00110429
1379	Manes.01G238300.v7.1	47.1473	1.0076	0.252601	3.98889	6.64e-05	0.00110429
1380	Manes.06G024500.v7.1	327.834	0.510476	0.12797	3.98904	6.63e-05	0.00110429
1381	Manes.11G034500.v7.1	50.4286	-0.886583	0.222271	-3.98875	6.64e-05	0.00110429
1382	Manes.09G119900.v7.1	30.8202	-0.987724	0.247666	-3.98812	6.66e-05	0.00110639
1383	Manes.14G052800.v7.1	234.774	0.361989	0.0907791	3.98758	6.68e-05	0.00110813
1384	Manes.05G062900.v7.1	46.7526	-1.06629	0.267415	-3.98739	6.68e-05	0.00110818
1385	Manes.03G061000.v7.1	48.071	-0.879777	0.220659	-3.98704	6.69e-05	0.00110902
1386	Manes.11G110701.v7.1	152.645	-0.718851	0.18038	-3.9852	6.74e-05	0.00111687
1387	Manes.08G018300.v7.1	19.9317	1.10493	0.277395	3.98322	6.8e-05	0.00112538
1388	Manes.15G164000.v7.1	92.0107	0.436053	0.109479	3.983	6.81e-05	0.00112563
1389	Manes.13G065400.v7.1	66.8876	0.776385	0.19501	3.98126	6.86e-05	0.0011331
1390	Manes.10G122500.v7.1	1052.48	0.554658	0.139381	3.97945	6.91e-05	0.00114092
1391	Manes.12G012800.v7.1	411.903	0.32001	0.0804344	3.97852	6.93e-05	0.00114377
1392	Manes.13G036500.v7.1	13.629	-1.05987	0.266388	-3.97866	6.93e-05	0.00114377
1393	Manes.14G138200.v7.1	243.379	0.819381	0.206058	3.97646	6.99e-05	0.00115289
1394	Manes.10G148100.v7.1	2320.36	0.626845	0.157663	3.97585	7.01e-05	0.001155
1395	Manes.01G207600.v7.1	259.034	0.459483	0.115617	3.97418	7.06e-05	0.00116229
1396	Manes.14G022900.v7.1	111.663	-0.898226	0.226113	-3.97246	7.11e-05	0.00116989
1397	Manes.14G045000.v7.1	107.06	-0.656778	0.165392	-3.97104	7.16e-05	0.00117606
1398	Manes.03G124602.v7.1	376.534	-1.33686	0.336666	-3.97086	7.16e-05	0.00117607
1399	Manes.17G117900.v7.1	18.0647	-0.935085	0.235671	-3.96776	7.26e-05	0.00119066
1400	Manes.15G082500.v7.1	9.5543	-1.52019	0.383185	-3.96724	7.27e-05	0.0011924
1401	Manes.17G086100.v7.1	193.582	-0.416242	0.104924	-3.96707	7.28e-05	0.0011924
1402	Manes.03G124584.v7.1	10.0611	-1.282	0.323252	-3.96595	7.31e-05	0.00119658
1403	Manes.05G149800.v7.1	206.711	0.341993	0.0862334	3.96589	7.31e-05	0.00119658
1404	Manes.05G110000.v7.1	14.7146	-1.45782	0.367652	-3.96522	7.33e-05	0.00119875
1405	Manes.09G184000.v7.1	933.433	0.851253	0.214694	3.96495	7.34e-05	0.00119875
1406	Manes.16G075800.v7.1	60.111	-0.868641	0.219071	-3.96511	7.34e-05	0.00119875
1407	Manes.01G239400.v7.1	31.9492	-0.76756	0.193607	-3.96453	7.35e-05	0.00120002
1408	Manes.14G001800.v7.1	78.7082	0.41007	0.103491	3.96237	7.42e-05	0.00121007
1409	Manes.04G078200.v7.1	137.754	-0.416658	0.105195	-3.96081	7.47e-05	0.00121715
1410	Manes.17G090900.v7.1	37.4358	0.726537	0.183443	3.96057	7.48e-05	0.00121751
1411	Manes.04G009900.v7.1	57.8021	-0.62736	0.158415	-3.96024	7.49e-05	0.0012183
1412	Manes.12G031700.v7.1	7.85697	-1.97049	0.497663	-3.95948	7.51e-05	0.00122133
1413	Manes.16G051730.v7.1	173.789	-0.366485	0.0925688	-3.95906	7.52e-05	0.00122263
1414	Manes.13G134500.v7.1	211.019	-0.731336	0.184752	-3.95847	7.54e-05	0.00122479
1415	Manes.08G049300.v7.1	72.7015	-0.813945	0.205656	-3.9578	7.56e-05	0.00122736
1416	Manes.01G173400.v7.1	310.416	-0.558846	0.141208	-3.95761	7.57e-05	0.00122743
1417	Manes.03G013100.v7.1	21.1405	0.764975	0.193305	3.95734	7.58e-05	0.00122797
1418	Manes.15G188300.v7.1	328.979	-0.416999	0.105382	-3.95703	7.59e-05	0.00122868
1419	Manes.04G108700.v7.1	172.031	-0.881659	0.222868	-3.95597	7.62e-05	0.00123331
1420	Manes.01G246200.v7.1	46.395	-0.689949	0.174494	-3.954	7.69e-05	0.00124261
1421	Manes.11G096700.v7.1	215.327	-0.386385	0.0977271	-3.95371	7.69e-05	0.00124325
1422	Manes.06G161100.v7.1	188.156	-0.396836	0.100435	-3.95118	7.78e-05	0.0012556
1423	Manes.17G061900.v7.1	88.6597	-0.68238	0.172714	-3.95093	7.78e-05	0.001256
1424	Manes.01G082600.v7.1	903.708	0.391972	0.0992465	3.94948	7.83e-05	0.00126277
1425	Manes.03G186500.v7.1	47.2327	-0.563114	0.142596	-3.94901	7.85e-05	0.00126349
1426	Manes.10G119700.v7.1	223.472	-0.609073	0.154234	-3.94902	7.85e-05	0.00126349
1427	Manes.15G163700.v7.1	194.856	0.537334	0.136107	3.94789	7.88e-05	0.0012685
1428	Manes.13G084300.v7.1	1769.88	0.386597	0.0979292	3.94772	7.89e-05	0.00126854
1429	Manes.01G021700.v7.1	145.601	0.48579	0.12307	3.94728	7.9e-05	0.00126932
1430	Manes.05G181700.v7.1	39.9845	-0.744318	0.188572	-3.94712	7.91e-05	0.00126932
1431	Manes.09G154200.v7.1	184.946	0.63526	0.160945	3.94707	7.91e-05	0.00126932
1432	Manes.08G101300.v7.1	73.2595	-0.710539	0.180047	-3.9464	7.93e-05	0.00127195
1433	Manes.05G014850.v7.1	6.78417	4.29343	1.08807	3.9459	7.95e-05	0.00127248
1434	Manes.08G072452.v7.1	19.5779	-1.09473	0.277454	-3.94564	7.96e-05	0.00127248
1435	Manes.16G022400.v7.1	335.585	-0.446509	0.113162	-3.94575	7.96e-05	0.00127248
1436	Manes.16G026000.v7.1	110.715	0.464018	0.117601	3.94571	7.96e-05	0.00127248
1437	Manes.06G005500.v7.1	464.476	-0.3618	0.0917048	-3.94527	7.97e-05	0.00127264
1438	Manes.08G169500.v7.1	75.9723	0.530905	0.134564	3.94537	7.97e-05	0.00127264
1439	Manes.03G131100.v7.1	78.2344	-0.496795	0.125934	-3.94487	7.98e-05	0.00127386
1440	Manes.15G191300.v7.1	204.279	-0.296808	0.0752536	-3.94411	8.01e-05	0.00127706
1441	Manes.13G111900.v7.1	21.2766	-0.885262	0.224519	-3.94293	8.05e-05	0.00128244
1442	Manes.04G104800.v7.1	159.376	0.387227	0.0982306	3.94202	8.08e-05	0.00128644
1443	Manes.02G102400.v7.1	1213.93	0.51778	0.131394	3.94066	8.13e-05	0.00129288
1444	Manes.14G066300.v7.1	105.056	0.453637	0.115127	3.94033	8.14e-05	0.00129377
1445	Manes.14G118800.v7.1	29.2732	0.723746	0.183686	3.94012	8.14e-05	0.00129396
1446	Manes.14G094000.v7.1	211.325	-0.528552	0.134179	-3.93916	8.18e-05	0.00129827
1447	Manes.10G042800.v7.1	43.8429	-0.637791	0.161922	-3.93888	8.19e-05	0.0012989
1448	Manes.14G098400.v7.1	4.78562	-1.6706	0.424207	-3.93818	8.21e-05	0.00130177
1449	Manes.12G067100.v7.1	129.917	0.451327	0.114628	3.93734	8.24e-05	0.00130547
1450	Manes.01G200700.v7.1	759.916	0.448347	0.113902	3.93625	8.28e-05	0.00131017
1451	Manes.09G156000.v7.1	34.682	-0.727089	0.184721	-3.93614	8.28e-05	0.00131017
1452	Manes.02G103500.v7.1	404.701	0.381116	0.0968415	3.93546	8.3e-05	0.00131297
1453	Manes.09G063900.v7.1	20.2205	-0.922985	0.234566	-3.93485	8.32e-05	0.0013154
1454	Manes.01G034200.v7.1	362.155	-0.529295	0.134552	-3.93376	8.36e-05	0.00132025
1455	Manes.08G105900.v7.1	9.18973	-1.61791	0.4113	-3.93364	8.37e-05	0.00132025
1456	Manes.17G046700.v7.1	48.0775	-0.830325	0.211097	-3.93339	8.38e-05	0.00132073
1457	Manes.09G164400.v7.1	99.7266	0.44284	0.112597	3.93295	8.39e-05	0.00132222
1458	Manes.03G124674.v7.1	27.6012	-1.23461	0.313952	-3.93249	8.41e-05	0.00132388
1459	Manes.11G142200.v7.1	47.7417	-1.10992	0.282363	-3.93082	8.47e-05	0.00133216
1460	Manes.07G093200.v7.1	74.2407	-0.576607	0.146717	-3.93007	8.49e-05	0.00133539
1461	Manes.01G159600.v7.1	70.0829	-0.504844	0.128468	-3.92972	8.5e-05	0.00133554
1462	Manes.06G020200.v7.1	145.239	0.355788	0.0905373	3.92974	8.5e-05	0.00133554
1463	Manes.07G023300.v7.1	160.58	0.515876	0.131297	3.92908	8.53e-05	0.00133819
1464	Manes.09G088900.v7.1	239.354	-0.434508	0.110596	-3.9288	8.54e-05	0.0013388
1465	Manes.09G160900.v7.1	6.47828	-1.79822	0.457723	-3.92862	8.54e-05	0.00133889
1466	Manes.07G033900.v7.1	4.15069	-2.44439	0.622233	-3.92841	8.55e-05	0.00133915
1467	Manes.08G154300.v7.1	35.2899	-0.761758	0.193966	-3.92727	8.59e-05	0.00134461
1468	Manes.18G085100.v7.1	78.8348	-0.630993	0.160684	-3.92691	8.6e-05	0.0013457
1469	Manes.01G137600.v7.1	499.297	-0.800556	0.203994	-3.92442	8.69e-05	0.00135786
1470	Manes.02G220200.v7.1	475.713	0.411752	0.104919	3.92448	8.69e-05	0.00135786
1471	Manes.01G246900.v7.1	95.7438	-0.81629	0.208034	-3.92384	8.71e-05	0.00136021
1472	Manes.16G078500.v7.1	299.122	0.416547	0.106165	3.92359	8.72e-05	0.00136069
1473	Manes.09G136800.v7.1	142.027	-0.522245	0.133115	-3.92326	8.74e-05	0.00136159
1474	Manes.03G143600.v7.1	14.8449	0.882436	0.224956	3.9227	8.76e-05	0.00136389
1475	Manes.07G078400.v7.1	88.8159	0.62731	0.159932	3.92235	8.77e-05	0.00136494
1476	Manes.05G107600.v7.1	87.6215	-0.44501	0.113509	-3.92049	8.84e-05	0.00137357
1477	Manes.08G118300.v7.1	418.018	0.474136	0.120943	3.92034	8.84e-05	0.00137357
1478	Manes.18G076300.v7.1	339.359	0.715289	0.182456	3.92035	8.84e-05	0.00137357
1479	Manes.03G171200.v7.1	161.382	0.428558	0.109341	3.91946	8.87e-05	0.00137729
1480	Manes.10G029300.v7.1	39.2713	-0.914367	0.233295	-3.91936	8.88e-05	0.00137729
1481	Manes.13G142600.v7.1	224.013	0.438329	0.111861	3.91853	8.91e-05	0.00138113
1482	Manes.13G108600.v7.1	103.599	-0.496651	0.126759	-3.91806	8.93e-05	0.00138286
1483	Manes.16G079900.v7.1	71.2585	0.593683	0.151591	3.91635	8.99e-05	0.00139178
1484	Manes.03G032300.v7.1	11.5497	-1.14583	0.292598	-3.91604	9e-05	0.00139212
1485	Manes.03G074300.v7.1	255.88	-0.293963	0.0750689	-3.91591	9.01e-05	0.00139212
1486	Manes.07G055810.v7.1	13.5737	-1.37233	0.350458	-3.9158	9.01e-05	0.00139212
1487	Manes.12G073700.v7.1	384.261	0.479641	0.122494	3.91564	9.02e-05	0.00139212
1488	Manes.17G016400.v7.1	33.8778	-0.793824	0.202921	-3.91199	9.15e-05	0.00141242
1489	Manes.09G100900.v7.1	260.967	0.573312	0.14656	3.91179	9.16e-05	0.00141258
1490	Manes.01G213100.v7.1	226.889	0.426755	0.109112	3.91116	9.19e-05	0.00141348
1491	Manes.04G031100.v7.1	2.27813	-3.35005	0.856507	-3.9113	9.18e-05	0.00141348
1492	Manes.11G134900.v7.1	705.868	0.495761	0.126754	3.91119	9.18e-05	0.00141348
1493	Manes.15G054900.v7.1	9851.43	0.553594	0.141567	3.91049	9.21e-05	0.00141646
1494	Manes.06G009800.v7.1	1761.33	0.539054	0.137923	3.90837	9.29e-05	0.00142741
1495	Manes.11G106600.v7.1	101.022	-0.423105	0.108258	-3.90829	9.3e-05	0.00142741
1496	Manes.14G052000.v7.1	239.762	0.522354	0.133658	3.90814	9.3e-05	0.00142741
1497	Manes.05G194900.v7.1	296.696	0.413506	0.105827	3.90739	9.33e-05	0.00143088
1498	Manes.06G098900.v7.1	38.1707	-0.949296	0.242992	-3.9067	9.36e-05	0.00143405
1499	Manes.03G152100.v7.1	239.93	0.437056	0.11188	3.90647	9.37e-05	0.0014343
1500	Manes.07G022250.v7.1	20.8881	-0.872662	0.223421	-3.90591	9.39e-05	0.0014343
1501	Manes.11G161900.v7.1	344.768	0.384544	0.0984503	3.90597	9.38e-05	0.0014343
1502	Manes.15G052700.v7.1	74.4383	-0.605193	0.154945	-3.90585	9.39e-05	0.0014343
1503	Manes.15G118900.v7.1	41.7433	-0.752844	0.192747	-3.90586	9.39e-05	0.0014343
1504	Manes.03G124963.v7.1	17.9865	-1.49248	0.382319	-3.90376	9.47e-05	0.00144435
1505	Manes.09G037500.v7.1	83.2625	-0.419852	0.107553	-3.90368	9.47e-05	0.00144435
1506	Manes.18G027500.v7.1	141.996	-0.538413	0.137923	-3.90372	9.47e-05	0.00144435
1507	Manes.02G088900.v7.1	187.345	-0.672974	0.172416	-3.90319	9.49e-05	0.00144627
1508	Manes.02G161300.v7.1	120.095	-0.682377	0.174857	-3.9025	9.52e-05	0.00144852
1509	Manes.03G156600.v7.1	27.4792	0.692345	0.177408	3.90256	9.52e-05	0.00144852
1510	Manes.06G165200.v7.1	780.696	0.452194	0.115878	3.90232	9.53e-05	0.00144863
1511	Manes.06G023500.v7.1	106.066	0.49454	0.126738	3.90205	9.54e-05	0.001449
1512	Manes.09G116200.v7.1	14.003	-1.51157	0.387391	-3.90194	9.54e-05	0.001449
1513	Manes.10G073000.v7.1	88.2738	0.656612	0.168343	3.90044	9.6e-05	0.00145637
1514	Manes.12G010400.v7.1	618.489	0.445724	0.114277	3.90039	9.6e-05	0.00145637
1515	Manes.01G095300.v7.1	35.0491	-0.714543	0.18324	-3.89948	9.64e-05	0.0014608
1516	Manes.01G131000.v7.1	60.4815	0.695692	0.178413	3.89933	9.65e-05	0.0014608
1517	Manes.05G108200.v7.1	133.972	0.373657	0.0958358	3.89893	9.66e-05	0.00146176
1518	Manes.09G129500.v7.1	183.861	-0.536307	0.137555	-3.89886	9.66e-05	0.00146176
1519	Manes.08G060000.v7.1	4.91574	-1.49144	0.382567	-3.89849	9.68e-05	0.00146267
1520	Manes.13G088900.v7.1	113.529	0.415243	0.106517	3.89839	9.68e-05	0.00146267
1521	Manes.15G102650.v7.1	3.30174	-3.12184	0.800963	-3.89761	9.71e-05	0.0014664
1522	Manes.01G138400.v7.1	20.9181	-0.998254	0.256133	-3.8974	9.72e-05	0.0014667
1523	Manes.02G077900.v7.1	664.369	0.589104	0.151175	3.89683	9.75e-05	0.00146921
1524	Manes.07G071148.v7.1	33.2271	1.72624	0.443125	3.89561	9.8e-05	0.00147564
1525	Manes.07G078000.v7.1	24.5219	-0.750286	0.192635	-3.89486	9.83e-05	0.00147926
1526	Manes.15G008100.v7.1	14.3631	1.78898	0.459369	3.89443	9.84e-05	0.00148088
1527	Manes.10G086900.v7.1	263.547	-0.64681	0.166136	-3.89325	9.89e-05	0.00148713
1528	Manes.03G211400.v7.1	162.987	0.4212	0.108203	3.89269	9.91e-05	0.00148963
1529	Manes.09G114000.v7.1	8.27113	-1.7937	0.460844	-3.89221	9.93e-05	0.00149161
1530	Manes.12G135400.v7.1	1465.44	0.64328	0.165307	3.89143	9.97e-05	0.0014938
1531	Manes.16G095300.v7.1	36.4899	-0.681247	0.17506	-3.8915	9.96e-05	0.0014938
1532	Manes.18G054200.v7.1	209.9	-0.487681	0.125324	-3.89138	9.97e-05	0.0014938
1533	Manes.01G243500.v7.1	90.6291	0.440732	0.113291	3.89028	0.000100129	0.00149842
1534	Manes.02G223900.v7.1	135.165	-0.572106	0.147065	-3.89015	0.000100182	0.00149842
1535	Manes.12G130300.v7.1	121.193	-0.418797	0.107651	-3.89031	0.000100118	0.00149842
1536	Manes.10G079000.v7.1	90.2985	-0.474519	0.12205	-3.8879	0.000101115	0.00151139
1537	Manes.04G160400.v7.1	787.936	0.391781	0.1008	3.88671	0.00010161	0.00151781
1538	Manes.03G038900.v7.1	21.9863	-0.894506	0.230179	-3.88614	0.000101852	0.00152042
1539	Manes.03G080700.v7.1	43.3309	-0.870482	0.224058	-3.88507	0.0001023	0.00152442
1540	Manes.06G121700.v7.1	205.328	0.816132	0.21007	3.88504	0.000102311	0.00152442
1541	Manes.13G039000.v7.1	260.155	-0.527606	0.135805	-3.88503	0.000102318	0.00152442
1542	Manes.01G184300.v7.1	111.669	-0.55931	0.144013	-3.88374	0.000102862	0.00153152
1543	Manes.03G150800.v7.1	222.075	0.601225	0.154912	3.88107	0.000104	0.00154691
1544	Manes.15G064700.v7.1	351.466	0.336075	0.0865952	3.88099	0.00010403	0.00154691
1545	Manes.08G072560.v7.1	100.778	0.975402	0.251375	3.88027	0.000104342	0.00154954
1546	Manes.09G008300.v7.1	219.608	-0.459579	0.118439	-3.8803	0.000104328	0.00154954
1547	Manes.01G221200.v7.1	938.515	0.45245	0.11661	3.88002	0.000104448	0.00154985
1548	Manes.12G049702.v7.1	341.443	0.514358	0.13257	3.8799	0.000104498	0.00154985
1549	Manes.S025133.v7.1	26.3073	-1.04242	0.268748	-3.87879	0.000104975	0.00155593
1550	Manes.06G152000.v7.1	210.329	0.413201	0.106539	3.87839	0.00010515	0.00155751
1551	Manes.02G204100.v7.1	43.9562	0.566959	0.146198	3.87801	0.000105314	0.00155893
1552	Manes.15G124000.v7.1	12.226	-1.41021	0.363736	-3.87702	0.000105744	0.00156429
1553	Manes.06G118900.v7.1	465.242	-0.907199	0.234004	-3.87686	0.000105813	0.0015643
1554	Manes.08G097000.v7.1	1302.1	0.457748	0.118101	3.8759	0.000106233	0.0015695
1555	Manes.13G052500.v7.1	58.2776	0.473268	0.122129	3.87516	0.000106555	0.00157325
1556	Manes.02G046400.v7.1	159.244	0.882594	0.22785	3.87358	0.000107248	0.00158136
1557	Manes.02G067500.v7.1	57.1744	-0.627444	0.162006	-3.87297	0.000107518	0.00158136
1558	Manes.02G120000.v7.1	47.174	-0.903259	0.23322	-3.87298	0.000107511	0.00158136
1559	Manes.05G061300.v7.1	8.34071	-1.72288	0.444778	-3.87356	0.000107258	0.00158136
1560	Manes.15G026500.v7.1	68.3181	-0.73301	0.189256	-3.87311	0.000107455	0.00158136
1561	Manes.16G117400.v7.1	298.322	-0.413541	0.106773	-3.8731	0.000107459	0.00158136
1562	Manes.02G147900.v7.1	118.328	-0.429765	0.111003	-3.87165	0.000108101	0.00158892
1563	Manes.09G118000.v7.1	80.4163	-0.452146	0.116863	-3.86903	0.000109271	0.00160414
1564	Manes.11G154800.v7.1	26.239	-0.688646	0.17799	-3.86901	0.000109276	0.00160414
1565	Manes.02G128000.v7.1	235.446	-0.501461	0.129618	-3.86876	0.000109391	0.0016048
1566	Manes.14G131800.v7.1	242.561	0.529807	0.136956	3.86844	0.000109534	0.00160587
1567	Manes.12G016100.v7.1	41.9744	0.536606	0.138733	3.86789	0.00010978	0.00160845
1568	Manes.03G179900.v7.1	14.2122	-1.14339	0.295657	-3.86728	0.000110056	0.00161024
1569	Manes.03G189600.v7.1	241.279	0.417627	0.107986	3.86741	0.000109999	0.00161024
1570	Manes.10G055500.v7.1	420.434	0.508596	0.131517	3.86715	0.000110113	0.00161024
1571	Manes.14G146200.v7.1	29.8298	-0.687644	0.177834	-3.86678	0.000110282	0.00161169
1572	Manes.05G077900.v7.1	748.188	0.545132	0.141016	3.86574	0.000110755	0.00161757
1573	Manes.15G098500.v7.1	8.42166	-1.49818	0.387569	-3.86557	0.00011083	0.00161764
1574	Manes.16G030000.v7.1	143.804	-1.33929	0.346508	-3.8651	0.000111042	0.00161971
1575	Manes.01G198600.v7.1	216.733	0.416714	0.107849	3.86387	0.000111605	0.00162688
1576	Manes.13G141300.v7.1	368.628	0.478756	0.123914	3.86363	0.000111715	0.0016273
1577	Manes.15G024500.v7.1	38.8844	-0.69845	0.180782	-3.8635	0.000111775	0.0016273
1578	Manes.02G164400.v7.1	151.102	-0.439029	0.113708	-3.86103	0.000112912	0.0016428
1579	Manes.10G136500.v7.1	85.3689	-0.49964	0.12943	-3.86031	0.000113243	0.00164659
1580	Manes.09G156600.v7.1	122.041	0.520178	0.134766	3.85987	0.000113449	0.00164853
1581	Manes.11G002600.v7.1	2.16873	-2.72926	0.707231	-3.85909	0.000113812	0.00165275
1582	Manes.09G036900.v7.1	108.552	-0.849114	0.220052	-3.8587	0.00011399	0.00165429
1583	Manes.13G116000.v7.1	18.683	-1.11598	0.289262	-3.85804	0.000114302	0.00165778
1584	Manes.14G077200.v7.1	34.9097	0.714962	0.185347	3.85742	0.000114588	0.00166088
1585	Manes.14G124700.v7.1	100.433	-0.527725	0.136906	-3.85465	0.000115897	0.00167879
1586	Manes.11G069900.v7.1	36.6091	0.710958	0.184496	3.85352	0.000116432	0.00168441
1587	Manes.15G078000.v7.1	94.7205	-0.51092	0.132581	-3.85365	0.000116368	0.00168441
1588	Manes.04G089400.v7.1	28.7023	0.683915	0.17751	3.85283	0.000116759	0.00168701
1589	Manes.06G003800.v7.1	78.0017	-0.552314	0.143354	-3.85279	0.000116778	0.00168701
1590	Manes.08G099300.v7.1	586.394	0.72365	0.18783	3.85268	0.000116832	0.00168701
1591	Manes.01G018800.v7.1	127.391	-0.429137	0.111394	-3.85242	0.000116956	0.00168774
1592	Manes.08G154500.v7.1	2284.94	-0.586352	0.152237	-3.85157	0.000117364	0.00169256
1593	Manes.10G143900.v7.1	471.662	0.512687	0.133153	3.85036	0.000117945	0.00169988
1594	Manes.08G040700.v7.1	197.871	0.331025	0.086003	3.849	0.000118602	0.00170826
1595	Manes.04G125300.v7.1	113.393	-0.477557	0.124092	-3.84842	0.000118884	0.00171126
1596	Manes.03G008800.v7.1	73.4718	0.679664	0.176632	3.8479	0.000119133	0.00171311
1597	Manes.12G099200.v7.1	95.1682	-0.717496	0.186467	-3.84784	0.000119162	0.00171311
1598	Manes.03G205400.v7.1	95.5643	1.5512	0.403218	3.84706	0.000119546	0.00171648
1599	Manes.16G092800.v7.1	43.0394	-0.942882	0.245089	-3.8471	0.000119523	0.00171648
1600	Manes.16G135100.v7.1	35.2626	-0.942599	0.245053	-3.84651	0.000119811	0.00171922
1601	Manes.01G025600.v7.1	344.502	-0.572928	0.148984	-3.84557	0.000120271	0.00172303
1602	Manes.07G082500.v7.1	281.838	0.28221	0.0733883	3.84543	0.00012034	0.00172303
1603	Manes.12G055803.v7.1	24.527	-0.712168	0.185201	-3.84539	0.000120363	0.00172303
1604	Manes.15G144400.v7.1	252.753	0.479421	0.124675	3.84536	0.000120377	0.00172303
1605	Manes.06G038100.v7.1	54.814	-0.488118	0.126961	-3.84461	0.000120742	0.00172718
1606	Manes.01G232200.v7.1	11.7484	2.38762	0.621234	3.84335	0.000121366	0.00173502
1607	Manes.06G107100.v7.1	109.955	0.366967	0.0955114	3.84212	0.000121974	0.00174262
1608	Manes.18G058400.v7.1	34.2193	-0.792025	0.206161	-3.84177	0.00012215	0.00174406
1609	Manes.15G096400.v7.1	396.072	0.336611	0.0876347	3.84107	0.000122501	0.00174797
1610	Manes.01G004501.v7.1	25.502	0.69218	0.180226	3.84062	0.000122721	0.00174895
1611	Manes.01G050700.v7.1	53.4855	0.871735	0.22697	3.84075	0.000122659	0.00174895
1612	Manes.15G037700.v7.1	80.7853	-0.547271	0.142514	-3.84014	0.000122966	0.00175136
1613	Manes.07G049200.v7.1	28.1066	-1.27058	0.330891	-3.83987	0.000123099	0.00175215
1614	Manes.10G061500.v7.1	144.851	0.447808	0.116636	3.83936	0.000123357	0.00175475
1615	Manes.03G209800.v7.1	95.3646	-0.527405	0.137409	-3.8382	0.000123939	0.00176193
1616	Manes.06G122900.v7.1	98.3358	-0.560917	0.146151	-3.83792	0.000124079	0.00176283
1617	Manes.05G130500.v7.1	1050.75	-0.962763	0.250904	-3.83717	0.000124459	0.00176713
1618	Manes.15G016400.v7.1	17.8164	-1.31272	0.342153	-3.83665	0.000124722	0.00176978
1619	Manes.13G151600.v7.1	87.2688	0.893495	0.232983	3.83503	0.00012555	0.00178042
1620	Manes.08G012800.v7.1	1236.62	1.02171	0.266449	3.83456	0.000125789	0.00178271
1621	Manes.03G046500.v7.1	1248.89	-0.360984	0.09415	-3.83414	0.000126005	0.00178357
1622	Manes.18G044500.v7.1	54.2137	-0.577646	0.150658	-3.83416	0.000125995	0.00178357
1623	Manes.05G058700.v7.1	769.139	0.501791	0.130885	3.83383	0.000126163	0.0017836
1624	Manes.05G204400.v7.1	31.6474	-0.911048	0.237629	-3.83392	0.000126119	0.0017836
1625	Manes.18G079501.v7.1	117.054	0.510448	0.133165	3.83321	0.000126481	0.00178701
1626	Manes.07G030300.v7.1	6.1861	-2.34439	0.611762	-3.83219	0.000127009	0.00179319
1627	Manes.11G065200.v7.1	45.7321	-0.577829	0.150788	-3.83206	0.000127075	0.00179319
1628	Manes.14G137600.v7.1	449.985	0.565781	0.147652	3.83187	0.000127175	0.00179349
1629	Manes.03G177100.v7.1	34.9196	0.859701	0.224376	3.83152	0.000127356	0.00179385
1630	Manes.09G018100.v7.1	123.389	-0.395213	0.103145	-3.83161	0.000127307	0.00179385
1631	Manes.09G175500.v7.1	255.318	0.416627	0.10875	3.83106	0.000127593	0.00179608
1632	Manes.02G213600.v7.1	24.7954	0.700905	0.182965	3.83081	0.00012772	0.00179676
1633	Manes.04G109900.v7.1	502.588	0.224756	0.0586895	3.82958	0.000128362	0.00180358
1634	Manes.15G035100.v7.1	99.8718	0.472466	0.123372	3.8296	0.000128351	0.00180358
1635	Manes.S009201.v7.1	7.9534	-1.22709	0.320558	-3.82799	0.000129196	0.0018142
1636	Manes.18G117901.v7.1	79.8497	-0.456138	0.119171	-3.8276	0.0001294	0.00181595
1637	Manes.01G071300.v7.1	17.2801	1.07686	0.281377	3.82712	0.000129651	0.00181837
1638	Manes.12G140100.v7.1	24.2513	-0.864363	0.225862	-3.82695	0.000129741	0.00181851
1639	Manes.14G167200.v7.1	92.4793	0.388153	0.101444	3.82626	0.000130106	0.00182252
1640	Manes.06G093400.v7.1	41.218	-0.579981	0.151611	-3.82545	0.000130533	0.00182738
1641	Manes.02G033000.v7.1	274.799	0.338686	0.0885476	3.8249	0.000130823	0.00183033
1642	Manes.15G042500.v7.1	838.835	0.441134	0.115362	3.8239	0.000131357	0.00183667
1643	Manes.11G027200.v7.1	26.506	-0.714249	0.186872	-3.82212	0.000132308	0.00184884
1644	Manes.18G083050.v7.1	158.089	0.557553	0.145899	3.82151	0.000132638	0.00185234
1645	Manes.01G073000.v7.1	88.4664	0.609	0.159402	3.82054	0.00013316	0.0018585
1646	Manes.01G163000.v7.1	57.4719	0.794592	0.208014	3.8199	0.000133506	0.00186219
1647	Manes.16G005600.v7.1	308.335	0.566316	0.148268	3.81953	0.000133704	0.00186382
1648	Manes.04G073800.v7.1	659.662	0.416424	0.109054	3.81853	0.00013425	0.00187013
1649	Manes.11G117500.v7.1	293.141	0.320597	0.0839611	3.8184	0.00013432	0.00187013
1650	Manes.10G015300.v7.1	46.331	-0.774844	0.202946	-3.81798	0.000134547	0.00187216
1651	Manes.02G107600.v7.1	33.7161	0.645383	0.169065	3.81736	0.000134885	0.00187459
1652	Manes.04G103600.v7.1	1346.25	0.595155	0.155904	3.81745	0.000134836	0.00187459
1653	Manes.16G039700.v7.1	76.2202	-0.788206	0.206502	-3.81693	0.000135122	0.00187675
1654	Manes.15G192700.v7.1	373.212	-0.476641	0.124894	-3.81636	0.000135436	0.00187997
1655	Manes.09G073700.v7.1	132.433	-0.535693	0.14042	-3.81494	0.000136219	0.00188969
1656	Manes.01G008800.v7.1	160.53	0.518248	0.135855	3.81472	0.000136339	0.00188978
1657	Manes.15G069200.v7.1	230.804	0.394505	0.103419	3.81463	0.000136389	0.00188978
1658	Manes.14G170800.v7.1	1928.25	0.722307	0.189378	3.81409	0.000136684	0.00189271
1659	Manes.15G172400.v7.1	277.539	-0.409769	0.10745	-3.81357	0.000136972	0.00189556
1660	Manes.15G132500.v7.1	7.53604	1.40341	0.368084	3.81273	0.000137438	0.00190052
1661	Manes.16G097200.v7.1	127.771	0.416597	0.109268	3.81263	0.000137496	0.00190052
1662	Manes.01G171100.v7.1	76.964	0.445982	0.116992	3.81206	0.000137813	0.00190377
1663	Manes.16G042100.v7.1	53.3411	0.500331	0.131259	3.8118	0.00013796	0.00190465
1664	Manes.15G072800.v7.1	22.8244	-1.0129	0.265807	-3.81067	0.000138591	0.00191221
1665	Manes.11G155600.v7.1	43.6835	0.520539	0.136619	3.81015	0.000138883	0.00191508
1666	Manes.11G065300.v7.1	1362.51	0.629824	0.165329	3.80952	0.000139237	0.00191882
1667	Manes.05G103000.v7.1	1.75622	-2.96785	0.779701	-3.80639	0.000141009	0.0019413
1668	Manes.12G110600.v7.1	134.156	-0.694027	0.182339	-3.80625	0.000141092	0.0019413
1669	Manes.15G056100.v7.1	13.7202	-1.30052	0.341697	-3.80604	0.000141207	0.0019413
1670	Manes.17G085400.v7.1	379.456	-0.709458	0.1864	-3.8061	0.000141172	0.0019413
1671	Manes.01G226600.v7.1	75.6249	0.709755	0.186502	3.80561	0.000141454	0.00194353
1672	Manes.14G053100.v7.1	69.3225	0.528038	0.138805	3.80418	0.000142274	0.00195363
1673	Manes.01G250800.v7.1	172.352	-0.641269	0.168595	-3.80361	0.000142604	0.00195699
1674	Manes.11G147500.v7.1	152.892	-0.368619	0.0969469	-3.80228	0.000143372	0.00196636
1675	Manes.18G029600.v7.1	200.62	0.34799	0.0915358	3.80168	0.000143716	0.00196989
1676	Manes.04G084000.v7.1	255.098	-0.408341	0.10743	-3.80098	0.000144123	0.00197429
1677	Manes.02G144000.v7.1	206.162	-0.397375	0.104554	-3.80067	0.000144308	0.00197565
1678	Manes.04G111700.v7.1	131.877	-0.53341	0.140361	-3.80028	0.000144535	0.0019764
1679	Manes.17G050000.v7.1	235.806	-0.392791	0.103357	-3.80032	0.00014451	0.0019764
1680	Manes.01G201500.v7.1	117.686	0.586133	0.154301	3.79863	0.0001455	0.00198842
1681	Manes.01G227700.v7.1	66.299	-0.668195	0.175969	-3.79724	0.000146314	0.00199835
1682	Manes.13G038800.v7.1	43.4144	-0.575025	0.151447	-3.79687	0.000146536	0.00200018
1683	Manes.15G160500.v7.1	170.168	0.686873	0.180912	3.79672	0.000146625	0.00200022
1684	Manes.09G073009.v7.1	23.8067	-0.748262	0.197111	-3.79615	0.000146962	0.00200362
1685	Manes.17G089060.v7.1	15.7026	-1.10164	0.290251	-3.79547	0.000147365	0.00200792
1686	Manes.15G155100.v7.1	57.4156	0.471937	0.12437	3.79461	0.000147873	0.00201365
1687	Manes.15G144800.v7.1	156.001	-0.400689	0.105616	-3.79384	0.000148335	0.00201875
1688	Manes.05G087400.v7.1	470.384	-0.647778	0.170751	-3.79369	0.000148426	0.00201878
1689	Manes.03G077100.v7.1	328.304	0.367261	0.0968274	3.79294	0.000148872	0.00202126
1690	Manes.03G141100.v7.1	1362.17	0.769217	0.202802	3.79295	0.000148866	0.00202126
1691	Manes.13G119900.v7.1	11.7117	-1.20408	0.31745	-3.79297	0.000148858	0.00202126
1692	Manes.14G075200.v7.1	3.94901	-1.82448	0.481164	-3.79181	0.000149554	0.00202923
1693	Manes.17G048700.v7.1	403.229	0.293907	0.0775138	3.79167	0.000149636	0.00202923
1694	Manes.09G159400.v7.1	128.709	-0.360278	0.0950369	-3.79092	0.000150088	0.00203416
1695	Manes.12G058200.v7.1	15.912	-0.860817	0.22719	-3.78897	0.000151271	0.00204777
1696	Manes.14G103900.v7.1	13.5897	-1.11518	0.294313	-3.7891	0.000151192	0.00204777
1697	Manes.11G153000.v7.1	23.4785	-0.853406	0.225275	-3.78828	0.000151694	0.00205229
1698	Manes.04G163300.v7.1	1.57278	-2.95797	0.781092	-3.78697	0.000152494	0.0020619
1699	Manes.05G066300.v7.1	66.3864	-0.829518	0.219123	-3.78562	0.000153323	0.00207189
1700	Manes.04G041300.v7.1	147.118	0.355671	0.0939654	3.78513	0.000153628	0.00207479
1701	Manes.02G037300.v7.1	27.4032	-1.11996	0.295987	-3.78382	0.000154438	0.00208418
1702	Manes.06G078200.v7.1	96.1457	-0.503688	0.13312	-3.78372	0.000154505	0.00208418
1703	Manes.03G082300.v7.1	191.375	0.43745	0.115621	3.78347	0.000154655	0.00208498
1704	Manes.14G032300.v7.1	38.1685	-0.6494	0.171656	-3.78315	0.000154857	0.00208648
1705	Manes.02G071900.v7.1	94.2858	0.401355	0.106115	3.78227	0.000155402	0.00209259
1706	Manes.05G135800.v7.1	14.4723	-1.53847	0.406799	-3.78189	0.000155641	0.00209459
1707	Manes.04G096000.v7.1	86.272	0.359016	0.0949546	3.78093	0.000156246	0.0021015
1708	Manes.01G204900.v7.1	441.239	-0.442457	0.117045	-3.78024	0.000156675	0.00210598
1709	Manes.02G027500.v7.1	76.1891	0.537051	0.142079	3.77996	0.000156854	0.00210598
1710	Manes.04G053600.v7.1	207.029	0.398134	0.105326	3.78002	0.000156814	0.00210598
1711	Manes.02G149900.v7.1	863.794	0.626913	0.16587	3.77955	0.00015711	0.00210817
1712	Manes.01G147900.v7.1	21.9353	-1.24893	0.330493	-3.77898	0.00015747	0.00211177
1713	Manes.03G122800.v7.1	24.696	-0.914575	0.242026	-3.77883	0.000157568	0.00211185
1714	Manes.13G075300.v7.1	11.3813	-1.18346	0.313206	-3.77853	0.00015776	0.00211319
1715	Manes.02G192200.v7.1	27.1715	-0.758165	0.200678	-3.77801	0.000158089	0.00211636
1716	Manes.01G010200.v7.1	35.1048	-0.650168	0.172102	-3.77781	0.000158216	0.00211683
1717	Manes.02G132500.v7.1	58.9025	-0.534229	0.141423	-3.77751	0.000158401	0.00211808
1718	Manes.18G127800.v7.1	34.1163	-0.698379	0.184907	-3.77692	0.000158781	0.00212192
1719	Manes.10G079800.v7.1	175.893	0.53815	0.142494	3.77665	0.000158954	0.002123
1720	Manes.04G130100.v7.1	51.9287	-0.760168	0.201359	-3.7752	0.000159882	0.00213414
1721	Manes.04G114100.v7.1	286.98	0.385584	0.102194	3.77305	0.000161261	0.00215131
1722	Manes.02G127900.v7.1	214.454	0.656682	0.174054	3.77286	0.000161385	0.0021517
1723	Manes.09G031833.v7.1	258.432	0.562387	0.149107	3.77171	0.00016213	0.00216038
1724	Manes.05G037200.v7.1	735.142	0.366642	0.0972254	3.77106	0.000162559	0.00216484
1725	Manes.03G100300.v7.1	24.7198	-1.06336	0.282007	-3.7707	0.000162792	0.00216669
1726	Manes.03G060600.v7.1	7.70826	-1.4278	0.378678	-3.77049	0.000162929	0.00216726
1727	Manes.01G232900.v7.1	778.114	0.577147	0.153077	3.7703	0.000163052	0.00216764
1728	Manes.08G045600.v7.1	105.434	-0.517072	0.137164	-3.76973	0.000163421	0.00217129
1729	Manes.01G113900.v7.1	100.227	0.547049	0.145133	3.76929	0.000163713	0.0021735
1730	Manes.04G136000.v7.1	23.3115	-0.700004	0.185717	-3.76919	0.000163777	0.0021735
1731	Manes.08G068700.v7.1	743.476	-0.31863	0.0845401	-3.76898	0.000163917	0.0021741
1732	Manes.01G180800.v7.1	11.2032	-1.14591	0.304084	-3.76839	0.000164304	0.00217798
1733	Manes.03G110600.v7.1	35.7588	-0.769308	0.204165	-3.76808	0.00016451	0.00217945
1734	Manes.16G132200.v7.1	63.5916	-0.754825	0.20039	-3.76679	0.000165362	0.00218947
1735	Manes.05G183000.v7.1	101.977	-0.582691	0.15471	-3.76635	0.000165654	0.00219207
1736	Manes.02G024900.v7.1	13.0086	-0.885618	0.235191	-3.76552	0.000166202	0.00219806
1737	Manes.06G056400.v7.1	246.882	-1.56538	0.415824	-3.76453	0.00016686	0.00220549
1738	Manes.01G138500.v7.1	17.1756	-2.90386	0.771527	-3.76379	0.00016736	0.00221083
1739	Manes.17G033900.v7.1	130.452	-0.335217	0.0890724	-3.76342	0.000167606	0.0022128
1740	Manes.16G089500.v7.1	34.3113	-0.693388	0.184255	-3.76319	0.000167757	0.00221352
1741	Manes.02G136700.v7.1	27.278	0.648188	0.172254	3.76299	0.000167895	0.00221408
1742	Manes.11G028800.v7.1	27.6782	-0.753128	0.200167	-3.76251	0.00016822	0.00221708
1743	Manes.11G051000.v7.1	240.761	0.570109	0.151529	3.76236	0.000168317	0.0022171
1744	Manes.02G059400.v7.1	175.459	0.473611	0.125931	3.76087	0.000169325	0.00222908
1745	Manes.08G124600.v7.1	345.454	-0.55692	0.148111	-3.76016	0.000169806	0.00223367
1746	Manes.13G104200.v7.1	230.187	0.585416	0.155699	3.75992	0.000169965	0.00223367
1747	Manes.15G082700.v7.1	454.861	-0.698327	0.185728	-3.75994	0.000169952	0.00223367
1748	Manes.01G036200.v7.1	47.8916	-0.772825	0.205571	-3.7594	0.000170322	0.00223452
1749	Manes.04G112900.v7.1	7.70158	-1.21491	0.323157	-3.7595	0.000170254	0.00223452
1750	Manes.15G021900.v7.1	186.549	0.407296	0.10834	3.75942	0.00017031	0.00223452
1751	Manes.03G008300.v7.1	546.273	0.866145	0.23046	3.75833	0.000171052	0.00224282
1752	Manes.04G146400.v7.1	55.8042	-1.07539	0.286175	-3.75782	0.000171403	0.00224359
1753	Manes.09G036100.v7.1	111.896	0.456901	0.121585	3.75786	0.00017137	0.00224359
1754	Manes.15G014500.v7.1	122.371	-0.580984	0.154598	-3.75802	0.000171264	0.00224359
1755	Manes.14G052200.v7.1	1161.84	0.505229	0.134468	3.75724	0.000171798	0.00224748
1756	Manes.02G197700.v7.1	81.966	-0.573338	0.152602	-3.75707	0.000171913	0.00224769
1757	Manes.17G023200.v7.1	111.409	-0.50482	0.13439	-3.75639	0.000172379	0.0022525
1758	Manes.11G019100.v7.1	37.2927	0.641392	0.170753	3.75625	0.000172478	0.00225251
1759	Manes.04G161700.v7.1	23.8342	0.725171	0.193068	3.75603	0.000172629	0.0022532
1760	Manes.06G161700.v7.1	63.9471	-0.630688	0.167936	-3.75552	0.000172981	0.00225652
1761	Manes.06G070200.v7.1	176.903	-0.694641	0.184976	-3.75531	0.000173128	0.00225715
1762	Manes.03G129300.v7.1	12.393	1.00494	0.267622	3.75508	0.000173286	0.00225793
1763	Manes.03G076840.v7.1	244.395	0.896157	0.238668	3.75482	0.000173464	0.00225896
1764	Manes.15G101300.v7.1	75.4643	-0.593303	0.158027	-3.75443	0.000173736	0.00226123
1765	Manes.02G185350.v7.1	65.4805	-0.618302	0.164764	-3.75266	0.000174965	0.00227539
1766	Manes.10G141800.v7.1	57.8943	-0.992515	0.264489	-3.75258	0.000175023	0.00227539
1767	Manes.02G022100.v7.1	9.39171	-1.24935	0.333007	-3.75174	0.000175613	0.00228178
1768	Manes.04G082100.v7.1	39.4109	0.88063	0.234773	3.75099	0.000176138	0.0022873
1769	Manes.12G109700.v7.1	158.181	-0.538123	0.143467	-3.75084	0.000176242	0.00228736
1770	Manes.11G100300.v7.1	19.6298	1.29673	0.345774	3.75022	0.00017668	0.00229175
1771	Manes.06G141433.v7.1	7.50657	-1.34379	0.358378	-3.74966	0.000177076	0.0022956
1772	Manes.07G061350.v7.1	6.06359	-1.47865	0.394426	-3.74886	0.000177637	0.00230156
1773	Manes.15G051900.v7.1	36.627	-0.544093	0.145166	-3.74807	0.000178198	0.00230752
1774	Manes.01G170300.v7.1	183.703	-0.386706	0.103183	-3.74777	0.000178414	0.00230902
1775	Manes.09G142400.v7.1	171.272	-0.367743	0.0981443	-3.74696	0.000178992	0.0023152
1776	Manes.15G006100.v7.1	22.5929	-0.916426	0.244615	-3.7464	0.000179392	0.00231906
1777	Manes.16G029900.v7.1	81.0135	0.754427	0.201385	3.7462	0.000179536	0.00231962
1778	Manes.02G215405.v7.1	68.1109	-0.59988	0.160138	-3.74602	0.000179663	0.00231996
1779	Manes.03G091700.v7.1	90.0241	-0.494402	0.131992	-3.74571	0.000179884	0.0023202
1780	Manes.11G131300.v7.1	27.4607	-0.69623	0.18587	-3.74579	0.000179825	0.0023202
1781	Manes.11G083000.v7.1	97.8104	-0.713488	0.190493	-3.74549	0.000180042	0.00232094
1782	Manes.14G013400.v7.1	18.542	0.782284	0.208944	3.74399	0.00018112	0.00233352
1783	Manes.05G051400.v7.1	23.4492	-0.881013	0.235411	-3.74245	0.000182234	0.00234656
1784	Manes.11G087100.v7.1	308.035	-0.595243	0.159067	-3.7421	0.000182491	0.00234855
1785	Manes.11G102600.v7.1	174.063	0.421489	0.112661	3.74123	0.000183123	0.00235536
1786	Manes.13G094300.v7.1	132.534	-0.553854	0.148083	-3.74017	0.000183897	0.002364
1787	Manes.09G080000.v7.1	118.399	0.555285	0.148491	3.73953	0.000184364	0.00236735
1788	Manes.16G083000.v7.1	230.427	0.406591	0.108725	3.73963	0.00018429	0.00236735
1789	Manes.09G073600.v7.1	3643.76	0.500444	0.133832	3.73935	0.0001845	0.00236777
1790	Manes.02G202900.v7.1	127.699	0.337028	0.0901454	3.73872	0.000184962	0.00237114
1791	Manes.04G160300.v7.1	61.4514	-0.922476	0.246737	-3.73871	0.000184969	0.00237114
1792	Manes.01G255300.v7.1	554.279	-0.656477	0.175596	-3.73856	0.000185075	0.00237117
1793	Manes.09G115800.v7.1	161.824	-0.383792	0.102684	-3.73761	0.000185781	0.00237888
1794	Manes.10G061900.v7.1	31.4953	-0.908721	0.243179	-3.73684	0.000186346	0.00238479
1795	Manes.04G129300.v7.1	451.262	-0.8079	0.216214	-3.73657	0.000186548	0.00238605
1796	Manes.03G121040.v7.1	144.872	0.447014	0.119652	3.73594	0.000187018	0.00239073
1797	Manes.03G072850.v7.1	84.8465	-0.60753	0.162625	-3.73577	0.000187138	0.00239093
1798	Manes.18G023000.v7.1	1000.6	-1.50489	0.402936	-3.73481	0.000187856	0.00239877
1799	Manes.11G157100.v7.1	9.43078	0.973328	0.260622	3.73464	0.000187983	0.00239905
1800	Manes.14G163400.v7.1	389.95	0.400385	0.107221	3.73421	0.000188309	0.00240188
1801	Manes.03G158100.v7.1	220.032	0.325042	0.0870528	3.73384	0.000188579	0.00240265
1802	Manes.13G015600.v7.1	4.53633	-1.48954	0.398925	-3.73389	0.000188543	0.00240265
1803	Manes.15G187301.v7.1	319.453	-0.471156	0.126213	-3.73301	0.000189207	0.00240932
1804	Manes.01G234500.v7.1	4.48978	-1.5867	0.4251	-3.73254	0.000189559	0.00241246
1805	Manes.12G028600.v7.1	265.677	0.359123	0.0962282	3.73199	0.000189975	0.00241508
1806	Manes.13G113900.v7.1	389.761	0.394894	0.105811	3.73208	0.000189906	0.00241508
1807	Manes.05G167800.v7.1	54.5688	-0.622462	0.166838	-3.73094	0.000190764	0.00242376
1808	Manes.02G063200.v7.1	202.832	0.355017	0.0951598	3.73074	0.000190916	0.00242436
1809	Manes.14G152800.v7.1	22.7599	-0.716199	0.192002	-3.73017	0.00019135	0.00242852
1810	Manes.07G041100.v7.1	126.91	0.320095	0.0858405	3.72896	0.000192275	0.00243892
1811	Manes.03G104300.v7.1	790.496	-0.377308	0.101198	-3.7284	0.0001927	0.00244296
1812	Manes.03G147000.v7.1	2307.55	0.423742	0.113675	3.72768	0.000193254	0.00244728
1813	Manes.05G106500.v7.1	48.1516	0.547958	0.146996	3.72771	0.000193225	0.00244728
1814	Manes.06G084200.v7.1	568.255	0.709304	0.190321	3.72688	0.000193862	0.00245362
1815	Manes.18G078950.v7.1	525.152	-0.526792	0.141357	-3.72668	0.000194015	0.00245421
1816	Manes.03G211800.v7.1	32.8144	-0.625392	0.167824	-3.72647	0.00019418	0.00245494
1817	Manes.16G107000.v7.1	193.766	0.452406	0.121422	3.72588	0.000194633	0.00245931
1818	Manes.08G132700.v7.1	112.329	-0.553497	0.148582	-3.7252	0.00019516	0.00246361
1819	Manes.08G152100.v7.1	27.9654	-0.80186	0.215255	-3.72517	0.000195187	0.00246361
1820	Manes.11G055900.v7.1	94.9935	-0.641889	0.172341	-3.72453	0.000195678	0.00246714
1821	Manes.15G036100.v7.1	103.252	0.601861	0.161594	3.72453	0.000195682	0.00246714
1822	Manes.18G041600.v7.1	204.369	0.46367	0.124514	3.72383	0.000196224	0.00247262
1823	Manes.15G025600.v7.1	31.4545	-0.789492	0.212042	-3.72329	0.000196646	0.00247638
1824	Manes.17G062700.v7.1	3.78692	-2.04607	0.549552	-3.72317	0.000196739	0.00247638
1825	Manes.10G098500.v7.1	36.0624	0.754254	0.202606	3.72276	0.000197056	0.00247902
1826	Manes.06G153000.v7.1	67.4885	-0.48678	0.130801	-3.72154	0.000198009	0.00248964
1827	Manes.10G123300.v7.1	15.7392	1.05327	0.28305	3.72116	0.000198312	0.00249209
1828	Manes.01G265800.v7.1	336.101	0.348396	0.0936394	3.72062	0.000198737	0.00249522
1829	Manes.17G051300.v7.1	17.8484	1.18297	0.317956	3.72056	0.000198779	0.00249522
1830	Manes.03G084100.v7.1	19.2446	-1.01971	0.274139	-3.71967	0.000199487	0.00250274
1831	Manes.03G049200.v7.1	46.7941	-0.619365	0.166576	-3.7182	0.000200644	0.00251314
1832	Manes.09G008600.v7.1	59.1276	-0.482328	0.129715	-3.71835	0.000200527	0.00251314
1833	Manes.15G029000.v7.1	172.713	-0.350348	0.094224	-3.71824	0.000200612	0.00251314
1834	Manes.13G143500.v7.1	12.9201	-1.33357	0.35868	-3.71801	0.000200799	0.00251371
1835	Manes.16G109900.v7.1	1854.4	-0.484546	0.130351	-3.71725	0.000201404	0.0025199
1836	Manes.01G019600.v7.1	143.965	-0.489664	0.131764	-3.71622	0.000202228	0.00252747
1837	Manes.14G021000.v7.1	290.599	0.415108	0.1117	3.71626	0.000202197	0.00252747
1838	Manes.12G111200.v7.1	42.1211	-0.717179	0.19307	-3.71461	0.000203521	0.00254224
1839	Manes.09G091500.v7.1	27.5687	0.641627	0.172743	3.71435	0.000203727	0.00254343
1840	Manes.15G096200.v7.1	164.578	0.428934	0.115491	3.71399	0.000204015	0.00254564
1841	Manes.04G085600.v7.1	1317.31	-0.526621	0.141826	-3.71315	0.000204696	0.00255275
1842	Manes.05G142200.v7.1	124.872	0.479512	0.129149	3.71285	0.000204936	0.00255435
1843	Manes.03G142100.v7.1	202.719	0.402573	0.108486	3.71083	0.000206583	0.00257349
1844	Manes.09G166900.v7.1	136.221	0.687749	0.185346	3.71063	0.000206745	0.00257411
1845	Manes.01G064600.v7.1	69.7752	-0.412278	0.11112	-3.71022	0.000207082	0.0025769
1846	Manes.03G124530.v7.1	82.7694	-1.35893	0.366301	-3.70986	0.000207371	0.00257911
1847	Manes.02G112700.v7.1	76.2931	-0.553694	0.149273	-3.70926	0.000207867	0.00258248
1848	Manes.02G226200.v7.1	140.677	0.411367	0.110899	3.70937	0.000207777	0.00258248
1849	Manes.18G093800.v7.1	1.69532	-2.96691	0.800026	-3.70852	0.000208477	0.00258866
1850	Manes.03G011600.v7.1	32.9647	-0.612545	0.165202	-3.70786	0.000209016	0.00259395
1851	Manes.04G150200.v7.1	764.498	-0.405017	0.109241	-3.70756	0.000209266	0.00259484
1852	Manes.07G101600.v7.1	292.655	-0.380551	0.102643	-3.7075	0.000209314	0.00259484
1853	Manes.01G026900.v7.1	749.383	0.498884	0.13457	3.70724	0.00020953	0.00259611
1854	Manes.12G008600.v7.1	99.6163	-0.513408	0.138501	-3.70689	0.00020982	0.00259691
1855	Manes.12G147102.v7.1	10.8695	-1.03875	0.28022	-3.70692	0.000209795	0.00259691
1856	Manes.15G071800.v7.1	735.058	0.49655	0.133962	3.70664	0.000210026	0.00259806
1857	Manes.10G031000.v7.1	677.276	0.493655	0.133205	3.70599	0.000210569	0.00260337
1858	Manes.12G109000.v7.1	644.013	-0.296944	0.0801398	-3.70533	0.000211117	0.00260733
1859	Manes.15G112700.v7.1	247.496	0.383208	0.103421	3.70534	0.000211111	0.00260733
1860	Manes.05G205500.v7.1	100.977	0.618084	0.166824	3.70501	0.000211385	0.00260924
1861	Manes.07G085300.v7.1	71.4204	-0.5211	0.140659	-3.7047	0.000211639	0.00261097
1862	Manes.04G127400.v7.1	5.88082	-1.51038	0.407855	-3.70323	0.000212875	0.00262481
1863	Manes.11G145200.v7.1	646.284	0.501119	0.135353	3.70231	0.000213648	0.00263293
1864	Manes.14G106900.v7.1	121.566	0.369256	0.0997412	3.70215	0.000213784	0.00263319
1865	Manes.04G069000.v7.1	58.4363	-0.4709	0.127204	-3.70193	0.000213964	0.00263338
1866	Manes.14G112700.v7.1	84.8163	-0.417536	0.112791	-3.70186	0.000214029	0.00263338
1867	Manes.08G058400.v7.1	219.092	-0.935873	0.252869	-3.70102	0.000214735	0.00264065
1868	Manes.14G086900.v7.1	2197.07	0.414486	0.112003	3.70066	0.000215037	0.00264296
1869	Manes.12G061500.v7.1	227.899	-0.335967	0.0908016	-3.70002	0.000215586	0.00264689
1870	Manes.14G024000.v7.1	397.994	-0.515719	0.139383	-3.70001	0.000215588	0.00264689
1871	Manes.14G107200.v7.1	49.2193	-0.632944	0.171072	-3.69988	0.000215703	0.00264689
1872	Manes.14G080100.v7.1	195.909	-0.807322	0.218259	-3.69891	0.000216527	0.00265558
1873	Manes.17G110000.v7.1	490.049	0.389079	0.105195	3.69866	0.000216738	0.00265675
1874	Manes.08G103100.v7.1	48.5604	0.533661	0.144295	3.69841	0.000216954	0.00265797
1875	Manes.02G164200.v7.1	470.962	0.312094	0.084396	3.69797	0.000217332	0.00266118
1876	Manes.09G157900.v7.1	104.433	0.410661	0.111067	3.69741	0.000217813	0.00266566
1877	Manes.16G029100.v7.1	106.4	-0.495807	0.134114	-3.69692	0.000218232	0.00266936
1878	Manes.04G077000.v7.1	62.9703	-2.12271	0.574254	-3.69647	0.000218619	0.00267267
1879	Manes.17G067300.v7.1	2.5431	-2.69943	0.730476	-3.69543	0.000219512	0.00268215
1880	Manes.04G008500.v7.1	3.16715	-2.01916	0.5465	-3.6947	0.000220142	0.00268843
1881	Manes.15G128250.v7.1	88.9209	-0.37955	0.102741	-3.69423	0.000220557	0.00269206
1882	Manes.15G089728.v7.1	105.832	0.540814	0.146409	3.69386	0.000220876	0.00269452
1883	Manes.02G158600.v7.1	18.2647	-0.899596	0.24358	-3.69322	0.000221433	0.00269874
1884	Manes.05G166100.v7.1	28.0628	0.701879	0.190051	3.69311	0.000221531	0.00269874
1885	Manes.10G002300.v7.1	54.8653	-0.559499	0.1515	-3.69306	0.000221574	0.00269874
1886	Manes.02G087100.v7.1	26.6771	-1.12586	0.304977	-3.69162	0.000222826	0.00271219
1887	Manes.14G113700.v7.1	71.9819	0.435737	0.118037	3.69152	0.000222914	0.00271219
1888	Manes.01G093625.v7.1	2.69643	-2.32634	0.630264	-3.69106	0.000223318	0.00271566
1889	Manes.15G026800.v7.1	253.378	0.557009	0.150937	3.69034	0.000223951	0.00272191
1890	Manes.04G115600.v7.1	16.1914	-0.966738	0.262002	-3.68982	0.000224414	0.0027261
1891	Manes.17G077100.v7.1	101.965	-0.661152	0.179214	-3.68918	0.00022498	0.00273152
1892	Manes.15G139800.v7.1	168.269	0.542921	0.147187	3.68865	0.000225444	0.00273572
1893	Manes.15G064000.v7.1	199.872	0.588348	0.159528	3.68805	0.000225977	0.00274073
1894	Manes.07G059800.v7.1	2.98768	2.02175	0.548225	3.68781	0.000226196	0.00274134
1895	Manes.16G093000.v7.1	32.487	-0.64719	0.175498	-3.68773	0.000226266	0.00274134
1896	Manes.01G093400.v7.1	187.351	0.448414	0.121605	3.68745	0.00022651	0.00274284
1897	Manes.03G121300.v7.1	6.97575	-1.38666	0.37607	-3.68725	0.000226691	0.0027436
1898	Manes.01G104800.v7.1	107.089	-0.372404	0.101006	-3.68695	0.000226961	0.00274541
1899	Manes.05G144900.v7.1	254.933	-0.431407	0.117059	-3.68539	0.000228351	0.00276077
1900	Manes.07G041000.v7.1	1624.99	0.447365	0.121443	3.68374	0.000229835	0.00277725
1901	Manes.01G055300.v7.1	59.7573	0.753264	0.204491	3.6836	0.000229966	0.00277738
1902	Manes.01G114500.v7.1	129.822	0.490213	0.133092	3.68326	0.000230273	0.00277962
1903	Manes.03G055000.v7.1	57.6993	-0.456517	0.124021	-3.68097	0.000232347	0.00280318
1904	Manes.09G066300.v7.1	492.199	-0.812566	0.220778	-3.68047	0.000232801	0.00280589
1905	Manes.15G117100.v7.1	292.947	-0.478032	0.129884	-3.68046	0.000232816	0.00280589
1906	Manes.18G062300.v7.1	163.225	0.355734	0.096698	3.67881	0.000234321	0.00282255
1907	Manes.02G131800.v7.1	538.44	-0.469403	0.127618	-3.67819	0.000234891	0.00282793
1908	Manes.09G103300.v7.1	276.817	0.457971	0.124569	3.67646	0.000236494	0.00284574
1909	Manes.02G141500.v7.1	294.323	0.287565	0.0782536	3.67479	0.000238045	0.00286289
1910	Manes.16G072400.v7.1	205.164	-0.602198	0.163932	-3.67346	0.00023929	0.00287636
1911	Manes.02G022800.v7.1	274.848	0.359694	0.0979826	3.671	0.000241601	0.00289999
1912	Manes.03G155800.v7.1	49.3688	-0.854211	0.232694	-3.67097	0.000241634	0.00289999
1913	Manes.15G031700.v7.1	395.928	0.505156	0.1376	3.6712	0.000241417	0.00289999
1914	Manes.03G009600.v7.1	17.0156	-1.43371	0.390593	-3.6706	0.00024198	0.00290262
1915	Manes.01G231700.v7.1	168.793	0.672984	0.183422	3.66904	0.000243461	0.00291886
1916	Manes.06G034200.v7.1	214.49	0.395341	0.107788	3.66778	0.000244666	0.00293122
1917	Manes.11G125900.v7.1	39.1728	0.791612	0.215834	3.66769	0.000244747	0.00293122
1918	Manes.04G113400.v7.1	23.573	-0.705035	0.19227	-3.66691	0.000245503	0.00293721
1919	Manes.17G021800.v7.1	24.2526	-0.698206	0.190404	-3.66698	0.000245434	0.00293721
1920	Manes.17G043600.v7.1	20.6751	-1.23255	0.336167	-3.66648	0.000245908	0.00294052
1921	Manes.03G151300.v7.1	367.136	0.420674	0.114769	3.66539	0.000246964	0.00295161
1922	Manes.03G027000.v7.1	178.422	0.470195	0.128325	3.66409	0.000248223	0.00296512
1923	Manes.09G129700.v7.1	157.82	0.421507	0.115088	3.66249	0.00024978	0.00298216
1924	Manes.08G163400.v7.1	18.3378	-1.03489	0.282623	-3.66174	0.000250513	0.00298936
1925	Manes.07G048300.v7.1	133.119	0.555319	0.151675	3.66125	0.000250985	0.00299344
1926	Manes.07G006500.v7.1	58.5029	-0.531611	0.145214	-3.66089	0.000251339	0.0029961
1927	Manes.06G028800.v7.1	102.068	-0.552652	0.151013	-3.65964	0.000252569	0.00300608
1928	Manes.13G035400.v7.1	436.197	0.512479	0.140032	3.65972	0.000252486	0.00300608
1929	Manes.18G021301.v7.1	105.2	0.447029	0.122144	3.65986	0.00025235	0.00300608
1930	Manes.11G159300.v7.1	145.021	0.395191	0.10799	3.6595	0.000252704	0.00300613
1931	Manes.14G128200.v7.1	236.02	0.327177	0.0894616	3.65718	0.000255007	0.00303195
1932	Manes.01G074300.v7.1	91.3959	0.568994	0.155593	3.65694	0.000255241	0.00303316
1933	Manes.11G121800.v7.1	45.0813	0.705807	0.193014	3.65677	0.000255416	0.00303368
1934	Manes.16G109300.v7.1	12.4206	-1.38129	0.377763	-3.6565	0.000255681	0.00303525
1935	Manes.10G034300.v7.1	365.47	0.401903	0.109925	3.65615	0.000256034	0.00303788
1936	Manes.02G176100.v7.1	7.8296	-1.50667	0.412273	-3.65455	0.000257632	0.00305526
1937	Manes.14G157400.v7.1	122.739	-0.505627	0.138365	-3.65429	0.000257891	0.00305675
1938	Manes.09G167000.v7.1	79.5159	0.719534	0.196913	3.65407	0.000258119	0.00305787
1939	Manes.01G249900.v7.1	246.658	-0.452918	0.123995	-3.65271	0.000259489	0.00307251
1940	Manes.14G035800.v7.1	558.915	-0.370058	0.101332	-3.65192	0.000260283	0.00308033
1941	Manes.04G031600.v7.1	4454.98	0.74178	0.203153	3.65133	0.000260883	0.00308422
1942	Manes.05G181000.v7.1	771.08	0.40487	0.110879	3.65146	0.000260758	0.00308422
1943	Manes.06G048300.v7.1	8.34456	-1.2071	0.330618	-3.65104	0.000261182	0.00308422
1944	Manes.07G084000.v7.1	11.8155	-0.961426	0.263339	-3.6509	0.000261318	0.00308422
1945	Manes.15G160100.v7.1	34.1615	0.697918	0.191168	3.65081	0.000261418	0.00308422
1946	Manes.18G058800.v7.1	536.98	0.635013	0.17393	3.65097	0.00026125	0.00308422
1947	Manes.01G071900.v7.1	173.36	0.363778	0.0996498	3.65056	0.00026167	0.00308461
1948	Manes.13G017000.v7.1	31.0054	-0.714481	0.195721	-3.65051	0.00026172	0.00308461
1949	Manes.06G176700.v7.1	456.751	0.426255	0.116805	3.6493	0.000262954	0.00309757
1950	Manes.07G018600.v7.1	22.4913	-0.697841	0.191246	-3.64892	0.000263343	0.00310056
1951	Manes.11G155500.v7.1	872.803	0.381317	0.104511	3.64859	0.000263686	0.00310301
1952	Manes.03G127100.v7.1	204.373	-0.434241	0.119042	-3.6478	0.000264498	0.00310944
1953	Manes.14G148000.v7.1	212.976	-0.90631	0.248455	-3.64779	0.000264504	0.00310944
1954	Manes.11G015400.v7.1	238.137	0.37095	0.101703	3.6474	0.000264909	0.00311261
1955	Manes.13G098700.v7.1	24.4357	-0.82317	0.225705	-3.6471	0.000265217	0.00311464
1956	Manes.08G038500.v7.1	363.855	-0.336737	0.0923526	-3.64621	0.000266134	0.0031238
1957	Manes.02G067200.v7.1	874.068	0.40966	0.112358	3.64601	0.000266344	0.00312467
1958	Manes.16G060575.v7.1	30.9815	-0.963288	0.264237	-3.64554	0.000266826	0.00312873
1959	Manes.13G146300.v7.1	590.842	0.668797	0.183484	3.645	0.000267396	0.00313382
1960	Manes.07G052660.v7.1	146.77	-0.424974	0.116604	-3.64459	0.000267816	0.00313617
1961	Manes.18G079800.v7.1	367.313	0.367085	0.100722	3.64454	0.00026787	0.00313617
1962	Manes.14G097600.v7.1	3.69152	-2.05691	0.56445	-3.6441	0.000268333	0.00313999
1963	Manes.06G039600.v7.1	1210.34	0.476832	0.13087	3.64356	0.000268893	0.00314494
1964	Manes.13G074400.v7.1	238.659	-0.699912	0.192105	-3.64337	0.00026909	0.00314564
1965	Manes.06G057600.v7.1	53.7262	-0.598586	0.164301	-3.64322	0.000269252	0.00314593
1966	Manes.06G060800.v7.1	50.2076	-0.96217	0.264118	-3.64295	0.00026953	0.00314757
1967	Manes.04G165200.v7.1	588.916	0.465513	0.127793	3.64271	0.000269781	0.00314891
1968	Manes.02G197100.v7.1	3.13474	-2.03317	0.558173	-3.64255	0.000269954	0.00314933
1969	Manes.13G048900.v7.1	68.9291	0.771034	0.211695	3.6422	0.00027032	0.00315199
1970	Manes.03G046100.v7.1	184.625	0.325087	0.0892604	3.64201	0.000270518	0.0031527
1971	Manes.08G148700.v7.1	21.8117	-0.913967	0.251029	-3.64088	0.000271708	0.00316497
1972	Manes.01G128400.v7.1	48.9656	0.479813	0.131854	3.63897	0.00027373	0.0031869
1973	Manes.07G062220.v7.1	60.4816	-0.73141	0.201004	-3.63878	0.000273929	0.0031876
1974	Manes.13G025600.v7.1	21.1248	-1.03188	0.283592	-3.63861	0.000274114	0.00318814
1975	Manes.03G124296.v7.1	185.661	-0.932457	0.256281	-3.63842	0.000274321	0.00318893
1976	Manes.10G009900.v7.1	236.907	0.349235	0.0959966	3.63799	0.000274772	0.00319256
1977	Manes.03G041300.v7.1	80.1033	-0.781921	0.214976	-3.63725	0.000275567	0.00319984
1978	Manes.06G163900.v7.1	63.3716	-0.557092	0.153167	-3.63714	0.000275678	0.00319984
1979	Manes.16G028850.v7.1	10414.3	0.466238	0.128214	3.63641	0.000276459	0.00320729
1980	Manes.10G054000.v7.1	185.821	-0.665809	0.183134	-3.63563	0.000277298	0.0032154
1981	Manes.06G138200.v7.1	95.2239	0.329977	0.0907946	3.63432	0.000278711	0.00322852
1982	Manes.12G027200.v7.1	124.656	-0.530707	0.146021	-3.63445	0.000278574	0.00322852
1983	Manes.15G089300.v7.1	268.205	-0.364897	0.100415	-3.6339	0.000279171	0.00323222
1984	Manes.09G128500.v7.1	37.5491	-0.546773	0.150487	-3.63335	0.000279767	0.00323749
1985	Manes.04G047100.v7.1	45.7906	-0.602042	0.165707	-3.63317	0.000279963	0.00323812
1986	Manes.06G047900.v7.1	361.432	-0.413057	0.11371	-3.63256	0.000280625	0.00324415
1987	Manes.05G114400.v7.1	11.7333	-1.48832	0.409793	-3.63188	0.000281369	0.00325111
1988	Manes.15G076400.v7.1	90.2087	0.490693	0.135166	3.63031	0.000283084	0.00326928
1989	Manes.03G158300.v7.1	19.9048	0.948383	0.26129	3.62961	0.000283844	0.00327488
1990	Manes.10G144900.v7.1	87.2094	0.689124	0.189862	3.62961	0.000283854	0.00327488
1991	Manes.15G064100.v7.1	1453.58	0.247255	0.0681275	3.6293	0.000284186	0.00327707
1992	Manes.03G192000.v7.1	414.965	-0.429775	0.118441	-3.62859	0.000284972	0.00328447
1993	Manes.16G002100.v7.1	208.873	0.581556	0.16028	3.62837	0.000285217	0.00328565
1994	Manes.08G007100.v7.1	480.814	0.409029	0.112739	3.6281	0.000285511	0.00328738
1995	Manes.06G000700.v7.1	208.106	0.424909	0.11714	3.62736	0.000286337	0.00329359
1996	Manes.14G085900.v7.1	468.086	0.363027	0.100079	3.62738	0.000286308	0.00329359
1997	Manes.11G008800.v7.1	188.99	0.325373	0.0897268	3.62626	0.000287554	0.00330594
1998	Manes.01G201800.v7.1	239.8	0.340504	0.0939089	3.62589	0.000287965	0.003309
[truncated: 3,442 more rows]

## Sheet: trt means Log(2)
	ctrl	pru	pgr	pru+pgr
Manes.15G130200 Polyketide cyclase/dehydrase and lipid transport superfamily protein	2.00454	1.04527	-1.4177	-1.63211
Manes.13G136800 homeobox protein 21	2.55905	0.950331	-1.49601	-2.01337
Manes.03G197100 drought-induced 21	1.68416	0.325959	-0.987838	-1.02228
Manes.15G084800 NAC (No Apical Meristem) domain transcriptional regulator superfamily protein	2.04167	0.383284	-0.968951	-1.456
Manes.06G121200 WRKY DNA-binding protein 75	1.32552	0.258593	-0.6995	-0.88461
Manes.17G112400	1.64182	1.02988	-1.01775	-1.65394
Manes.06G090500 NAC domain containing protein 1	1.26777	0.254372	-0.656966	-0.865181
Manes.10G106500 Major facilitator superfamily protein	1.55016	0.66334	-0.87095	-1.34255
Manes.09G116400 ovate family protein 2	1.21931	0.336106	-0.697364	-0.858053
Manes.01G242300 homeobox 7	1.98935	0.39634	-1.03145	-1.35424
Manes.14G104200 myb domain protein 62	1.28576	0.390117	-0.644377	-1.0315
Manes.S025300 homeobox protein 21	2.04098	0.392951	-1.03572	-1.39821
Manes.01G038900 homeobox 7	1.7317	0.319306	-0.761738	-1.28927
Manes.02G047832 NAC domain containing protein 1	2.17918	0.479648	-1.03747	-1.62136
Manes.03G114200 NAC (No Apical Meristem) domain transcriptional regulator superfamily protein	1.37626	0.152002	-0.682978	-0.845283
Manes.10G069400 zinc induced facilitator-like 1	1.06953	0.463846	-0.684197	-0.849177
Manes.17G071200 nine-cis-epoxycarotenoid dioxygenase 5	1.27282	0.349919	-0.716081	-0.906658
Manes.13G060000 RING/U-box superfamily protein	1.1978	0.388206	-0.579743	-1.00626
Manes.14G136000	1.29413	0.0927268	-0.585768	-0.801086
Manes.05G147700 GAST1 protein homolog 1	1.89079	0.628994	-1.10228	-1.4175
Manes.01G212300 GID1B (GA INSENSITIVE DWARF1B)	1.30983	0.288401	-0.625098	-0.973135
Manes.01G093200 NAC domain containing protein 8	2.34548	0.557715	-1.28811	-1.61508
Manes.S083366 6-phosphogluconolactonase 1	1.21565	0.170423	-0.586819	-0.799252
Manes.09G128800 pfkB-like carbohydrate kinase family protein	0.43876	0.247835	-0.294062	-0.392534
Manes.12G110100 Acyl-CoA N-acyltransferases (NAT) superfamily protein	0.990598	0.213631	-0.458661	-0.745569
Manes.10G069000 GA2ox8 (GIBBERELLIN 2-OXIDASE 8)	0.92197	0.597472	-0.579866	-0.939575
Manes.13G033200 ethylene response factor 1	0.63042	0.422081	-0.444149	-0.608353
Manes.04G101600 Chaperone DnaJ-domain superfamily protein	1.41557	0.160488	-0.701394	-0.874659
Manes.05G018700 homeobox 7	1.8397	0.289559	-0.928116	-1.20115
Manes.10G004700 potassium transporter 2	0.876714	0.42885	-0.501722	-0.803841
Manes.05G073600 EID1-like 3	1.33821	0.0409275	-0.51037	-0.868766
Manes.03G124404 ATPase, F complex, subunit A protein	0.546275	0.4749	-0.544524	-0.476652
Manes.16G080000 Protein of unknown function (DUF778)	0.770165	0.273831	-0.284199	-0.759797
Manes.10G128500 RmlC-like cupins superfamily protein	0.541899	0.623053	-0.836455	-0.328497
Manes.05G115400 SOB five-like 2	0.869676	0.110465	-0.455889	-0.524252
Manes.09G157200	0.757589	0.201763	-0.246891	-0.712462
Manes.01G087800 expansin-like B1	1.81404	0.602511	-0.958194	-1.45836
Manes.15G145900	0.727473	0.325145	-0.469783	-0.582835
Manes.04G135000 oxidative stress 3	1.78564	0.125232	-0.854942	-1.05593
Manes.01G026100 Plant-specific transcription factor YABBY family protein	-0.669521	-0.387484	0.469163	0.587842
Manes.01G200600 P-loop containing nucleoside triphosphate hydrolases superfamily protein	0.866444	0.320205	-0.56973	-0.616918
Manes.03G199300 ethylene-responsive element binding protein	1.65792	-0.0820742	-0.594421	-0.98143
Manes.05G130400 PLATZ transcription factor family protein	1.15011	0.185558	-0.642534	-0.693137
Manes.04G164600 Plant calmodulin-binding protein-related	0.703289	0.156637	-0.240401	-0.619525
Manes.05G111000 Plant-specific transcription factor YABBY family protein	-0.746548	-0.419115	0.501596	0.664067
Manes.01G235600 cytochrome P45, family 79, subfamily B, polypeptide 2	1.40446	0.276355	-0.610749	-1.07006
Manes.09G106300 Thiamine pyrophosphate dependent pyruvate decarboxylase family protein	-0.511857	-0.235133	0.337941	0.409048
Manes.02G166000 NAC (No Apical Meristem) domain transcriptional regulator superfamily protein	1.10408	0.255725	-0.499716	-0.860084
Manes.01G020700 TCP family transcription factor	0.988955	0.316716	-0.484759	-0.820912
Manes.14G098000 TEM1 (TEMPRANILLO 1)	1.64998	0.416705	-0.744373	-1.32231
Manes.14G130728	1.05912	0.105614	-0.529349	-0.635388
Manes.03G004500	0.870783	0.232843	-0.305901	-0.797724
Manes.16G018800 S-locus lectin protein kinase family protein	0.684929	0.172912	-0.405034	-0.452806
Manes.16G022500	0.670222	0.30837	-0.426192	-0.552401
Manes.08G147800 NAC domain containing protein 47	2.02586	0.304647	-0.926932	-1.40358
Manes.03G036900 homology to ABI1	0.599222	0.303326	-0.481522	-0.421026
Manes.06G006600 cytochrome P45, family 96, subfamily A, polypeptide 1	0.894097	0.285173	-0.439967	-0.739304
Manes.15G034600 Protein of unknown function (DUF56)	0.347942	0.457627	-0.446408	-0.359161
Manes.09G034800 Late Embryogenesis Abundant 4-5	2.70963	0.310798	-1.1126	-1.90783
Manes.17G063000 bromodomain and extraterminal domain protein 1	0.402073	0.295769	-0.293819	-0.404022
Manes.09G144100 NAC domain containing protein 47	1.29474	0.250684	-0.693349	-0.852072
Manes.15G121600 GA2ox2 (GIBBERELLIN 2-OXIDASE 2)	0.785934	0.178667	-0.325123	-0.639478
Manes.04G016500 myb family transcription factor	0.400025	0.269549	-0.334506	-0.335068
Manes.06G071700 TEM1 (TEMPRANILLO 1)	1.23393	0.633436	-0.569301	-1.29807
Manes.13G054800 Protein of unknown function, DUF538	0.755332	0.224043	-0.439222	-0.540153
Manes.01G229800 stachyose synthase	0.624408	0.122113	-0.378619	-0.367902
Manes.04G009100	0.985707	0.252553	-0.418997	-0.819263
Manes.12G094900	0.97714	0.216294	-0.502932	-0.690502
Manes.09G177000 Uncharacterized protein	-0.270568	-0.237138	0.191516	0.31619
Manes.03G130150 Protein of unknown function, DUF584	1.43606	0.584349	-0.635733	-1.38467
Manes.03G095600 CBF1-interacting co-repressor CIR, N-terminal;Pre-mRNA splicing factor	0.577507	0.211788	-0.397785	-0.39151
Manes.02G030700 nucleotide-rhamnose synthase/epimerase-reductase	-0.500574	-0.083959	0.263953	0.320579
Manes.09G025200 nuclear factor Y, subunit A9	1.20384	0.0894106	-0.432248	-0.861005
Manes.15G007400 response regulator 1	0.526148	0.373146	-0.352584	-0.546709
Manes.03G202900 Glycosyl hydrolase superfamily protein	1.00615	0.517333	-0.732667	-0.790815
Manes.11G156800	0.99359	0.246006	-0.537732	-0.701864
Manes.13G035201 NAC domain containing protein 74	1.01548	0.126683	-0.27529	-0.866874
Manes.13G026800 Pyruvate phosphate dikinase, PEP/pyruvate binding domain	0.474543	0.413529	-0.302751	-0.58532
Manes.15G116100 Protein of unknown function, DUF584	1.32568	0.221611	-0.708297	-0.838997
Manes.02G135900 cytochrome P45, family 71, subfamily B, polypeptide 34	0.567189	0.343448	-0.367538	-0.543099
Manes.03G144600	0.534856	0.222806	-0.451514	-0.306147
Manes.08G033900 BEL1-like homeodomain 1	0.997754	0.238676	-0.541097	-0.695333
Manes.13G107400 Homeobox-leucine zipper protein family	0.588859	0.316476	-0.405845	-0.49949
Manes.16G077700 Protein of unknown function (DUF1639)	0.609395	0.195752	-0.394781	-0.410366
Manes.08G084400 Haloacid dehalogenase-like hydrolase (HAD) superfamily protein	1.26938	0.197742	-0.700088	-0.767029
Manes.10G031800 FYD	0.353264	0.180844	-0.146635	-0.387474
Manes.13G118400 myb domain protein 73	1.1161	0.288065	-0.680226	-0.723939
Manes.18G037400 cytochrome P45, family 77, subfamily A, polypeptide 4	1.15777	0.324681	-0.579478	-0.902976
Manes.04G150600	0.766769	0.0760683	-0.245282	-0.597555
Manes.11G059000 VQ motif-containing protein	-0.282052	-0.431212	0.39536	0.317905
Manes.15G094300 D-mannose binding lectin protein with Apple-like carbohydrate-binding domain	0.749024	0.170359	-0.416128	-0.503255
Manes.09G155000 TESMIN/TSO1-like CXC 2	-0.447399	-0.256296	0.315218	0.388477
Manes.01G081800 Plant protein of unknown function (DUF828) with plant pleckstrin homology-like region	0.914487	0.195171	-0.572828	-0.536829
Manes.06G001000 Ankyrin repeat family protein	-0.921324	-0.582917	0.939585	0.564656
Manes.07G119400 protein phosphatase 2CA	0.859024	0.323439	-0.570837	-0.611626
Manes.05G168200 cytochrome P45, family 82, subfamily C, polypeptide 4	0.925053	0.296292	-0.524074	-0.697271
Manes.18G073581 6-phosphogluconolactonase 1	0.900357	0.137081	-0.449713	-0.587724
Manes.07G139400	0.494543	0.29549	-0.251606	-0.538427
Manes.13G051200	0.325348	0.278032	-0.262371	-0.341009
Manes.14G120900 serine-rich protein-related	1.19862	0.103025	-0.516627	-0.785023
Manes.12G120700 Zinc finger (C3HC4-type RING finger) family protein	0.572153	0.306187	-0.337511	-0.540829
Manes.16G086300	1.3735	-0.0494802	-0.639634	-0.68439
Manes.05G023000 Tetratricopeptide repeat (TPR)-like superfamily protein	0.561962	0.274957	-0.366757	-0.470163
Manes.08G004600 PLAC8 family protein	-0.307733	-0.17327	0.204944	0.276059
Manes.09G010100 dehydration-induced protein (ERD15)	0.887801	0.122598	-0.415837	-0.594562
Manes.11G094800 myb domain protein 4	0.512204	0.277419	-0.27262	-0.517003
Manes.14G088500 FUL (FRUITFUL)	0.467323	0.225296	-0.279012	-0.413607
Manes.12G129800 homeobox protein 16	0.16133	0.14082	-0.143559	-0.158591
Manes.13G043000 phytochrome interacting factor 3-like 5	0.559835	0.239412	-0.292675	-0.506571
Manes.04G088500 TEOSINTE BRANCHED 1, cycloidea, PCF (TCP)-domain family protein 2	0.795155	0.117128	-0.399511	-0.512773
Manes.18G047500	0.780567	0.400151	-0.330557	-0.850162
Manes.13G012200 HCP-like superfamily protein with MYND-type zinc finger	0.552524	0.254437	-0.439235	-0.367727
Manes.18G022400 auxin-like 1 protein	0.732992	0.532583	-0.42294	-0.842634
Manes.08G172200 Protein kinase superfamily protein	0.645677	0.168385	-0.390556	-0.423506
Manes.13G151900 Wound-responsive family protein	1.11478	0.0996644	-0.655318	-0.559127
Manes.01G100100 Alpha-L RNA-binding motif/Ribosomal protein S4 family protein	-0.276493	-0.212415	0.224794	0.264115
Manes.16G030100 FES (FRIGIDA ESSENTIAL 1)	0.342893	0.23374	-0.362925	-0.213708
Manes.10G006000 Peroxidase superfamily protein	0.802475	0.209795	-0.37519	-0.63708
Manes.09G161800 histidine-containing phosphotransmitter 1	0.974861	0.286175	-0.657801	-0.603234
Manes.10G050300 FLD (FLOWERING LOCUS D)	0.440335	0.182828	-0.336826	-0.286337
Manes.11G033800 HPT phosphotransmitter 4	-0.724032	-0.383929	0.278996	0.828965
Manes.08G152200	0.771201	0.144688	-0.268768	-0.647122
Manes.11G145500 Protein of unknown function, DUF584	1.33239	0.00806747	-0.574522	-0.765938
Manes.08G145900	0.525785	0.247138	-0.372747	-0.400176
Manes.03G207100 cell wall / vacuolar inhibitor of fructosidase 1	0.809971	0.161367	-0.279773	-0.691566
Manes.15G061400	1.15572	0.0988648	-0.390517	-0.864066
Manes.06G102000	0.656341	0.0883778	-0.339706	-0.405012
Manes.06G167700 basic helix-loop-helix (bHLH) DNA-binding superfamily protein	1.34026	-0.029649	-0.525568	-0.785042
Manes.15G127700 Auxin efflux carrier family protein	0.59081	0.241731	-0.213462	-0.619079
Manes.10G006800 senescence associated gene 2	0.694561	0.14829	-0.104932	-0.737919
Manes.12G095700 methyl esterase 3	0.736059	0.247783	-0.253009	-0.730833
Manes.15G114800 tonoplast monosaccharide transporter2	0.339912	0.344987	-0.439833	-0.245066
Manes.03G165100 ethylene response factor 1	0.576622	0.47361	-0.414489	-0.635744
Manes.04G074800 proteasome alpha subunit D2	-0.394005	-0.183816	0.250344	0.327478
Manes.15G188400 PLATZ transcription factor family protein	1.14068	0.164473	-0.584823	-0.720334
Manes.04G079000 Calcium-binding EF-hand family protein	0.684234	0.250402	-0.288392	-0.646245
Manes.14G047200 2S proteasome alpha subunit C1	-0.464052	-0.205836	0.37513	0.294758
Manes.05G095700 nitrate transporter 1.7	0.728514	0.325986	-0.370597	-0.683903
Manes.10G020100 HSP2-like chaperones superfamily protein	1.73766	0.0577753	-0.750318	-1.04511
Manes.01G001400 NOD26-like intrinsic protein 5;1	0.636642	0.24908	-0.312834	-0.572888
Manes.03G208500 myb domain protein 18	0.497786	0.366582	-0.440037	-0.424332
Manes.14G115100 indole-3-acetic acid inducible 29	-0.455519	-0.280185	0.365231	0.370473
Manes.08G070600	0.726452	0.122007	-0.302946	-0.545514
Manes.15G159700 chloride channel B	0.86242	0.039895	-0.433114	-0.469201
Manes.09G042700 TPX2 (targeting protein for Xklp2) protein family	0.843038	0.150638	-0.437436	-0.55624
Manes.05G030000 Heavy metal transport/detoxification superfamily protein	0.288302	0.28427	-0.310922	-0.261651
Manes.15G094200 D-mannose binding lectin protein with Apple-like carbohydrate-binding domain	1.50305	0.314629	-0.752836	-1.06484
Manes.14G056700 Cysteine proteinases superfamily protein	1.96382	0.602898	-1.18487	-1.38184
Manes.09G136400	0.520349	0.446784	-0.441023	-0.52611
Manes.06G057800 EIN3-binding F box protein 1	0.803896	0.273692	-0.435602	-0.641986
Manes.12G030100 aldehyde dehydrogenase 2B4	0.957536	0.171936	-0.545345	-0.584128
Manes.01G087500 GATA transcription factor 26	0.415167	0.168709	-0.234364	-0.349512
Manes.18G040400 cooperatively regulated by ethylene and jasmonate 1	0.623698	0.0958911	-0.233939	-0.485651
Manes.12G118801 Homeobox-leucine zipper protein family	0.866417	0.151287	-0.463762	-0.553942
Manes.01G009700 RAP	0.448963	0.121345	-0.175724	-0.394584
Manes.08G014100 UDP-Glycosyltransferase superfamily protein	0.604636	0.421859	-0.342571	-0.683924
Manes.04G121600 Galactose oxidase/kelch repeat superfamily protein	1.53849	-0.0758556	-0.524426	-0.938209
Manes.08G076700	0.635135	0.0702522	-0.232363	-0.473023
Manes.04G134000 Homeodomain-like superfamily protein	1.04413	0.0197274	-0.384095	-0.679767
Manes.11G069400	1.34979	-0.0644488	-0.48121	-0.804133
Manes.15G060500 DEK domain-containing chromatin associated protein	0.467597	0.155004	-0.331597	-0.291003
Manes.16G096600 cytochrome P45, family 72, subfamily A, polypeptide 7	0.55888	0.359826	-0.359786	-0.558921
Manes.01G104866 ARM repeat superfamily protein	0.316871	0.383674	-0.395072	-0.305472
Manes.01G162700 Quinone reductase family protein	0.946516	-0.0669245	-0.343345	-0.536247
Manes.12G128900	0.71571	0.287584	-0.470084	-0.53321
Manes.01G118300 DNA repair protein Rad4 family	0.332753	0.236499	-0.291525	-0.277727
Manes.04G020900 Protein of unknown function, DUF584	0.849678	0.179588	-0.355846	-0.673419
Manes.18G023700 homeobox protein 24	0.459809	0.18881	-0.307649	-0.34097
Manes.03G052800 myb domain protein 5	0.371075	0.732357	-0.692303	-0.411129
Manes.13G072300 Homeodomain-like superfamily protein	0.214691	0.292699	-0.255697	-0.251692
Manes.05G011300 Protein phosphatase 2C family protein	0.666955	0.220855	-0.568711	-0.319098
Manes.09G126600 Target of Myb protein 1	-0.181751	-0.185411	0.170775	0.196387
Manes.12G156400 plant U-box 25	0.551635	0.272109	-0.346659	-0.477085
Manes.13G096100 Peroxidase superfamily protein	0.577278	0.075178	-0.244402	-0.408054
Manes.18G037900 abscisic acid responsive elements-binding factor 2	1.13776	-0.0192979	-0.471028	-0.647436
Manes.09G180100 ATP-citrate lyase A-3	-0.353143	-0.130773	0.293279	0.190637
Manes.14G119228 Leucine-rich repeat family protein	0.84927	0.126696	-0.445893	-0.530073
Manes.08G145000	0.710579	0.266718	-0.223003	-0.754294
Manes.03G124476 RNA polymerase subunit beta	0.493651	0.523703	-0.386083	-0.63127
Manes.09G065500 AMP-dependent synthetase and ligase family protein	0.405783	0.342282	-0.358915	-0.38915
Manes.13G130100 hydroxyproline-rich glycoprotein family protein	-0.307769	-0.306513	0.33684	0.277442
Manes.15G080300 Auxin-responsive GH3 family protein	0.504665	0.108773	-0.298732	-0.314706
Manes.01G251600	0.463195	0.302463	-0.342382	-0.423275
Manes.16G129000 WRKY DNA-binding protein 4	-0.55333	-0.333123	0.638333	0.248121
Manes.05G186600 sucrose transporter 4	0.354129	0.302141	-0.327096	-0.329173
Manes.08G023400 IQ calmodulin-binding motif family protein	-0.418597	-0.398786	0.552292	0.265091
Manes.09G120700 calmodulin like 42	-0.384625	-0.288851	0.34741	0.326066
Manes.01G151800 Rhodanese/Cell cycle control phosphatase superfamily protein	0.794031	0.177331	-0.530994	-0.440369
Manes.07G026200 Ras-related small GTP-binding family protein	-0.189906	-0.195245	0.23331	0.151841
Manes.16G117300 aldehyde dehydrogenase 2C4	0.628374	0.261428	-0.381864	-0.507939
Manes.16G052800 nuclear pore anchor	0.465509	0.309179	-0.402249	-0.372438
Manes.10G007500 prenylated RAB acceptor 1.B4	-0.479474	-0.156819	0.313265	0.323029
Manes.05G208400 auxin-regulated gene involved in organ size	0.516485	0.624019	-0.470458	-0.670046
Manes.13G028900 ADP-ribosylation factor A1F	-0.382418	-0.15301	0.305182	0.230246
Manes.07G131700 basic helix-loop-helix (bHLH) DNA-binding superfamily protein	0.435535	0.282101	-0.305495	-0.41214
Manes.16G109500 Protein phosphatase 2C family protein	0.922726	0.11579	-0.411676	-0.62684
Manes.12G129001 ENTH/ANTH/VHS superfamily protein	0.482206	0.234063	-0.340476	-0.375793
Manes.06G006950	0.516159	0.211898	-0.348463	-0.379594
Manes.07G137200 Transmembrane amino acid transporter family protein	0.690814	0.250066	-0.458927	-0.481953
Manes.01G233200 S-adenosylmethionine synthetase 2	-0.488926	-0.162465	0.307257	0.344135
Manes.12G048000 nuclear transport factor 2 (NTF2) family protein / RNA recognition motif (RRM)-containing protein	0.580593	0.244788	-0.369988	-0.455392
Manes.02G085501 K-box region and MADS-box transcription factor family protein	-0.355892	-0.316003	0.191701	0.480193
Manes.17G063200 senescence-related gene 1	0.472229	0.454527	-0.618647	-0.308109
Manes.09G031800 high mobility group A5	-0.110008	-0.19893	0.0949671	0.213971
Manes.16G116200 heat shock transcription factor C1	0.921391	0.208378	-0.602135	-0.527634
Manes.17G085700 Small nuclear ribonucleoprotein family protein	-0.371265	-0.229656	0.358443	0.242479
Manes.06G006100 translocon at the outer membrane of chloroplasts 64-III	0.354687	0.179623	-0.330898	-0.203412
Manes.11G022600 Mitochondrial substrate carrier family protein	0.686157	0.110597	-0.292784	-0.50397
Manes.S071400 plasma-membrane associated cation-binding protein 1	0.770811	0.228197	-0.373983	-0.625025
Manes.05G079300 2S proteasome beta subunit D1	-0.306921	-0.172401	0.199668	0.279654
Manes.03G124656 NADH dehydrogenase subunit J	0.387221	0.412436	-0.29924	-0.500416
Manes.04G042800 ARM repeat superfamily protein	0.441057	0.106637	-0.238339	-0.309355
Manes.10G072100 Ribosomal protein L2 family	-0.493814	-0.144925	0.343174	0.295565
Manes.13G141800 Homeodomain-like transcriptional regulator	0.458254	0.18644	-0.257958	-0.386736
Manes.18G144400 ubiquitin-activating enzyme 1	-0.278857	-0.0997902	0.229944	0.148703
Manes.14G133100 EIN3-binding F box protein 1	0.748492	0.237233	-0.240828	-0.744896
Manes.12G034700 Long-chain fatty alcohol dehydrogenase family protein	0.661037	0.179533	-0.316139	-0.524431
Manes.17G110200 RNA-binding (RRM/RBD/RNP motifs) family protein	0.477954	0.212167	-0.285316	-0.404805
Manes.10G150700 zeaxanthin epoxidase (ZEP) (ABA1)	0.893217	-0.0889412	-0.277968	-0.526309
Manes.02G215440	0.702236	0.0519305	-0.423182	-0.330984
Manes.05G045100 N-terminal nucleophile aminohydrolases (Ntn hydrolases) superfamily protein	-0.431047	-0.196524	0.236348	0.391223
Manes.05G137800	0.600275	0.138201	-0.487291	-0.251185
Manes.06G152200 beta-hydroxylase 1	0.859856	0.150713	-0.469864	-0.540705
Manes.03G040200 Acyl-CoA N-acyltransferases (NAT) superfamily protein	0.838556	0.0118555	-0.310875	-0.539536
Manes.05G070500 GID1B (GA INSENSITIVE DWARF1B)	0.985638	0.154962	-0.515473	-0.625128
Manes.05G037600 NAD(P)-binding Rossmann-fold superfamily protein	0.557118	0.191686	-0.43073	-0.318074
Manes.03G104700	0.579341	0.463205	-0.265685	-0.776861
Manes.06G086700 diacylglycerol kinase1	0.568094	0.119346	-0.306116	-0.381324
Manes.11G068500 Chaperone DnaJ-domain superfamily protein	1.60894	0.0829552	-0.529002	-1.16289
Manes.16G105900 Zinc finger C-x8-C-x5-C-x3-H type family protein	0.930193	-0.00751599	-0.274722	-0.647955
Manes.13G136200 dolichyl-diphosphooligosaccharide-protein glycosyltransferase 48kDa subunit family protein	-0.409596	-0.0991112	0.190525	0.318182
Manes.08G144800 Protein of unknown function (DUF1639)	0.19879	0.196307	-0.104032	-0.291065
Manes.01G020500 Transmembrane Fragile-X-F-associated protein	0.637775	0.0907804	-0.374268	-0.354287
Manes.01G268100 Plant-specific transcription factor YABBY family protein	-0.100452	-0.405945	0.315879	0.190518
Manes.10G060200 Core-2/I-branching beta-1,6-N-acetylglucosaminyltransferase family protein	0.518559	0.112955	-0.271071	-0.360443
Manes.03G030200 Class II aminoacyl-tRNA and biotin synthetases superfamily protein	-0.431221	-0.0831313	0.218179	0.296173
Manes.09G179200 ADP-ribosylation factor A1E	-0.425337	-0.217184	0.347428	0.295093
Manes.05G170100	-0.379217	-0.330376	0.428341	0.281251
Manes.07G006300 Expressed protein	0.657811	0.12522	-0.347952	-0.435078
Manes.01G186200 S-adenosyl-L-methionine-dependent methyltransferases superfamily protein	-0.414535	-0.172121	0.29713	0.289526
Manes.08G108200 S-adenosylmethionine synthetase 2	-0.736919	0.0357103	0.368125	0.333084
Manes.16G100700 heat shock transcription factor A2	0.706404	0.148618	-0.278204	-0.576818
Manes.01G116300 Ribosomal protein S19e family protein	-0.534101	-0.131581	0.318338	0.347344
Manes.11G004100 Protein with RING/U-box and TRAF-like domains	-0.433588	-0.225137	0.249903	0.408822
Manes.11G061100 Leucine-rich repeat family protein	0.682246	0.0957572	-0.357019	-0.420984
Manes.11G011300 STRUBBELIG-receptor family 6	-0.524677	-0.102792	0.250308	0.377161
Manes.S088100	-0.504294	-0.335394	0.477204	0.362483
Manes.02G080100	-0.250653	-0.106296	0.0993249	0.257624
Manes.08G063800 Ankyrin repeat family protein	-0.493738	-0.309559	0.543155	0.260142
Manes.18G143900 DNA glycosylase superfamily protein	0.413905	0.26982	-0.279488	-0.404237
Manes.07G023900 P-loop containing nucleoside triphosphate hydrolases superfamily protein	0.691979	0.178225	-0.272953	-0.597251
Manes.08G061400 Transcription elongation factor (TFIIS) family protein	0.507136	0.0461506	-0.126443	-0.426843
Manes.11G017400 Protein of unknown function (DUF1677)	0.665484	0.150615	-0.307809	-0.50829
Manes.02G134200 P-loop containing nucleoside triphosphate hydrolases superfamily protein	0.316368	0.326829	-0.282671	-0.360526
Manes.14G095900 phosphoenolpyruvate carboxylase 4	-0.368239	-0.0967333	0.216055	0.248917
Manes.12G092800 acyl-CoA oxidase 3	0.338162	0.207325	-0.351029	-0.194459
Manes.11G162500 Rho GTPase activating protein with PAK-box/P21-Rho-binding domain	-0.349326	-0.224766	0.225155	0.348937
Manes.01G172000 SCARECROW-like 14	0.372748	0.161492	-0.210961	-0.323278
Manes.13G051800 O-Glycosyl hydrolases family 17 protein	-0.456818	-0.166563	0.286801	0.336579
Manes.06G121400 Heavy metal transport/detoxification superfamily protein	0.553483	0.45751	-0.480354	-0.53064
Manes.13G051716 O-Glycosyl hydrolases family 17 protein	-0.375812	-0.260598	0.259382	0.377028
Manes.10G016800 RP non-ATPase subunit 8A	-0.360632	-0.20295	0.299492	0.26409
Manes.02G141700 chromatin remodeling 5	0.363662	0.33214	-0.274425	-0.421377
Manes.14G042600 NADPH/respiratory burst oxidase protein D	0.536867	0.193217	-0.365567	-0.364517
Manes.11G143700 FASCICLIN-like arabinogalactan-protein 11	-0.413964	-0.360926	0.520548	0.254342
Manes.15G076800 homolog of yeast autophagy 18 (ATG18) F	0.599685	0.170998	-0.365548	-0.405134
Manes.05G116901	0.530344	0.176526	-0.1625	-0.54437
Manes.08G037500	-0.433749	-0.246304	0.173629	0.506424
Manes.09G068884 plasma membrane intrinsic protein 2	0.731965	0.798152	-0.467913	-1.0622
Manes.15G084500 S-adenosyl-L-methionine-dependent methyltransferases superfamily protein	0.322589	0.411151	-0.171267	-0.562473
Manes.16G088600 TBP-associated factor 4	0.264307	0.122198	-0.166758	-0.219746
Manes.01G022100 nuclear factor Y, subunit B13	0.492581	0.245672	-0.339474	-0.398779
Manes.06G153366 phosphatase-related	-0.387345	-0.253875	0.435664	0.205555
Manes.14G163100	0.396651	0.28222	-0.289087	-0.389783
Manes.11G011001 alpha/beta-Hydrolases superfamily protein	0.47492	0.518525	-0.325548	-0.667898
Manes.01G217100 heat shock factor binding protein	-0.302368	-0.281123	0.338003	0.245489
Manes.14G143400 Translation initiation factor 3 protein	0.343815	0.119158	-0.162608	-0.300365
Manes.02G154600 Transducin/WD4 repeat-like superfamily protein	0.512627	0.205266	-0.420006	-0.297887
Manes.01G055600 RING/FYVE/PHD zinc finger superfamily protein	0.305624	0.16616	-0.169584	-0.302201
Manes.02G199300 Leucine-rich receptor-like protein kinase family protein	0.943182	0.0687458	-0.376435	-0.635493
Manes.12G046300 endoplasmic reticulum retention defective 2B	-0.351363	-0.111039	0.200184	0.262218
Manes.S022067 Putative lysine decarboxylase family protein	0.72252	0.0686403	-0.272702	-0.518458
Manes.07G037600 2-oxoglutarate (2OG) and Fe(II)-dependent oxygenase superfamily protein	1.3013	-0.0517759	-0.590544	-0.658985
Manes.16G025700 Aluminium induced protein with YGL and LRDR motifs	2.04643	-0.168967	-0.715524	-1.16194
Manes.S022401 inositol transporter 2	0.65975	0.127521	-0.397513	-0.389757
Manes.12G077800 Nucleotidylyl transferase superfamily protein	-0.177609	-0.208389	0.211664	0.174334
Manes.01G247300 regulatory component of ABA receptor 1	0.654599	0.0352133	-0.325808	-0.364004
Manes.05G123400 RNA-binding (RRM/RBD/RNP motifs) family protein	-0.392469	-0.138095	0.246925	0.283639
Manes.02G115400 RING/U-box superfamily protein	0.781892	-0.0666056	-0.177104	-0.538183
Manes.09G076300 Protein of unknown function (DUF1162)	0.384098	0.275415	-0.206901	-0.452612
Manes.13G008900	0.636325	0.282857	-0.381617	-0.537565
Manes.06G003500	1.07463	0.00253384	-0.333108	-0.744052
Manes.01G141200 beta-galactosidase 3	-0.369351	-0.161969	0.160548	0.370772
Manes.06G029800	0.323521	0.218135	-0.302625	-0.239031
Manes.09G076000 Inositol monophosphatase family protein	-0.41997	-0.130883	0.183595	0.367259
Manes.12G101200	0.522945	0.414162	-0.251631	-0.685477
Manes.08G092000 RING/U-box superfamily protein	0.766287	0.0560747	-0.424618	-0.397744
Manes.05G152700 salt tolerance homolog2	0.893113	0.0264326	-0.407384	-0.512162
Manes.03G206000 DNA replication protein-related	-0.435276	-0.20118	0.254392	0.382064
Manes.05G063900 TSPO(outer membrane tryptophan-rich sensory protein)-related	1.13327	-0.0350456	-0.551168	-0.547061
Manes.08G074900 DPP6 N-terminal domain-like protein	-0.284984	-0.552331	0.510799	0.326516
Manes.03G124494 photosystem II reaction center protein M	0.336682	0.459987	-0.201156	-0.595513
Manes.13G139100 TRICHOME BIREFRINGENCE-LIKE 39	0.579829	0.176195	-0.310078	-0.445946
Manes.06G124800 ARM repeat superfamily protein	-0.313661	-0.110268	0.239294	0.184634
Manes.14G074500 homeobox 1	0.782582	0.184575	-0.425956	-0.541201
Manes.02G217100	0.658517	0.099851	-0.393645	-0.364724
Manes.03G011800 KNOTTED1-like homeobox gene 3	1.13292	-0.0345491	-0.565621	-0.53275
Manes.S010026 cyanase	-0.377666	-0.196394	0.262626	0.311435
Manes.05G104750 NAC-like, activated by AP3/PI	1.10515	-0.129755	-0.472938	-0.502458
Manes.17G003600	0.347191	0.0870697	-0.188479	-0.245782
Manes.03G189100 inosine-uridine preferring nucleoside hydrolase family protein	-0.371432	-0.313394	0.142816	0.54201
Manes.01G144600 histone H1-3	1.03245	0.0278157	-0.441066	-0.619195
Manes.S076300 cytochrome P45, family 77, subfamily A, polypeptide 4	0.471585	0.323291	-0.180263	-0.614612
Manes.07G036600 HAC13 protein (HAC13)	0.328281	0.261177	-0.290783	-0.298675
Manes.05G031300 Pectin lyase-like superfamily protein	-0.400715	-0.469544	0.419543	0.450716
Manes.09G045600 BEL1-like homeodomain 1	0.780618	0.288665	-0.442148	-0.627136
Manes.07G126000 HXXXD-type acyl-transferase family protein	0.6385	0.325553	-0.539375	-0.424678
Manes.03G064200	0.338453	0.339519	-0.340742	-0.337231
Manes.17G005400 SH3 domain-containing protein	0.462648	0.123185	-0.248733	-0.3371
Manes.05G174000 sterol carrier protein 2	-0.283599	-0.176986	0.307216	0.15337
Manes.16G096300 DENN (AEX-3) domain-containing protein	0.426621	0.220376	-0.374238	-0.272758
Manes.02G210800 Kinase interacting (KIP1-like) family protein	-0.187076	-0.225808	0.231405	0.181479
Manes.17G106600	0.854422	-0.0475989	-0.460444	-0.34638
Manes.01G049700 dynamin-like protein	-0.200978	-0.187431	0.127784	0.260624
Manes.02G073700	0.472709	0.302192	-0.219122	-0.55578
Manes.11G109300 Pentatricopeptide repeat (PPR) superfamily protein	0.455634	0.395382	-0.172337	-0.678678
Manes.02G007500 cellulose synthase like G3	0.724601	0.0423801	-0.205571	-0.561409
Manes.06G063900	0.388794	0.220766	-0.287164	-0.322397
Manes.04G138216 multidrug resistance-associated protein 6	0.465975	0.279787	-0.38791	-0.357852
Manes.12G049400	0.331604	0.137748	-0.178033	-0.291319
Manes.14G005100 Heat shock protein DnaJ with tetratricopeptide repeat	0.442038	0.18757	-0.286072	-0.343535
Manes.16G094900 Subtilase family protein	-0.322329	-0.153753	0.176174	0.299908
Manes.18G054615 phosphoenolpyruvate carboxykinase 1	0.731254	0.119135	-0.483797	-0.366591
Manes.01G011400	1.48448	0.0186913	-0.711136	-0.792034
Manes.03G069801 Putative serine esterase family protein	0.401838	0.298745	-0.29193	-0.408653
Manes.05G119600 alkenal reductase	0.925872	-0.0195383	-0.378949	-0.527384
Manes.06G158800 highly ABA-induced PP2C gene 3	0.784885	0.208006	-0.549093	-0.443797
Manes.04G141600 myristoyl-CoA:protein N-myristoyltransferase	-0.27611	-0.202854	0.199739	0.279225
Manes.02G190800 2-oxoacid dehydrogenases acyltransferase family protein	-0.344867	-0.177311	0.303667	0.21851
Manes.15G090200	0.442454	0.189747	-0.202746	-0.429455
Manes.10G058650 Sodium Bile acid symporter family	0.320436	0.272551	-0.326513	-0.266473
Manes.13G076950 myb domain protein 14	-0.44607	-0.283829	0.378192	0.351706
Manes.13G112800 Acyl-CoA N-acyltransferases (NAT) superfamily protein	0.753928	0.0863773	-0.218923	-0.621382
Manes.16G058000 cationic amino acid transporter 5	0.62098	0.123244	-0.272489	-0.471735
Manes.16G120800 Nucleotide-sugar transporter family protein	0.331513	0.271468	-0.285883	-0.317098
Manes.18G014900 Putative lysine decarboxylase family protein	1.16212	-0.0243541	-0.614682	-0.523088
Manes.01G194900	0.485455	0.105004	-0.199751	-0.390708
Manes.13G116700 cytochrome P45, family 81, subfamily D, polypeptide 3	0.635724	0.282602	-0.434503	-0.483822
Manes.09G111500 Tautomerase/MIF superfamily protein	-0.34083	-0.114658	0.233153	0.222334
Manes.05G096800	0.682457	0.166146	-0.362975	-0.485628
Manes.18G034900 Xanthine/uracil permease family protein	0.476149	0.0665771	-0.225077	-0.317649
Manes.04G064632 flavin-dependent monooxygenase 1	1.09923	-0.00511008	-0.460161	-0.63396
Manes.16G001400 carboxylesterases	-0.324506	-0.179289	0.23777	0.266025
Manes.10G130100 Protein of unknown function (DUF3411)	0.463389	0.248019	-0.390989	-0.32042
Manes.01G001900 Duplicated homeodomain-like superfamily protein	0.36908	0.242315	-0.261173	-0.350221
Manes.01G189100 Cystathionine beta-synthase (CBS) protein	0.629598	0.107369	-0.305794	-0.431173
Manes.09G036500 homeobox from Arabidopsis thaliana	0.587996	0.0167856	-0.271202	-0.333579
Manes.03G069101 alpha/beta-Hydrolases superfamily protein	0.396628	0.237362	-0.234772	-0.399218
Manes.12G040400 Galactose oxidase/kelch repeat superfamily protein	0.587245	0.0244271	-0.283757	-0.327916
Manes.04G152000 regulatory particle triple-A 1A	-0.23343	-0.100593	0.0875756	0.246447
Manes.14G067800 trehalose phosphate synthase	1.62467	-0.160089	-0.760084	-0.704493
Manes.08G045100 D111/G-patch domain-containing protein	0.33885	0.150924	-0.156101	-0.333672
Manes.04G093100 SU(VAR)3-9 homolog 4	0.323067	0.466149	-0.295109	-0.494106
Manes.S026201	-0.450381	-0.307333	0.292175	0.465539
Manes.08G059100	0.572252	0.367701	-0.303769	-0.636185
Manes.05G106100 non-ATPase subunit 9	-0.253978	-0.132808	0.107824	0.278962
Manes.03G054400 regulatory particle triple-A 1A	-0.31817	-0.0926236	0.165765	0.245029
Manes.06G001400 C2H2-like zinc finger protein	0.414331	0.257166	-0.308236	-0.363261
Manes.07G126900 ortholog of sugar beet HS1 PRO-1 2	0.565254	0.0822591	-0.230053	-0.41746
Manes.05G057700 ALG6, ALG8 glycosyltransferase family	-0.282719	-0.120076	0.132735	0.27006
Manes.05G061200 BR-signaling kinase 2	-0.380933	-0.121472	0.0987003	0.403705
Manes.07G018100 cytochrome P45, family 96, subfamily A, polypeptide 1	0.289269	0.381246	-0.338557	-0.331958
Manes.06G037900 homolog of yeast FIP1 [V]	0.325907	0.172618	-0.20271	-0.295815
Manes.03G014900 TPX2 (targeting protein for Xklp2) protein family	-0.227507	-0.26449	0.302622	0.189375
Manes.05G184700 branched-chain amino acid transaminase 2	0.508308	0.329042	-0.318266	-0.519084
Manes.10G151600 callose synthase 1	0.806951	0.0317569	-0.210662	-0.628046
Manes.04G065020 lysm domain GPI-anchored protein 2 precursor	-0.413321	-0.223828	0.4423	0.194849
Manes.14G152100 Xyloglucan endotransglucosylase/hydrolase family protein	0.7408	0.102419	-0.31753	-0.52569
Manes.04G120600 Cyclin A2;4	-0.215611	-0.309374	0.145519	0.379466
Manes.12G044900 cytochrome B5 isoform B	-0.294709	-0.194963	0.190795	0.298877
Manes.03G171000 Protein of unknown function (DUF56)	0.363577	0.353004	-0.174255	-0.542326
Manes.15G014200 homolog of yeast sucrose nonfermenting 4	0.544368	0.043213	-0.226346	-0.361235
Manes.17G077000 TPX2 (targeting protein for Xklp2) protein family	0.467564	0.082135	-0.321213	-0.228486
Manes.06G076500 Protein of unknown function (DUF1262)	0.501423	0.170544	-0.186029	-0.485938
Manes.02G213500	0.301893	0.290121	-0.280904	-0.311109
Manes.01G064000	-0.390046	-0.12618	0.169801	0.346425
Manes.04G000400 E2F transcription factor 1	-0.340581	-0.157666	0.224393	0.273854
Manes.16G076400 ataurora1	-0.583904	-0.242711	0.303038	0.523577
Manes.18G096700 Protein kinase superfamily protein	0.6289	0.0966937	-0.1466	-0.578994
Manes.03G102700 cobalt ion binding	-0.354847	-0.105111	0.239463	0.220495
Manes.05G131490 sacI homology domain-containing protein / WW domain-containing protein	0.404196	0.374698	-0.290192	-0.488702
Manes.15G096300	0.744732	0.0841711	-0.377405	-0.451499
Manes.03G064650 CHY-type/CTCHY-type/RING-type Zinc finger protein	1.16674	-0.17582	-0.535054	-0.45587
Manes.06G140400 Protein kinase superfamily protein	0.388404	0.215695	-0.203813	-0.400285
Manes.S001200 Protein kinase superfamily protein	0.433804	0.210207	-0.116375	-0.527637
Manes.13G093300 related to AP2 4	0.555528	0.0642485	-0.265944	-0.353833
Manes.10G140200 Protein of unknown function (DUF1423)	0.63769	0.0972585	-0.485557	-0.249392
Manes.07G088900 transcription activators;DNA binding;RNA polymerase II transcription factors;catalytics;transcription initiation factors	0.258188	0.27033	-0.441549	-0.0869681
Manes.15G077200 C-terminal cysteine residue is changed to a serine 1	0.961767	0.042612	-0.538681	-0.465699
Manes.13G021700 cytochrome P45, family 71, subfamily B, polypeptide 34	0.739366	0.0740238	-0.354693	-0.458697
Manes.05G037100 myb domain protein 17	0.476548	0.0871801	-0.258321	-0.305407
Manes.05G057900 ATPase, F1 complex, delta/epsilon subunit	-0.284193	-0.188615	0.255153	0.217655
Manes.03G124710 ATP synthase epsilon chain	0.364891	0.645594	-0.48206	-0.528425
Manes.01G270100 transcription regulators	0.438698	0.0842225	-0.237166	-0.285755
Manes.08G099100	0.64349	0.171891	-0.391278	-0.424102
Manes.15G059300 NOL1/NOP2/sun family protein / antitermination NusB domain-containing protein	0.408015	0.0870863	-0.160562	-0.33454
Manes.16G099200 homology to ABI1	0.494075	0.27634	-0.19585	-0.574566
Manes.09G161600 alpha/beta-Hydrolases superfamily protein	0.56654	0.187844	-0.305916	-0.448469
Manes.18G001200 cyclin-dependent kinase B2;2	-0.449673	-0.35298	0.26792	0.534733
Manes.12G129000 MATE efflux family protein	0.89472	0.107857	-0.381991	-0.620586
Manes.05G113988 BR enhanced expression 3	0.486196	0.379903	-0.375844	-0.490255
Manes.07G105500 Ypt/Rab-GAP domain of gyp1p superfamily protein	0.27406	0.317124	-0.300917	-0.290267
Manes.18G052800	-0.242147	-0.230663	0.318822	0.153988
Manes.15G175100	0.597934	0.106186	-0.357998	-0.346122
Manes.03G125035 photosystem II reaction center protein B	0.383214	0.348307	-0.259096	-0.472425
Manes.05G027800 glycosyl transferase family 1 protein	0.346495	0.176642	-0.328559	-0.194579
Manes.04G050400 cell division cycle 48B	0.323266	0.20283	-0.270495	-0.255601
Manes.08G171100	0.465428	0.217978	-0.441218	-0.242188
Manes.11G027500 calcineurin B-like protein 1	0.756653	0.073458	-0.393201	-0.436909
Manes.17G081100 Plant invertase/pectin methylesterase inhibitor superfamily	0.935864	0.069709	-0.530976	-0.474598
Manes.12G026100 signal recognition particle binding	-0.18017	-0.259917	0.275457	0.164631
Manes.17G091700 NADH-ubiquinone oxidoreductase B18 subunit, putative	-0.45436	-0.150551	0.196545	0.408366
Manes.07G049900	0.37151	0.0867374	-0.118863	-0.339384
Manes.03G128400 NB-ARC domain-containing disease resistance protein	0.828889	0.211731	-0.423695	-0.616924
Manes.05G004300 WRKY DNA-binding protein 35	0.456032	0.118307	-0.285265	-0.289074
Manes.06G137000 nucleotide-sensitive chloride conductance regulator (ICln) family protein	-0.244614	-0.188321	0.196259	0.236676
Manes.09G154300 Duplicated homeodomain-like superfamily protein	0.230983	0.25888	-0.178079	-0.311783
Manes.04G129100	0.379762	0.299042	-0.11898	-0.559823
Manes.01G222200	0.405092	0.427176	-0.201231	-0.631037
Manes.01G157600 NADPH-dependent thioredoxin reductase A	-0.497808	-0.122337	0.254899	0.365245
Manes.02G061400 Transmembrane amino acid transporter family protein	0.467074	0.364425	-0.164037	-0.667461
Manes.07G031600 tobamovirus multiplication 1	-0.349677	-0.161146	0.110654	0.400169
Manes.15G059700 nudix hydrolase homolog 2	0.384577	0.35511	-0.408738	-0.330949
Manes.16G103600 Mitochondrial substrate carrier family protein	0.35811	0.100652	-0.220739	-0.238023
Manes.17G031200 flavodoxin-like quinone reductase 1	-0.446587	-0.0420177	0.196133	0.292472
Manes.06G136800 UDP-D-glucuronate 4-epimerase 2	-0.30263	-0.156896	0.224305	0.235221
Manes.02G035900 Glycosyl hydrolases family 32 protein	0.470597	0.237137	-0.237104	-0.47063
Manes.10G058000 Major facilitator superfamily protein	0.590271	0.117317	-0.439175	-0.268413
Manes.13G137200 RmlC-like cupins superfamily protein	0.90654	-0.0957823	-0.35747	-0.453288
Manes.17G019783 pleckstrin homology (PH) domain-containing protein	0.386316	0.334754	-0.355994	-0.365075
Manes.18G084700	0.496194	0.196902	-0.231876	-0.461219
Manes.02G186900 Oxidoreductase family protein	-0.257464	-0.248871	0.310148	0.196188
Manes.18G083000 Zinc finger C-x8-C-x5-C-x3-H type family protein	0.319274	0.296599	-0.324845	-0.291029
Manes.02G169600 RING/FYVE/PHD-type zinc finger family protein	0.400636	0.153048	-0.286539	-0.267146
Manes.09G070800 Spo11/DNA topoisomerase VI, subunit A protein	-0.40149	-0.237783	0.267171	0.372103
Manes.01G061050 transcription factor jumonji (jmjC) domain-containing protein	0.641867	0.445934	-0.396275	-0.691526
Manes.06G103000 trehalose-phosphatase/synthase 9	0.8605	-0.0560872	-0.328474	-0.475939
Manes.03G124764 acetyl-CoA carboxylase carboxyl transferase subunit beta	0.402806	0.472371	-0.402981	-0.472196
Manes.02G034700 Plant invertase/pectin methylesterase inhibitor superfamily protein	0.718669	0.0251782	-0.25234	-0.491507
Manes.01G262000 ARM repeat superfamily protein	0.39654	0.205609	-0.327747	-0.274402
Manes.13G116500 WD-4 repeat family protein	0.553931	0.151822	-0.325023	-0.38073
Manes.13G016600 adenylate kinase 1	-0.326251	-0.130449	0.180641	0.276059
Manes.01G156900 RING/U-box superfamily protein	0.559861	0.162629	-0.40818	-0.31431
Manes.13G024300 Octicosapeptide/Phox/Bem1p family protein	0.51563	0.100913	-0.173684	-0.442859
Manes.04G141100 SNARE-like superfamily protein	-0.353353	-0.0968141	0.186729	0.263438
Manes.03G112000 Plasma-membrane choline transporter family protein	-0.419842	-0.132318	0.265284	0.286875
Manes.01G200000 cytochrome P45, family 94, subfamily B, polypeptide 3	0.741191	0.070328	-0.466628	-0.344891
Manes.03G079062 Protein of unknown function (DUF59)	0.355571	0.196526	-0.311756	-0.240341
Manes.13G051540 Oxidoreductase, zinc-binding dehydrogenase family protein	1.18726	0.0467821	-0.301578	-0.93246
Manes.15G186300 basic helix-loop-helix (bHLH) DNA-binding superfamily protein	-0.208625	-0.328279	0.301314	0.23559
Manes.17G100600 O-Glycosyl hydrolases family 17 protein	-0.381192	-0.156775	0.290561	0.247406
Manes.05G108500 Glycosyl transferase, family 35	0.213594	0.529149	-0.3196	-0.423143
Manes.14G115000 beta-1,4-N-acetylglucosaminyltransferase family protein	-0.188204	-0.236046	0.322302	0.101949
Manes.06G153900 phosphatase-related	-0.365587	-0.16987	0.363873	0.171584
Manes.07G018500 UDP-Glycosyltransferase superfamily protein	0.376755	0.175193	-0.249614	-0.302334
Manes.10G013200 SGNH hydrolase-type esterase superfamily protein	-0.39166	-0.225037	0.308689	0.308009
Manes.01G264900 protein binding	0.636771	0.0690698	-0.20497	-0.50087
Manes.12G008700 WRKY DNA-binding protein 75	0.654471	0.130448	-0.422065	-0.362854
Manes.05G173800 Plant protein of unknown function (DUF827)	0.547714	0.12812	-0.192571	-0.483263
Manes.08G035400 MD-2-related lipid recognition domain-containing protein / ML domain-containing protein	-0.280774	-0.14496	0.209822	0.215912
Manes.08G008500 isocitrate dehydrogenase V	-0.306624	-0.0532971	0.184768	0.175153
Manes.11G102000 RING/U-box superfamily protein	-0.212681	-0.150079	0.22179	0.14097
Manes.13G071601	0.33825	0.261862	-0.378334	-0.221779
Manes.16G091900 Thioredoxin superfamily protein	-0.480305	-0.114147	0.275039	0.319412
Manes.02G064800	0.912551	-0.0939611	-0.375231	-0.443359
Manes.09G081900 Uncharacterised protein family (UPF497)	0.619838	0.183243	-0.24478	-0.558301
Manes.09G018400 Mitochondrial glycoprotein family protein	-0.236038	-0.169439	0.1898	0.215677
Manes.13G008000 cyclophilin 2-2	-0.522092	-0.0810904	0.204858	0.398324
Manes.01G097700 Ribosomal protein S19e family protein	-0.416478	-0.162505	0.345918	0.233066
Manes.05G051500 structural constituent of nuclear pore	-0.22357	-0.11243	0.165361	0.170639
Manes.15G006000 chitinase-like protein 2	-0.316534	-0.306373	0.203259	0.419649
Manes.03G117300 Wound-responsive family protein	1.01114	0.100581	-0.307425	-0.804292
Manes.02G100500	0.409885	0.125048	-0.206197	-0.328736
Manes.17G031300 plant U-box 8	0.588963	0.143247	-0.312786	-0.419424
Manes.09G108126 FASCICLIN-like arabinoogalactan 7	-0.484215	-0.148462	0.319644	0.313033
Manes.03G124566 chloroplast ribosomal protein S14	0.595687	0.491943	-0.331411	-0.756219
Manes.07G139200	0.526569	0.142013	-0.265249	-0.403334
Manes.09G160800 Frigida-like protein	0.441518	0.250285	-0.28568	-0.406123
Manes.16G048600 evolutionarily conserved C-terminal region 8	0.606178	0.11755	-0.408912	-0.314816
Manes.05G191000 SAD1/UNC-84 domain protein 1	-0.413173	-0.186394	0.472031	0.127536
Manes.05G145900	0.555218	0.130258	-0.370254	-0.315222
Manes.11G151800 Shugoshin C terminus	-0.392169	-0.339743	0.404771	0.327142
Manes.16G098700 VIP3 (VERNALIZATION INDEPENDENCE 3)	-0.228182	-0.125118	0.146431	0.206869
Manes.05G058300 ferredoxin-related	-0.285866	-0.189244	0.150376	0.324734
Manes.05G024300 regulatory component of ABA receptor 1	0.72869	0.0087736	-0.291972	-0.445492
Manes.06G033400	0.549289	0.237609	-0.471889	-0.315009
Manes.17G123900 nodulin MtN21 /EamA-like transporter family protein	0.618676	0.144922	-0.489469	-0.274129
Manes.12G000200 LETM1-like protein	0.339267	0.281231	-0.336303	-0.284195
Manes.06G172600 Ribosomal protein S5/Elongation factor G/III/V family protein	-0.412939	-0.0863915	0.335455	0.163876
Manes.08G091400	-0.259212	-0.218396	0.0434694	0.434139
Manes.13G104700 indole-3-acetic acid inducible 9	-0.522765	-0.149437	0.302897	0.369305
Manes.18G079600 NAC (No Apical Meristem) domain transcriptional regulator superfamily protein	0.457529	0.349323	-0.334755	-0.472097
Manes.11G055700	0.798133	0.00417873	-0.402803	-0.399509
Manes.07G069780 GroES-like zinc-binding alcohol dehydrogenase family protein	0.814844	0.0781529	-0.554909	-0.338088
Manes.09G140500	0.594782	0.189883	-0.408934	-0.375731
Manes.16G106400 gamma-glutamyl transpeptidase 4	0.568667	0.028298	-0.336727	-0.260238
Manes.07G017100 breast basic conserved 1	-0.306744	-0.117698	0.244513	0.179929
Manes.15G090300	0.565611	0.230372	-0.454875	-0.341109
Manes.14G019100 ubiquitin-conjugating enzyme 1	-0.294054	-0.104346	0.167805	0.230595
Manes.02G030000 non-yellowing 1	0.844883	0.0826326	-0.549546	-0.37797
Manes.04G030100 ribosomal protein L23AB	-0.527815	-0.157353	0.399452	0.285716
Manes.15G054200 Carbohydrate-binding X8 domain superfamily protein	-0.476323	-0.297688	0.402371	0.37164
Manes.15G139600 Endomembrane protein 7 protein family	-0.464282	-0.109966	0.252158	0.32209
Manes.18G087401 alcohol dehydrogenase 1	-0.426238	-0.123297	0.200933	0.348602
Manes.08G049600 seed imbibition 2	0.743504	0.0103861	-0.401798	-0.352092
Manes.11G150300 ATPase, AAA-type, CDC48 protein	-0.416465	-0.0544702	0.177765	0.29317
Manes.09G030200 Leucine-rich repeat receptor-like protein kinase family protein	-0.368669	-0.0635903	0.198485	0.233774
Manes.06G119700 Cytidine/deoxycytidylate deaminase family protein	-0.451683	-0.187829	0.31967	0.319842
Manes.06G000900	0.230031	0.171625	-0.209387	-0.19227
Manes.01G130400 alpha/beta-Hydrolases superfamily protein	-0.48735	-0.162849	0.24176	0.408439
Manes.14G080400 NAC domain containing protein 1	0.602797	0.0946808	-0.291681	-0.405796
Manes.15G025500 Glycoprotein membrane precursor GPI-anchored	-0.520567	-0.164133	0.403412	0.281288
Manes.04G021600 proline-rich family protein	-0.405949	-0.142303	0.384006	0.164246
Manes.08G050900 Insulinase (Peptidase family M16) family protein	-0.292236	-0.0950329	0.161208	0.226061
Manes.13G010500 histidine kinase 3	0.922056	-0.0180988	-0.376335	-0.527622
Manes.12G072900 mitogen-activated protein kinase kinase kinase 15	0.621864	-0.043723	-0.221191	-0.35695
Manes.07G090500 2S proteasome alpha subunit G1	-0.35414	-0.0915312	0.235475	0.210196
Manes.03G107500 RING/U-box superfamily protein	0.260129	0.223058	-0.172198	-0.310989
Manes.01G259600 RNAhelicase-like 8	-0.278877	-0.108426	0.132291	0.255012
Manes.03G206200 sequence-specific DNA binding transcription factors	0.214109	0.157426	-0.204398	-0.167137
Manes.07G049800 Pyridoxal phosphate (PLP)-dependent transferases superfamily protein	-0.3699	-0.0955671	0.264519	0.200949
Manes.08G113400 Drought-responsive family protein	0.712638	0.148743	-0.279538	-0.581843
Manes.01G232600 Protein phosphatase 2C family protein	0.872198	0.00973182	-0.355594	-0.526335
Manes.06G089100 actin binding	0.127193	0.257195	-0.147125	-0.237264
Manes.13G101600 Deoxyxylulose-5-phosphate synthase	0.695657	0.111251	-0.292506	-0.514402
Manes.03G166800 HR-like lesion-inducing protein-related	-0.200612	-0.239861	0.29308	0.147392
Manes.06G069600 Major facilitator superfamily protein	0.461155	0.320505	-0.427198	-0.354462
Manes.01G130900 glutathione S-transferase PHI 9	0.513944	0.192905	-0.288416	-0.418433
Manes.04G062432 NADH dehydrogenase subunit 4	0.652184	0.496577	-0.182414	-0.966347
Manes.03G208400 Plant neutral invertase family protein	0.279068	0.288001	-0.264595	-0.302474
Manes.04G106200 camelliol C synthase 1	0.416672	0.11903	-0.218279	-0.317424
Manes.18G042700 cytochrome P45, family 81, subfamily D, polypeptide 5	0.601503	0.103817	-0.418134	-0.287186
Manes.05G189200 ubiquitin-protein ligase 2	0.227904	0.12136	-0.122141	-0.227123
Manes.03G002500 replicon protein A2	-0.700509	-0.212487	0.322187	0.590808
Manes.15G003700 ARM repeat superfamily protein	0.34368	0.0783656	-0.176985	-0.24506
Manes.16G069601 2-oxoglutarate (2OG) and Fe(II)-dependent oxygenase superfamily protein	0.299576	0.2803	-0.248616	-0.33126
Manes.14G151800 P-loop containing nucleoside triphosphate hydrolases superfamily protein	0.445044	0.262739	-0.438876	-0.268907
Manes.05G203450 peroxin 5	0.435665	0.296696	-0.333481	-0.39888
Manes.15G038600 HR-like lesion-inducing protein-related	-0.441232	-0.159995	0.366647	0.23458
Manes.05G142300 sterol methyltransferase 2	-0.428655	-0.146517	0.256808	0.318364
Manes.08G047200 basic helix-loop-helix (bHLH) DNA-binding superfamily protein	0.573146	0.116301	-0.314767	-0.37468
Manes.04G096600 xyloglucan endotransglucosylase/hydrolase 5	-0.233886	-0.270311	0.258176	0.246022
Manes.18G009900 DC1 domain-containing protein	1.36848	-0.0575604	-0.423065	-0.887857
Manes.12G033500 NAC domain containing protein 74	0.758171	-0.0231976	-0.372148	-0.362825
Manes.06G107300 modifier of snc1	0.229048	0.188596	-0.204544	-0.2131
Manes.15G173500 CheY-like two-component responsive regulator family protein	0.424227	0.0750738	-0.21218	-0.28712
Manes.03G201700 myb domain protein 111	-0.386093	-0.360016	0.264989	0.481119
Manes.05G087900 trehalose-phosphatase/synthase 9	0.762802	-0.00354638	-0.290205	-0.469051
Manes.13G124500 heat shock factor 4	0.840153	0.0584512	-0.276177	-0.622427
Manes.08G002600 Ribosomal protein L4/L1 family	-0.52525	-0.155092	0.328494	0.351848
Manes.07G116600 PSF2	-0.148825	-0.361268	0.330938	0.179155
Manes.02G061100 alpha/beta-Hydrolases superfamily protein	0.622093	-0.0425641	-0.219633	-0.359896
Manes.01G185900 Ribosomal protein L34e superfamily protein	-0.386009	-0.11303	0.244178	0.254861
Manes.11G128600 DNA primases;DNA primases	-0.540316	-0.197224	0.272492	0.465048
Manes.14G074200 Leucine-rich repeat protein kinase family protein	-0.323375	-0.143544	0.211693	0.255227
Manes.15G157400	0.738377	0.0278383	-0.375659	-0.390556
Manes.06G060100 Small nuclear ribonucleoprotein family protein	-0.34548	-0.181132	0.214144	0.312468
Manes.15G188900	0.514453	0.115106	-0.283843	-0.345716
Manes.18G001300 Auxin efflux carrier family protein	0.559282	0.270359	-0.489724	-0.339917
Manes.04G068700	-0.440892	-0.130165	0.258632	0.312425
Manes.12G085500 RNA-binding (RRM/RBD/RNP motifs) family protein	0.486516	0.382443	-0.347907	-0.521052
Manes.02G118100 Protein of unknown function (DUF789)	0.533377	0.10264	-0.201201	-0.434815
Manes.10G098700 Cysteine proteinases superfamily protein	0.574769	0.0507453	-0.265866	-0.359648
Manes.12G118804 xyloglucan endotransglucosylase/hydrolase 6	0.711983	0.277249	-0.244269	-0.744963
Manes.15G102000 nine-cis-epoxycarotenoid dioxygenase 3	0.52608	0.253243	-0.307212	-0.472111
Manes.02G099900 Histidine kinase-, DNA gyrase B-, and HSP9-like ATPase family protein	0.355813	0.156141	-0.267146	-0.244808
Manes.16G068200 CTC-interacting domain 6	0.347481	0.250282	-0.254426	-0.343337
Manes.09G048700 Ovate family protein	-0.427815	-0.209829	0.351384	0.28626
Manes.08G042700	0.282739	0.308786	-0.247609	-0.343916
Manes.10G087400 cytochrome P45, family 716, subfamily A, polypeptide 1	-0.496213	-0.252412	0.226398	0.522227
Manes.18G054700 phosphoenolpyruvate carboxykinase 1	0.850218	-0.0370754	-0.401519	-0.411624
Manes.11G074100 K+ uptake transporter 3	0.454502	0.0929331	-0.184458	-0.362977
Manes.06G073700 2-oxoglutarate (2OG) and Fe(II)-dependent oxygenase superfamily protein	0.466826	0.196724	-0.219688	-0.443863
Manes.02G138200 chaperonin 1	-0.457507	-0.19971	0.347469	0.309748
Manes.02G004800 Serine/threonine-protein kinase WNK (With No Lysine)-related	-0.176602	-0.236341	0.164277	0.248667
Manes.S032800 FAD/NAD(P)-binding oxidoreductase family protein	0.499236	0.292664	-0.253002	-0.538898
Manes.05G172300 BRI1 kinase inhibitor 1	0.392104	0.344754	-0.323221	-0.413636
Manes.03G211200 squamosa promoter binding protein-like 1	0.346441	0.241684	-0.267091	-0.321033
Manes.11G123400 Calcium-dependent phosphotriesterase superfamily protein	0.464181	0.521296	-0.452138	-0.533339
Manes.08G168200 Protein of unknown function (DUF3411)	-0.386839	-0.201194	0.365846	0.222186
Manes.12G018500 beta-ketoacyl reductase 1	-0.224628	-0.18781	0.161235	0.251203
Manes.05G179600 NRAMP metal ion transporter 2	0.473061	0.16453	-0.222126	-0.415465
Manes.11G011400 regulatory particle triple-A 1A	-0.264737	-0.124272	0.241752	0.147257
Manes.S022042 ethylene responsive element binding factor 1	0.408022	0.198353	-0.213419	-0.392955
Manes.02G123000 proliferating cell nuclear antigen 2	-0.596734	-0.31265	0.33973	0.569653
Manes.17G047900 dormancy-associated protein-like 1	1.59459	-0.18193	-0.568348	-0.844307
Manes.09G060900 Leucine-rich repeat protein kinase family protein	-0.517517	-0.190585	0.355326	0.352776
Manes.02G008100 transcriptional coactivator p15 (PC4) family protein (KELP)	0.41151	0.328728	-0.204335	-0.535902
Manes.02G040900 Plant protein of unknown function (DUF828) with plant pleckstrin homology-like region	0.290433	0.350941	-0.281626	-0.359748
Manes.10G076211	0.346854	0.173847	-0.22324	-0.297461
Manes.14G158300 pathogenesis related homeodomain protein A	0.380142	0.206224	-0.225049	-0.361317
Manes.03G124855 photosystem II reaction center protein L	0.52099	0.560765	-0.525666	-0.556089
Manes.04G162400 Duplicated homeodomain-like superfamily protein	0.449304	0.125087	-0.109108	-0.465283
Manes.14G146400 ubiquitin extension protein 1	-0.483626	-0.0758439	0.210372	0.349097
Manes.10G063400 ubiquitin fusion degradation 1	-0.222248	-0.0485132	0.0778416	0.19292
Manes.08G032500 NDR1/HIN1-like 1	0.568992	0.310824	-0.388033	-0.491783
Manes.15G162000 Major facilitator superfamily protein	0.624679	0.186141	-0.35413	-0.45669
Manes.02G009200 dynamin-like protein	-0.354936	-0.212418	0.147412	0.419942
Manes.13G009900	0.94285	0.0378916	-0.446443	-0.534298
Manes.04G125700 protein serine/threonine kinases;protein kinases;ATP binding;sugar binding;kinases;carbohydrate binding	0.330446	0.261904	-0.407728	-0.184623
Manes.11G162800 Late embryogenesis abundant (LEA) hydroxyproline-rich glycoprotein family	-0.214798	-0.251548	0.19748	0.268867
Manes.16G006600 Galactosyltransferase family protein	0.222455	0.263146	-0.336837	-0.148764
Manes.15G014000 2-oxoglutarate (2OG) and Fe(II)-dependent oxygenase superfamily protein	0.695699	0.107408	-0.408458	-0.394649
Manes.15G003500	-0.334752	-0.197392	0.361923	0.170221
Manes.15G056600 UDP-D-glucuronate 4-epimerase 6	0.190457	0.384464	-0.251345	-0.323576
Manes.09G029900 NIMA-related kinase 5	-0.343716	-0.103798	0.198017	0.249496
Manes.08G110850 HIT zinc finger ;PAPA-1-like conserved region	0.446894	0.15882	-0.285025	-0.32069
Manes.09G104300 carboxyl-terminal domain (ctd) phosphatase-like 2	0.441734	0.310774	-0.427761	-0.324747
Manes.17G090500 NAD(P)-linked oxidoreductase superfamily protein	0.723221	0.00223302	-0.432401	-0.293053
Manes.03G124422 ribosomal protein S2	0.421695	0.298932	-0.294284	-0.426344
Manes.03G022700 proteinaceous RNase P 1	0.456383	0.152109	-0.374516	-0.233976
Manes.15G072000	0.242275	0.199767	-0.181838	-0.260204
Manes.16G050850 cytochrome P45, family 74, subfamily A, polypeptide 2	0.82717	0.0866976	-0.352024	-0.561843
Manes.S035600 voltage dependent anion channel 1	-0.353596	-0.172754	0.187358	0.338992
Manes.09G109600 ARM repeat superfamily protein	-0.513758	-0.250584	0.264194	0.500148
Manes.11G066200 natural resistance-associated macrophage protein 1	0.613819	0.0624112	-0.376296	-0.299935
Manes.12G080900 RNA-binding (RRM/RBD/RNP motifs) family protein	0.294643	0.236545	-0.19795	-0.333238
Manes.10G043000 ATP synthase D chain, mitochondrial	-0.351905	-0.017523	0.119941	0.249488
Manes.01G202300 histone acetyltransferase of the GNAT family 1	0.56805	0.0586779	-0.174679	-0.452049
Manes.02G191800 DNAJ heat shock N-terminal domain-containing protein	0.340446	0.182073	-0.37612	-0.146399
Manes.05G011600 NIM1-interacting 1	-0.437977	-0.523981	0.635835	0.326123
Manes.01G001600 RNA-binding (RRM/RBD/RNP motifs) family protein	0.363833	0.142103	-0.327197	-0.17874
Manes.16G009800 pentatricopeptide repeat 336	-0.387271	-0.0559602	0.162175	0.281056
Manes.14G148550 disease resistance protein (TIR-NBS-LRR class)	0.556747	0.203925	-0.283989	-0.476682
Manes.15G172200	0.222952	0.194437	-0.157328	-0.260061
Manes.15G110200 PIE1 (PHOTOPERIOD INDEPENDENT EARLY FLOWERING 1)	0.342124	0.214751	-0.189551	-0.367324
Manes.02G005000 Dof-type zinc finger DNA-binding family protein	0.293174	0.157468	-0.15402	-0.296622
Manes.05G186500 Leucine-rich receptor-like protein kinase family protein	0.156586	0.550155	-0.353764	-0.352976
Manes.17G056100	0.343176	0.297978	-0.238261	-0.402893
Manes.01G236500 germin-like protein 1	-0.151851	-0.353258	0.281099	0.224011
Manes.16G121400 RNA-dependent RNA polymerase 6	-0.243799	-0.207382	0.319809	0.131372
Manes.15G112800 indigoidine synthase A family protein	0.44936	0.116215	-0.156567	-0.409009
Manes.14G110300	0.335119	0.107746	-0.235443	-0.207422
Manes.07G055780 AP2/B3 transcription factor family protein	0.5888	0.0634581	-0.340604	-0.311654
Manes.01G198900 trehalose-phosphatase/synthase 9	1.00479	0.0565224	-0.436604	-0.624709
Manes.08G157000	0.343488	0.184472	-0.235187	-0.292773
Manes.17G099500 polyol/monosaccharide transporter 5	0.244714	0.541839	-0.34953	-0.437024
Manes.09G179400 GDSL-like Lipase/Acylhydrolase superfamily protein	-0.495377	-0.089072	0.278638	0.305811
Manes.01G253000 Homeodomain-like superfamily protein	0.522007	0.0718669	-0.187941	-0.405933
Manes.05G058000 ribosomal protein S11-beta	-0.445616	-0.154502	0.285661	0.314457
Manes.01G036500 Dof-type zinc finger DNA-binding family protein	0.468294	0.0148886	-0.166364	-0.316819
Manes.06G085100 histone deacetylase 5	-0.16388	-0.139519	0.0932928	0.210106
Manes.08G062500 Single-stranded nucleic acid binding R3H protein	0.32873	0.268966	-0.368529	-0.229167
Manes.12G011400	-0.358773	-0.187435	0.189038	0.35717
Manes.17G014900 Ribosomal protein S7e family protein	-0.479974	-0.0934673	0.171367	0.402074
Manes.16G007900 MATE efflux family protein	0.466546	0.204653	-0.451476	-0.219723
Manes.09G003400 P-loop containing nucleoside triphosphate hydrolases superfamily protein	0.348342	0.276631	-0.219483	-0.40549
Manes.02G162900	0.408698	0.203601	-0.24909	-0.363209
Manes.17G014700 Proteasome component (PCI) domain protein	-0.223971	-0.124067	0.20269	0.145348
Manes.12G011900 translocase outer membrane 2-2	-0.363759	-0.0977163	0.215598	0.245878
Manes.15G085500 Aluminium induced protein with YGL and LRDR motifs	1.64999	-0.203596	-0.712442	-0.733954
Manes.04G010300 PHD finger family protein	0.240793	0.315343	-0.179534	-0.376602
Manes.03G058500 Integrase-type DNA-binding superfamily protein	0.522042	-0.0487206	-0.0615995	-0.411722
Manes.04G126300 protein serine/threonine kinases;protein kinases;ATP binding;sugar binding;kinases;carbohydrate binding	0.458242	0.285739	-0.277295	-0.466686
Manes.05G137300	0.94931	-0.0718671	-0.455072	-0.422371
Manes.13G017700 N-terminal nucleophile aminohydrolases (Ntn hydrolases) superfamily protein	-0.337682	-0.117146	0.220678	0.234149
Manes.06G006500 cytochrome P45, family 96, subfamily A, polypeptide 1	0.751646	-0.0203422	-0.382826	-0.348478
Manes.08G020900 Ribosomal RNA processing Brix domain protein	-0.260882	-0.108108	0.168997	0.199993
Manes.15G064900 ENHANCED DOWNY MILDEW 2	0.354677	0.109279	-0.28004	-0.183917
Manes.09G057800 Sulfite exporter TauE/SafE family protein	0.711958	0.251578	-0.561525	-0.402011
Manes.06G007400 Pathogenesis-related thaumatin superfamily protein	-0.592664	-0.227953	0.442447	0.37817
Manes.09G073500	0.559059	0.165429	-0.152629	-0.571858
Manes.09G088200	0.511814	0.0714685	-0.217976	-0.365306
Manes.15G019000 Cox19-like CHCH family protein	-0.325066	-0.0622171	0.107116	0.280168
Manes.02G095200 anaphase promoting complex 1	-0.361794	-0.196947	0.23733	0.321411
Manes.07G021300 ubiquitin family protein	-0.214608	-0.183949	0.161176	0.23738
Manes.03G167800 cellulose synthase like G2	0.35711	0.406965	-0.402283	-0.361792
Manes.15G154500 Ubiquitin-like superfamily protein	0.382471	0.140847	-0.182601	-0.340717
Manes.16G053800 Root hair defective 3 GTP-binding protein (RHD3)	0.392394	0.364019	-0.391138	-0.365275
Manes.18G049200	0.36757	0.0841128	-0.218836	-0.232847
Manes.07G012000 Protein kinase superfamily protein	-0.254232	-0.232454	0.301147	0.185539
Manes.03G087600 calpain-type cysteine protease family	0.400779	0.28248	-0.267347	-0.415912
Manes.05G017700 CBL-interacting protein kinase 9	0.594405	-0.0198263	-0.238816	-0.335762
Manes.12G120800 indole-3-acetic acid inducible 9	-0.357384	-0.117614	0.229337	0.24566
Manes.12G126100 Kinase interacting (KIP1-like) family protein	0.466932	0.215602	-0.339049	-0.343484
Manes.05G099600	0.366311	0.377794	-0.487356	-0.256749
Manes.13G070200	-0.483852	-0.240995	0.395878	0.328968
Manes.07G126300 eukaryotic translation initiation factor 2	-0.223672	-0.125702	0.164382	0.184992
Manes.09G058200 ser/arg-rich protein kinase 4	0.447626	0.120627	-0.174266	-0.393988
Manes.16G121100 DEAD/DEAH box RNA helicase family protein	-0.262109	-0.152693	0.170886	0.243916
Manes.06G017200 ribosomal protein S27	-0.501481	-0.0599446	0.272061	0.289365
Manes.03G015700 Translation elongation factor EF1B/ribosomal protein S6 family protein	-0.233869	-0.293293	0.351448	0.175715
Manes.03G007200 EamA-like transporter family	-0.293845	-0.152901	0.101299	0.345447
Manes.10G073200 Protein of unknown function (DUF62)	-0.221253	-0.156811	0.17275	0.205315
Manes.08G046400 KH domain-containing protein / zinc finger (CCCH type) family protein	-0.247943	-0.142549	0.13368	0.256811
Manes.02G005400 trehalase 1	0.351217	0.357622	-0.22368	-0.485159
Manes.06G168450 UDP-Glycosyltransferase superfamily protein	0.267509	0.298066	-0.262739	-0.302836
Manes.08G128700 Ribosomal protein S3Ae	-0.280521	-0.137946	0.241939	0.176529
Manes.15G130700	-0.461747	-0.106394	0.313759	0.254381
Manes.13G032300 HR-like lesion-inducing protein-related	0.196622	0.228808	-0.13285	-0.29258
Manes.09G004900 sigma factor binding protein 1	-0.389888	-0.432185	0.688682	0.133391
Manes.03G041400 strictosidine synthase-like 4	0.556972	0.0239726	-0.137927	-0.443018
Manes.05G127000 xylem cysteine peptidase 2	-0.388384	-0.0637077	0.202523	0.249569
Manes.15G168600 Clathrin adaptor complexes medium subunit family protein	0.251179	0.24746	-0.217505	-0.281134
Manes.11G134400 Protein-tyrosine phosphatase-like, PTPLA	0.70484	-0.0567652	-0.360838	-0.287237
Manes.14G076800 Ribosomal protein S4	-0.519916	-0.13584	0.239809	0.415948
Manes.04G148400 Synaptobrevin family protein	-0.214788	-0.164788	0.105714	0.273862
Manes.07G015700	0.461168	0.154843	-0.396055	-0.219955
Manes.03G124368 ATPase, F complex, subunit B/B\', bacterial/chloroplast	0.516106	0.520899	-0.253336	-0.783669
Manes.09G128900 PLATZ transcription factor family protein	0.474894	0.133482	-0.284584	-0.323792
Manes.05G084600 alpha/beta-Hydrolases superfamily protein	0.270662	0.225462	-0.30399	-0.192134
Manes.16G033200 O-methyltransferase family protein	-0.415371	-0.189653	0.304526	0.300497
Manes.17G046300 Protein of unknown function (DUF56)	0.779382	-0.09146	-0.0983611	-0.589561
Manes.06G048400 RabGAP/TBC domain-containing protein	0.309417	0.177322	-0.19527	-0.291468
Manes.05G003100 Minichromosome maintenance (MCM2/3/5) family protein	-0.533674	-0.284419	0.389074	0.42902
Manes.02G115301 Seven transmembrane MLO family protein	0.479756	0.177161	-0.203645	-0.453271
Manes.10G134600 acyl-CoA sterol acyl transferase 1	-0.342408	-0.260768	0.376634	0.226541
Manes.18G036800 Plant protein of unknown function (DUF827)	0.247099	0.214457	-0.219999	-0.241557
Manes.05G037800 NAD(P)-binding Rossmann-fold superfamily protein	0.480695	0.161458	-0.312388	-0.329764
Manes.04G142900 phospholipid:diacylglycerol acyltransferase	0.295896	0.161688	-0.113993	-0.343591
Manes.08G079300 ATP binding microtubule motor family protein	-0.382642	-0.533546	0.638145	0.278043
Manes.14G061000	-0.308746	-0.12378	0.307833	0.124693
Manes.01G069300 nucleotide-rhamnose synthase/epimerase-reductase	-0.401025	-0.0401629	0.261861	0.179327
Manes.03G140900 DEK domain-containing chromatin associated protein	0.312848	0.177427	-0.202343	-0.287932
Manes.01G097900 UDP-glucose 6-dehydrogenase family protein	-0.472706	-0.114001	0.337352	0.249356
Manes.02G047166	0.439476	0.139361	-0.251562	-0.327275
Manes.15G050000 purple acid phosphatase 23	-0.217888	-0.190376	0.306572	0.101692
Manes.17G106700	0.613948	0.161709	-0.190674	-0.584984
Manes.07G077900 cytochrome P45, family 77, subfamily A, polypeptide 4	0.594784	0.229234	-0.384147	-0.439871
Manes.11G073300	-0.447076	-0.0876804	0.257284	0.277473
Manes.15G048800 Inosine triphosphate pyrophosphatase family protein	-0.318728	-0.126306	0.260971	0.184063
Manes.03G131600	0.261363	0.282558	-0.231588	-0.312333
Manes.S029900 PLC-like phosphodiesterases superfamily protein	0.894473	0.116147	-0.451436	-0.559185
Manes.10G067400 Family of unknown function (DUF572)	0.229081	0.111362	-0.145372	-0.195071
Manes.03G124873 photosystem II reaction center protein F	0.355872	0.418425	-0.434506	-0.33979
Manes.15G027200 Cupredoxin superfamily protein	-0.392575	-0.0756643	0.144937	0.323303
Manes.04G157000 Cyclophilin-like peptidyl-prolyl cis-trans isomerase family protein	-0.313136	-0.175762	0.294317	0.19458
Manes.03G116600 myosin 2	0.199908	0.212148	-0.164718	-0.247339
Manes.18G051400 branched-chain amino acid transaminase 2	0.300823	0.226487	-0.267935	-0.259376
Manes.08G150400 MATE efflux family protein	0.415865	0.346797	-0.35042	-0.412242
Manes.09G043025	0.360896	0.222013	-0.271658	-0.31125
Manes.04G049401 2-isopropylmalate synthase 1	0.402858	0.293306	-0.29364	-0.402524
Manes.15G035700 protein kinase family protein / peptidoglycan-binding LysM domain-containing protein	0.388598	0.238421	-0.211956	-0.415062
Manes.02G086800 receptor like protein 29	-0.501173	-0.097162	0.315521	0.282814
Manes.08G169900 ubiquitin-conjugating enzyme 28	0.738073	-0.0735029	-0.298387	-0.366183
Manes.16G098100 alfin-like 5	-0.185625	-0.163456	0.0772372	0.271845
Manes.02G027000 GRAS family transcription factor	-0.413597	-0.199141	0.402292	0.210447
Manes.09G136600 Sodium/calcium exchanger family protein	0.515266	0.169109	-0.262568	-0.421807
Manes.17G082800 Caleosin-related family protein	0.248822	0.378646	-0.282359	-0.345109
Manes.13G051700 Protein of unknown function (DUF76)	1.21049	-0.142332	-0.40845	-0.659707
Manes.12G032800 Structural maintenance of chromosomes (SMC) family protein	0.441486	0.241281	-0.250179	-0.432588
Manes.08G095800 ferritin 4	0.978761	0.436254	-0.682935	-0.73208
Manes.15G015800 chromatin-remodeling protein 11	0.230058	0.15279	-0.122905	-0.259942
Manes.06G068600 B-box type zinc finger protein with CCT domain	0.59527	0.219536	-0.436136	-0.378671
Manes.13G096600 LMBR1-like membrane protein	0.412521	0.0520514	-0.201148	-0.263424
Manes.15G051715 Beta-glucosidase, GBA2 type family protein	0.453575	0.262859	-0.213895	-0.502538
Manes.06G031700	0.248769	0.337171	-0.29552	-0.29042
Manes.05G139600 cytochrome P45, family 83, subfamily B, polypeptide 1	0.501098	0.190953	-0.397496	-0.294555
Manes.02G149200 Mitochondrial ribosomal protein L27	-0.208762	-0.206289	0.173467	0.241584
Manes.16G099900 eukaryotic translation initiation factor 4A1	-0.299166	-0.0604121	0.111728	0.247851
Manes.14G023400	-0.370351	-0.30885	0.251839	0.427362
Manes.01G250700 Calcium-dependent lipid-binding (CaLB domain) family protein	-0.434795	-0.150583	0.204906	0.380471
Manes.02G114900 mitochondrial ribosomal protein L11	-0.486176	-0.0822661	0.294739	0.273703
Manes.03G008100 Sas1/Utp3/C1D family	-0.253212	-0.239746	0.34638	0.146578
Manes.14G038500 Transducin/WD4 repeat-like superfamily protein	-0.413468	-0.153028	0.233333	0.333163
Manes.03G124638 chloroplast ribosomal protein S4	0.488222	0.632184	-0.190984	-0.929421
Manes.08G113500 RING/U-box protein	0.364604	0.223363	-0.273158	-0.314809
Manes.15G111600 gibberellic acid methyltransferase 2	-0.300951	-0.370537	0.388779	0.282709
Manes.11G052100 centromere protein C	-0.297608	-0.235149	0.248822	0.283936
Manes.06G172200 SBP (S-ribonuclease binding protein) family protein	0.435733	0.211999	-0.44205	-0.205682
Manes.06G055700 Outer arm dynein light chain 1 protein	-0.25782	-0.155696	0.186312	0.227204
Manes.08G093200 acyl-CoA oxidase 4	0.255761	0.114253	-0.176131	-0.193883
Manes.03G152300 cytochrome B5 isoform B	-0.428644	-0.105016	0.233254	0.300407
Manes.03G089500 seven in absentia of Arabidopsis 2	0.612184	-0.0251554	-0.228867	-0.358162
Manes.04G055100 Tudor/PWWP/MBT domain-containing protein	0.369918	0.219931	-0.255485	-0.334364
Manes.04G062600 P-loop containing nucleoside triphosphate hydrolases superfamily protein	0.308051	0.178337	-0.258661	-0.227727
Manes.06G021300 6S acidic ribosomal protein family	-0.563712	-0.103461	0.269199	0.397974
Manes.01G255900 glycerol-3-phosphate acyltransferase 8	-0.256358	-0.241209	0.332835	0.164731
Manes.06G078900 phosphoinositide 4-kinase gamma 7	0.397293	0.137628	-0.328232	-0.206689
Manes.01G219000 NAD(P)-binding Rossmann-fold superfamily protein	-0.441619	-0.0721576	0.15	0.363777
Manes.05G037400 K+ efflux antiporter 2	0.280519	0.282758	-0.296359	-0.266918
Manes.03G029600 Zinc finger C-x8-C-x5-C-x3-H type family protein	0.681567	0.0464765	-0.286474	-0.44157
Manes.12G103100 KIP-related protein 6	0.383169	0.198219	-0.153547	-0.427842
Manes.14G101700 alpha-xylosidase 1	-0.605442	-0.0473705	0.315922	0.336891
Manes.03G027900 oxidative stress 3	0.601621	0.0651405	-0.531	-0.135761
Manes.11G066400 CBL-interacting protein kinase 25	0.342418	0.111196	-0.163503	-0.290111
Manes.13G019600 TCP-1/cpn6 chaperonin family protein	-0.275088	-0.10407	0.170062	0.209096
Manes.09G123900	0.683659	0.0737246	-0.323775	-0.433608
Manes.01G157500 hydroxy methylglutaryl CoA reductase 1	-0.401772	-0.101998	0.21322	0.290551
Manes.05G095200 Actin cross-linking protein	0.434765	0.14356	-0.214577	-0.363748
Manes.09G010500 Heat shock protein DnaJ with tetratricopeptide repeat	0.29655	0.23707	-0.265697	-0.267923
Manes.06G000500 Glutaredoxin family protein	-0.415634	-0.0498576	0.18752	0.277971
Manes.06G024400 Fatty acid hydroxylase superfamily	-0.301565	-0.175373	0.189797	0.28714
Manes.13G045900 cytochrome B5 isoform B	-0.364942	-0.151255	0.365874	0.150322
Manes.15G183200 Nodulin MtN3 family protein	0.476777	0.127802	-0.269118	-0.335461
Manes.07G123600 RING/FYVE/PHD zinc finger superfamily protein	-0.216039	-0.19728	0.222912	0.190406
Manes.03G146700 GTP binding Elongation factor Tu family protein	-0.37799	-0.187166	0.360284	0.204872
Manes.09G109200	0.353407	0.207317	-0.104688	-0.456036
Manes.17G117400 CVP2 like 1	0.418025	0.105988	-0.080899	-0.443114
Manes.09G152500 indoleacetic acid-induced protein 16	0.454324	0.271194	-0.328835	-0.396683
Manes.01G271200 HUB1 (HISTONE MONOUBIQUITINATION 1)	0.322646	0.112783	-0.202425	-0.233004
Manes.03G003500 H(+)-ATPase 5	0.231496	0.393102	-0.399652	-0.224946
Manes.01G107200	0.911308	-0.0157948	-0.370248	-0.525265
Manes.13G049900 Nucleotide-diphospho-sugar transferases superfamily protein	-0.323155	-0.100954	0.300657	0.123452
Manes.15G118300 WRKY DNA-binding protein 28	0.553954	0.168263	-0.518581	-0.203636
Manes.09G172200 alpha/beta-Hydrolases superfamily protein	-0.352889	-0.288891	0.255118	0.386663
Manes.07G040900 Class I glutamine amidotransferase-like superfamily protein	0.30485	0.219368	-0.421035	-0.103183
Manes.05G201400 AMP-dependent synthetase and ligase family protein	0.402304	0.371744	-0.3345	-0.439548
Manes.14G091800 Transmembrane amino acid transporter family protein	0.671693	0.0975217	-0.438206	-0.331009
Manes.01G201300 magnesium transporter 7	0.360066	0.148105	-0.173557	-0.334614
Manes.13G147200 RING membrane-anchor 1	0.822727	-0.0208004	-0.314052	-0.487874
Manes.09G020400 ATP-binding cassette A1	0.363032	0.23913	-0.212923	-0.389239
Manes.02G008400 Nuclear transport factor 2 (NTF2) family protein	0.398886	-0.00637198	-0.131763	-0.260751
Manes.16G087600 3-ketoacyl-CoA synthase 1	0.105103	0.347809	-0.238041	-0.214871
Manes.01G107600 little nuclei1	0.351673	0.14435	-0.301238	-0.194786
Manes.08G036000	0.388321	0.379123	-0.26364	-0.503805
Manes.10G066400 alpha/beta-Hydrolases superfamily protein	0.380961	0.0995956	-0.142972	-0.337585
Manes.16G002700	0.246525	0.259035	-0.19294	-0.31262
Manes.01G100400 WRKY DNA-binding protein 3	0.638814	-0.0511676	-0.209364	-0.378282
Manes.02G000400 2-oxoglutarate (2OG) and Fe(II)-dependent oxygenase superfamily protein	-0.390797	-0.263654	0.388927	0.265523
Manes.03G166700 HR-like lesion-inducing protein-related	-0.35209	-0.277591	0.281044	0.348638
Manes.13G107600 little nuclei4	0.300214	0.188884	-0.314439	-0.174659
Manes.06G124000 Protein kinase superfamily protein	-0.362387	-0.113018	0.100573	0.374832
Manes.14G016900 Ribosomal protein S5/Elongation factor G/III/V family protein	-0.326909	-0.1037	0.254866	0.175743
Manes.06G018300 Clp amino terminal domain-containing protein	0.167976	0.201388	-0.238213	-0.131151
Manes.11G024600 IQ-domain 8	-0.332452	-0.355113	0.308457	0.379109
Manes.06G075700 tRNA arginine adenosine deaminase	0.286582	0.210505	-0.189032	-0.308055
Manes.04G024700 2S proteasome beta subunit G1	-0.29104	-0.108009	0.20462	0.194428
Manes.09G018700 pentatricopeptide (PPR) repeat-containing protein	0.24753	0.216595	-0.28777	-0.176355
Manes.05G033300 origin recognition complex protein 5	-0.330046	-0.178015	0.197378	0.310682
Manes.09G170700 regulatory particle triple-A ATPase 5A	-0.29404	-0.0924044	0.0827902	0.303654
Manes.01G064200 osmotin 34	0.827653	-0.00966012	-0.145126	-0.672867
Manes.01G014700 ATP binding microtubule motor family protein	-0.377231	-0.237075	0.081051	0.533255
Manes.03G161600 peptide transporter 3	0.566487	0.0718262	-0.336503	-0.301811
Manes.09G116100	0.242935	0.256859	-0.272424	-0.227371
Manes.08G025100 ubiquinol-cytochrome C reductase UQCRX/QCR9-like family protein	-0.326842	-0.0838428	0.198186	0.212499
Manes.05G000300 FUMARASE 2	-0.152207	-0.132772	0.137623	0.147356
Manes.12G103600 mitogen-activated protein kinase kinase kinase 19	0.493468	0.21348	-0.380981	-0.325967
Manes.01G156600 Auxin efflux carrier family protein	0.376513	0.365884	-0.265091	-0.477306
Manes.04G138900 PRA1 (Prenylated rab acceptor) family protein	-0.501115	-0.12042	0.327586	0.293949
Manes.04G009200 histone deacetylase 2C	-0.338051	-0.12056	0.16003	0.29858
Manes.05G160350	0.561228	-0.00649414	-0.230685	-0.32405
Manes.08G166800 cyclin-dependent kinase B1;2	-0.369119	-0.266336	0.171467	0.463988
Manes.05G157000 dihydroflavonol 4-reductase	0.597316	-0.0316529	-0.152032	-0.413631
Manes.04G078866 NAC transcription factor-like 9	-0.727435	-0.37303	0.922189	0.178276
Manes.S052900	0.383262	0.405416	-0.235909	-0.552769
Manes.18G001400 P-loop containing nucleoside triphosphate hydrolases superfamily protein	0.423182	0.0585173	-0.177841	-0.303858
Manes.12G132100	0.636785	-0.0512706	-0.203823	-0.381691
Manes.05G162600 PPPDE putative thiol peptidase family protein	-0.234221	-0.152922	0.138288	0.248855
Manes.03G122700 homolog of yeast autophagy 18 (ATG18) F	0.367517	0.147577	-0.292629	-0.222464
Manes.13G030200 Nucleic acid-binding, OB-fold-like protein	-0.209986	-0.213209	0.252257	0.170938
Manes.15G075200 electron transfer flavoprotein alpha	0.341521	0.185234	-0.242473	-0.284282
Manes.04G138200 multidrug resistance-associated protein 6	0.511897	0.132328	-0.296879	-0.347345
Manes.02G126600	0.600762	-0.0214627	-0.147426	-0.431873
Manes.01G015800 poly(A) polymerase 1	0.423493	0.1948	-0.295515	-0.322778
Manes.06G171800 arginine/serine-rich 45	-0.121765	-0.233067	0.233781	0.121052
Manes.08G127600 Sec23/Sec24 protein transport family protein	-0.201445	-0.0611359	0.126751	0.13583
Manes.10G111800 Zinc finger C-x8-C-x5-C-x3-H type family protein	0.365821	0.27565	-0.339513	-0.301958
Manes.11G052180 Vacuolar sorting protein 39	0.257052	0.300877	-0.267312	-0.290617
Manes.16G117200 aldehyde dehydrogenase 2C4	0.729729	0.0817262	-0.388162	-0.423293
Manes.13G010400 nuclear transport factor 2B	-0.366336	-0.212433	0.368511	0.210258
Manes.09G160200 acyl carrier protein 3	-0.507125	-0.106632	0.279966	0.333791
Manes.06G065300 Protein of unknown function (DUF789)	0.454153	0.0115631	-0.168532	-0.297184
Manes.01G122100 Far-red impaired responsive (FAR1) family protein	0.36546	0.203321	-0.117144	-0.451636
Manes.05G010100 Chaperone DnaJ-domain superfamily protein	0.371861	0.189208	-0.293559	-0.267509
Manes.17G091000 Endomembrane protein 7 protein family	-0.249133	-0.152781	0.148465	0.253449
Manes.01G029300 WRKY DNA-binding protein 57	0.272572	0.241871	-0.145109	-0.369335
Manes.01G049300 Pleckstrin homology (PH) domain-containing protein	0.443126	0.0305711	-0.13684	-0.336857
Manes.12G098300 dolichyl-diphosphooligosaccharide-protein glycosyltransferase 48kDa subunit family protein	0.234496	0.386401	-0.199309	-0.421589
Manes.01G065400 Protein of unknown function (DUF81)	0.306183	0.18567	-0.320067	-0.171786
Manes.12G007500 cyclophilin 2-2	-0.456557	-0.0489858	0.19243	0.313113
Manes.03G124819 photosynthetic electron transfer A	0.460957	0.463527	-0.26915	-0.655334
Manes.09G148300 threonine aldolase 1	0.79897	0.0301174	-0.477774	-0.351314
Manes.14G112628 Reticulon family protein	0.343854	0.408444	-0.314626	-0.437672
Manes.08G060700 microtubule-associated proteins 7-2	0.244345	0.20132	-0.204707	-0.240958
Manes.13G047500 Protein of unknown function, DUF593	0.356239	0.195419	-0.178746	-0.372912
Manes.18G032400 Protein of unknown function DUF829, transmembrane 53	0.412649	0.0872876	-0.370002	-0.129935
Manes.08G102500 Sterile alpha motif (SAM) domain-containing protein	0.518298	-0.066726	-0.216492	-0.23508
Manes.18G066900 general regulatory factor 11	-0.378837	-0.253141	0.342368	0.289609
Manes.05G186700 MATE efflux family protein	0.658842	-0.103365	-0.208758	-0.346719
Manes.05G113577 Plant protein of unknown function (DUF639)	0.335099	0.22179	-0.195036	-0.361852
Manes.07G115800 3-oxo-5-alpha-steroid 4-dehydrogenase family protein	-0.320604	-0.0472505	0.126884	0.240971
Manes.15G189900 zinc knuckle (CCHC-type) family protein	0.402375	0.0929748	-0.187443	-0.307907
Manes.05G032500 receptor-like protein kinase 4	-0.344936	-0.119463	0.139061	0.325338
Manes.11G006800	0.547857	0.412076	-0.511729	-0.448205
Manes.03G207800 Chaperone DnaJ-domain superfamily protein	0.27987	0.0588349	-0.131192	-0.207513
Manes.03G030700 Mitochondrial ATP synthase subunit G protein	-0.415173	-0.14227	0.240652	0.316791
Manes.05G043100 Protein kinase superfamily protein	0.629935	0.247539	-0.328007	-0.549467
Manes.01G009100 Galactose oxidase/kelch repeat superfamily protein	0.474973	0.125302	-0.267604	-0.332672
Manes.04G052500 Protein of unknown function (DUF63 and DUF632)	0.320874	0.1704	-0.228163	-0.26311
Manes.09G111600 Tautomerase/MIF superfamily protein	0.509289	0.0948843	-0.136774	-0.467399
Manes.03G090800 Translation initiation factor 2, small GTP-binding protein	0.180775	0.177379	-0.213953	-0.144201
Manes.17G029012 aspartic proteinase A1	0.733092	0.0931247	-0.376813	-0.449403
Manes.01G181800 chromatin remodeling 5	0.300614	0.145986	-0.159111	-0.28749
Manes.07G036800 FK56-binding protein 12	-0.345518	-0.0935251	0.284741	0.154302
Manes.10G060400 Pentatricopeptide repeat (PPR) superfamily protein	0.342568	0.281633	-0.34064	-0.283561
Manes.01G219300 Ribosomal L22e protein family	-0.429994	-0.144876	0.30458	0.27029
Manes.05G034300 RNA polymerase II transcription mediators	0.242953	0.0903715	-0.117809	-0.215515
Manes.07G108900 Ribosomal L29 family protein	-0.302087	-0.118581	0.170015	0.250652
Manes.18G090400 Pyridoxal phosphate (PLP)-dependent transferases superfamily protein	-0.382143	-0.123869	0.287371	0.218641
Manes.16G014233 cysteine-rich RLK (RECEPTOR-like protein kinase) 25	0.310941	0.337616	-0.277243	-0.371314
Manes.15G062900 CCCH-type zinc fingerfamily protein with RNA-binding domain	0.761712	-0.0118073	-0.351063	-0.398842
Manes.01G228500 WRKY DNA-binding protein 35	0.456823	0.061906	-0.176358	-0.342371
Manes.05G038100 digalactosyl diacylglycerol deficient 2	0.412158	0.125862	-0.123954	-0.414065
Manes.14G005900 NADH-ubiquinone oxidoreductase 24 kDa subunit, putative	-0.230085	-0.0887005	0.118811	0.199975
Manes.14G157900 Ypt/Rab-GAP domain of gyp1p superfamily protein	0.398667	0.0884787	-0.189745	-0.297401
Manes.14G041705 Terpenoid cyclases family protein	0.0924741	0.580387	-0.44543	-0.227431
Manes.13G055700 Far-red impaired responsive (FAR1) family protein	0.257888	0.182443	-0.320838	-0.119492
Manes.11G018400 aldehyde dehydrogenase 7B4	0.393744	0.15167	-0.358454	-0.18696
Manes.17G022800 Zinc-binding ribosomal protein family protein	-0.313066	-0.142282	0.250919	0.204429
Manes.03G171500	-0.313674	-0.126286	0.207629	0.232332
Manes.05G147800	0.392639	0.10495	-0.165537	-0.332052
Manes.13G081000 26S proteasome regulatory subunit, putative (RPN5)	-0.181767	-0.150361	0.173088	0.159039
Manes.04G061300	0.251866	0.214196	-0.231576	-0.234486
Manes.02G139100 Phospholipase A2 family protein	0.634687	-0.035632	-0.289025	-0.31003
Manes.14G099600 protein phosphatase 2A subunit A2	-0.215561	-0.170203	0.0607458	0.325018
Manes.14G121400 Duplicated homeodomain-like superfamily protein	0.49868	0.0673129	-0.115912	-0.450081
Manes.02G082600	-0.326566	-0.0913397	0.240316	0.17759
Manes.15G005900 secretion-associated RAS super family 2	-0.332204	-0.131571	0.239031	0.224745
Manes.05G028300 Reticulon family protein	-0.39375	-0.15655	0.228765	0.321535
Manes.04G041140 Protein of unknown function (DUF1685)	0.48577	0.295974	-0.218459	-0.563285
Manes.06G024300 pheophytinase	0.483585	0.152798	-0.287622	-0.348762
Manes.11G134200 Domain of unknown function (DUF966)	-0.244713	-0.23415	0.295017	0.183847
Manes.02G220600 Endosomal targeting BRO1-like domain-containing protein	0.383129	0.227094	-0.350454	-0.25977
Manes.08G057100 S-adenosyl-L-methionine-dependent methyltransferases superfamily protein	0.379415	0.268776	-0.302483	-0.345709
Manes.14G094400	0.508668	0.010701	-0.282669	-0.2367
Manes.14G012605	0.526859	0.158398	-0.415648	-0.269609
Manes.08G075300 Plant protein 1589 of unknown function	0.573105	0.152487	-0.188948	-0.536644
Manes.01G138700 Heavy metal transport/detoxification superfamily protein	-0.376128	-0.231088	0.398199	0.209017
Manes.09G038800 R-protein L3 B	-0.372375	-0.217239	0.29237	0.297244
Manes.02G174100 Nodulin MtN3 family protein	0.678334	0.0624285	-0.422164	-0.318598
Manes.01G125100	-0.351366	-0.177003	0.263113	0.265256
Manes.10G006100	-0.361992	-0.18771	0.179638	0.370064
Manes.10G045000 Signal transduction histidine kinase, hybrid-type, ethylene sensor	0.338367	0.213439	-0.214541	-0.337265
Manes.07G118500 Pathogenesis-related thaumatin superfamily protein	-0.568975	-0.145332	0.392125	0.322182
Manes.07G094800 Shugoshin C terminus	-0.282069	-0.289348	0.196599	0.374818
Manes.09G110600 ferritin 4	0.771418	0.131006	-0.45173	-0.450694
Manes.12G150500 actin 7	-0.331708	-0.19776	0.285541	0.243927
Manes.09G037800 chromomethylase 1	-0.344022	-0.339103	0.246034	0.437092
Manes.03G197900 Protein of unknown function (DUF581)	0.745912	0.0761687	-0.329097	-0.492984
Manes.10G071000 ubiquitin-specific protease 12	0.306328	0.10414	-0.170337	-0.240131
Manes.08G007200 Protein of unknown function, DUF584	0.6722	-0.0291423	-0.262072	-0.380985
Manes.14G016800 SBP (S-ribonuclease binding protein) family protein	0.400163	0.269581	-0.26581	-0.403934
Manes.05G013500 WRKY DNA-binding protein 23	0.359397	0.210666	-0.318596	-0.251466
Manes.12G141800 related to KPC1	0.201283	0.212315	-0.186222	-0.227376
Manes.10G093400 oligopeptide transporter 4	0.504787	0.164799	-0.364976	-0.30461
Manes.11G142300 auxin response factor 4	-0.395741	-0.132121	0.249188	0.278674
Manes.18G101701 Terpenoid cyclases/Protein prenyltransferases superfamily protein	0.453292	0.16468	-0.266284	-0.351688
Manes.01G250600 Galactose oxidase/kelch repeat superfamily protein	-0.278483	-0.107253	0.154198	0.231538
Manes.S013368	0.361018	0.11013	-0.248343	-0.222804
Manes.03G145300	-0.21328	-0.179081	0.204283	0.188078
Manes.13G129900 methyl esterase 3	0.57334	0.166842	-0.338071	-0.40211
Manes.18G056500 Golgi-body localisation protein domain ;RNA pol II promoter Fmp27 protein domain	0.294948	0.239663	-0.200079	-0.334532
Manes.01G123400 clathrin adaptor complexes medium subunit family protein	-0.232208	-0.116485	0.177442	0.171251
Manes.08G110550	0.468854	0.0739734	-0.262966	-0.279861
Manes.07G083000 ubiquitin-specific protease 12	0.194772	0.228551	-0.0508279	-0.372494
Manes.06G124100 2S proteasome alpha subunit C1	-0.421702	-0.0865922	0.175164	0.33313
Manes.14G013300 basic helix-loop-helix (bHLH) DNA-binding superfamily protein	0.581408	-0.013512	-0.201177	-0.366719
Manes.12G049000 DNAJ-like 2	0.696896	0.0940504	-0.260102	-0.530845
Manes.08G002200 hydroxyproline-rich glycoprotein family protein	-0.26431	-0.151723	0.293139	0.122893
Manes.12G045500 Pentatricopeptide repeat (PPR) superfamily protein	0.207373	0.183196	-0.180133	-0.210436
Manes.14G083500 glucuronidase 2	-0.234786	-0.160412	0.308607	0.0865897
Manes.03G103900 homogentisate 1,2-dioxygenase	0.878317	-0.154182	-0.284323	-0.439812
Manes.10G087200 tubulin alpha-2 chain	-0.534767	-0.224711	0.401089	0.358388
Manes.06G125100 basic helix-loop-helix (bHLH) DNA-binding superfamily protein	0.0685524	0.881617	-0.429554	-0.520616
Manes.06G162300	0.236748	0.274288	-0.248534	-0.262502
Manes.12G137700 Protein of unknown function (DUF581)	0.520192	0.140809	-0.18075	-0.480251
Manes.12G153000 Ribosomal protein L17 family protein	-0.278267	-0.0850373	0.0894802	0.273824
Manes.04G161600	0.550408	0.0918239	-0.448717	-0.193514
Manes.13G139000 late embryogenesis abundant domain-containing protein / LEA domain-containing protein	0.446929	0.0782182	-0.0425724	-0.482575
Manes.02G211600 Insulinase (Peptidase family M16) family protein	0.323231	0.232718	-0.0977161	-0.458234
Manes.13G034000 Pre-mRNA splicing Prp18-interacting factor	0.401301	0.172928	-0.377601	-0.196627
Manes.01G225800 eukaryotic translation initiation factor 4B1	-0.290995	-0.266508	0.140071	0.417432
Manes.05G095600 AMP deaminase, putative / myoadenylate deaminase, putative	0.153146	0.29855	-0.271196	-0.180499
Manes.05G185600 homolog of yeast ergosterol28	-0.206459	-0.259546	0.267732	0.198273
Manes.08G065000 NAC domain containing protein 69	-0.699296	-0.649919	1.09208	0.257139
Manes.03G190300 DNAJ heat shock N-terminal domain-containing protein	0.241056	0.169718	-0.186883	-0.223891
Manes.03G124999 ribosomal protein L2	0.339658	0.348191	-0.267262	-0.420587
Manes.05G119166	0.306531	0.15562	-0.269491	-0.192659
Manes.06G082500 COBRA-like extracellular glycosyl-phosphatidyl inositol-anchored protein family	-0.439597	-0.057888	0.385024	0.112462
Manes.16G028500 Protein of unknown function (DUF56)	1.32148	-0.116884	-0.353776	-0.850819
Manes.03G124746 ribulose-bisphosphate carboxylases	0.436279	0.449152	-0.288437	-0.596993
Manes.18G071400 glutaredoxin-related	0.298065	0.214996	-0.169817	-0.343244
Manes.08G041700 Mitochondrial substrate carrier family protein	0.393015	0.346783	-0.317451	-0.422347
Manes.05G037550 NAD(P)-binding Rossmann-fold superfamily protein	0.399668	0.181894	-0.318125	-0.263437
Manes.18G022950 NAD(P)-binding Rossmann-fold superfamily protein	-0.473772	-0.139469	0.225615	0.387626
Manes.02G127100 type one serine/threonine protein phosphatase 2	-0.345361	-0.141524	0.18898	0.297905
Manes.13G073000 RNA helicase family protein	0.250843	0.184541	-0.248539	-0.186845
Manes.07G106300 SAC3/GANP/Nin1/mts3/eIF-3 p25 family	0.416808	0.214409	-0.164238	-0.466979
Manes.02G041600 acyl-CoA oxidase 1	-0.294751	-0.0974274	0.13574	0.256438
Manes.09G188100 related to AP2 6l	0.563832	0.0770543	-0.306792	-0.334095
Manes.13G023500 Phototropic-responsive NPH3 family protein	-0.337689	-0.0950821	0.216071	0.216699
Manes.14G010700 proteasome subunit PAB1	-0.340182	-0.184749	0.210742	0.31419
Manes.18G125200 Ribosomal protein L16p/L1e family protein	-0.336726	-0.123024	0.185146	0.274604
Manes.03G086200 Ribosomal protein L6 family	-0.390719	-0.0724424	0.102291	0.36087
Manes.13G143600 aminophospholipid ATPase 2	0.370647	0.307622	-0.161476	-0.516794
Manes.S026233	0.423895	0.330442	-0.430148	-0.324189
Manes.01G075000 Translation elongation factor EFG/EF2 protein	0.321135	0.154715	-0.216951	-0.258899
Manes.13G115500 RING/U-box superfamily protein with ARM repeat domain	0.258487	0.136609	-0.235765	-0.159331
Manes.03G056801 CTC-interacting domain 7	0.571414	-0.0620475	-0.27453	-0.234837
Manes.01G161300 cyclophilin 5	-0.283805	-0.0322439	0.131287	0.184762
Manes.02G055400 ABI five binding protein 3	0.38706	0.124508	-0.252062	-0.259506
Manes.15G127600 TPX2 (targeting protein for Xklp2) protein family	0.348705	0.0626858	-0.154204	-0.257187
Manes.17G069700 Ribosomal protein S11 family protein	-0.386686	-0.108637	0.15571	0.339614
Manes.17G011300	0.313604	0.097284	-0.0900826	-0.320806
Manes.14G047700 Nodulin MtN3 family protein	0.347592	0.288182	-0.236121	-0.399653
Manes.06G050400 K+ transporter 1	0.32819	0.25167	-0.245666	-0.334194
Manes.10G128700 phloem protein 2-B15	0.560163	0.118193	-0.273264	-0.405092
Manes.17G065100 SCP1-like small phosphatase 4	0.515121	0.0407799	-0.282776	-0.273125
Manes.02G202200 T-complex protein 11	0.281124	0.196508	-0.298733	-0.1789
Manes.18G033663	0.493242	0.0756104	-0.404489	-0.164364
Manes.05G174600 Remorin family protein	-0.429723	-0.0353285	0.193331	0.27172
Manes.02G166800 Cyclin A1;1	-0.410662	-0.28426	0.224353	0.470569
Manes.06G001101 Ankyrin repeat family protein	-0.703924	-0.34929	0.686316	0.366898
Manes.09G099700 Protein kinase protein with tetratricopeptide repeat domain	-0.360836	-0.141711	0.258115	0.244431
Manes.06G172100 Ribosomal L27e protein family	-0.348255	-0.108691	0.155905	0.301041
Manes.03G078600 Eukaryotic translation initiation factor 2 subunit 1	-0.272184	-0.0978719	0.173769	0.196287
Manes.01G175900 myb domain protein 33	0.315919	0.183736	-0.322787	-0.176868
Manes.15G154300 CCT motif family protein	0.413412	0.380421	-0.36781	-0.426022
Manes.17G060500 ovate family protein 5	0.318754	0.233991	-0.223133	-0.329613
Manes.06G028100 Deoxyxylulose-5-phosphate synthase	0.327924	0.445973	-0.450579	-0.323318
Manes.12G112400	0.414253	0.144788	-0.116762	-0.442279
Manes.14G105600 Protein phosphatase 2C family protein	-0.409842	-0.120622	0.329639	0.200825
Manes.17G009000 pinoresinol reductase 1	-0.280613	-0.280018	0.216836	0.343795
Manes.16G074400 SART-1 family	0.305415	0.107314	-0.192377	-0.220352
Manes.12G077600 Zinc finger C-x8-C-x5-C-x3-H type family protein	0.292378	0.153064	-0.318637	-0.126804
Manes.15G031300 homocysteine S-methyltransferase 3	0.789386	-0.0337743	-0.336176	-0.419435
Manes.18G096500 sphingoid base hydroxylase 2	-0.199778	-0.183102	0.25392	0.12896
Manes.15G008400 MLP-like protein 423	0.725061	0.309128	-0.499636	-0.534553
Manes.01G206600 Ribosomal protein S13/S18 family	-0.414971	-0.116547	0.14266	0.388858
Manes.03G076700	-0.535093	-0.246054	0.368296	0.412851
Manes.03G148700 inhibitor/interactor with cyclin-dependent kinase	0.326756	0.127735	-0.252685	-0.201806
Manes.05G081900 2-oxoglutarate (2OG) and Fe(II)-dependent oxygenase superfamily protein	0.341491	0.271455	-0.263743	-0.349203
Manes.02G150600 Class-II DAHP synthetase family protein	-0.565416	-0.0250991	0.29807	0.292445
Manes.14G111700 homolog of yeast FIP1 [V]	0.286721	0.201726	-0.159975	-0.328472
Manes.15G023400 Heavy metal transport/detoxification superfamily protein	0.114805	0.307814	-0.160905	-0.261714
Manes.13G087400 Autophagy-related protein 13	0.257613	0.201734	-0.265313	-0.194034
Manes.14G021900 Heavy metal transport/detoxification superfamily protein	0.56667	0.271727	-0.28724	-0.551158
Manes.06G142500 zinc finger WD4 repeat protein 1	-0.161531	-0.15851	0.108299	0.211742
Manes.14G049200 Heavy metal transport/detoxification superfamily protein	0.586754	0.00474439	-0.388169	-0.20333
Manes.16G122400 epsin N-terminal homology (ENTH) domain-containing protein / clathrin assembly protein-related	-0.203228	-0.0984123	0.118255	0.183385
Manes.16G082100 Putative lysine decarboxylase family protein	-0.489164	-0.162074	0.24119	0.410049
Manes.11G149400 P-loop containing nucleoside triphosphate hydrolases superfamily protein	-0.36923	-0.141909	0.239594	0.271545
Manes.15G007300 COBRA-like protein-7 precursor	-0.299596	-0.291123	0.240598	0.350121
Manes.05G119700 Protein of unknown function (DUF3414)	0.259564	0.260256	-0.258685	-0.261135
Manes.06G076600	0.530235	0.13342	-0.347415	-0.31624
Manes.10G110000 dynamin-like 3	-0.177467	-0.207215	0.17997	0.204713
Manes.01G074900 Plant invertase/pectin methylesterase inhibitor superfamily protein	0.693884	0.167499	-0.273359	-0.588024
Manes.05G173900 photosystem I light harvesting complex gene 5	0.323549	0.158229	-0.265037	-0.216741
Manes.12G023100 Octicosapeptide/Phox/Bem1p family protein	0.773857	-0.0519691	-0.2836	-0.438288
Manes.13G026300 NB-ARC domain-containing disease resistance protein	0.42148	0.186259	-0.282968	-0.324771
Manes.01G206000 Protein of unknown function (DUF581)	0.721272	0.0731836	-0.329713	-0.464743
Manes.01G069700 non-yellowing 1	0.372423	0.225187	-0.415354	-0.182256
Manes.11G093500 YEATS family protein	0.373631	0.288106	-0.314396	-0.347341
Manes.14G047400 translocase inner membrane subunit 8	-0.341565	-0.172981	0.326834	0.187712
Manes.01G073400 glycine-rich protein	-0.464634	-0.0828743	0.270762	0.276746
Manes.04G024300 auxin response factor 4	-0.253294	-0.0959019	0.152761	0.196436
Manes.05G068300 auxin response factor 2	0.451672	0.045235	-0.194101	-0.302806
Manes.15G050100 cytochrome B5 isoform B	-0.334177	-0.150548	0.211391	0.273334
Manes.08G064700 Tho complex subunit 7/Mft1p	0.262316	0.0192357	-0.0686029	-0.212949
Manes.12G020700 FUS3-complementing gene 2	0.420016	-0.0467089	-0.173804	-0.199502
Manes.17G099000 transducin family protein / WD-4 repeat family protein	-0.305063	-0.0430978	0.162577	0.185584
Manes.17G059700 SecY protein transport family protein	-0.253411	-0.151635	0.231731	0.173315
Manes.11G132800 R-protein L3 B	-0.345849	-0.107861	0.333113	0.120597
Manes.S063000 Ribosomal protein L2 family	-0.406882	-0.0304257	0.144848	0.29246
Manes.07G013000 basic helix-loop-helix (bHLH) DNA-binding superfamily protein	0.423963	0.456853	-0.323185	-0.55763
Manes.09G000800 calmodulin 5	-0.411631	-0.0756083	0.281089	0.20615
Manes.05G133500 CYCLIN B2;4	-0.24611	-0.432679	0.318875	0.359915
Manes.03G180000 receptor-like protein kinase 1	0.539053	0.0240423	-0.279959	-0.283137
Manes.09G141800 TCP-1/cpn6 chaperonin family protein	-0.278879	-0.13784	0.221444	0.195275
Manes.03G114950 LRR and NB-ARC domains-containing disease resistance protein	0.32867	0.174627	-0.24303	-0.260268
Manes.09G108200 Immunoglobulin E-set superfamily protein	-0.26148	-0.232225	0.178457	0.315248
Manes.16G017200 C-terminal cysteine residue is changed to a serine 1	1.01403	-0.0431094	-0.399606	-0.571311
Manes.17G075900 ribonuclease Ps	0.31308	0.193165	-0.178367	-0.327879
Manes.10G129000 Phosphatidylinositol-4-phosphate 5-kinase family protein	0.298707	0.201363	-0.277997	-0.222072
Manes.12G059600 2Fe-2S ferredoxin-like superfamily protein	-0.378194	-0.130303	0.309296	0.1992
Manes.12G108300 Leucine-rich repeat protein kinase family protein	-0.254082	-0.15162	0.282809	0.122893
Manes.10G055800 lysyl-tRNA synthetase 1	0.195504	0.316219	-0.281337	-0.230386
Manes.14G064200 Mitochondrial import inner membrane translocase subunit Tim17/Tim22/Tim23 family protein	0.187081	0.229835	-0.290452	-0.126464
Manes.15G171800 ATPase, F1 complex, delta/epsilon subunit	-0.267035	-0.121488	0.202652	0.185871
Manes.08G026300 chloroplast signal recognition particle 54 kDa subunit	0.362426	0.0706026	-0.318627	-0.114402
Manes.03G075400 zinc finger (C2H2 type) family protein	0.375027	0.132572	-0.325253	-0.182346
Manes.17G020400 ATPase, F1 complex, delta/epsilon subunit	-0.350397	-0.0759013	0.093355	0.332944
Manes.18G091500 sequence-specific DNA binding transcription factors	0.174946	0.240235	-0.15876	-0.256421
Manes.09G114900 alanine:glyoxylate aminotransferase 3	0.392952	0.224292	-0.200745	-0.416499
Manes.15G184400 Uncharacterised protein family (UPF114)	0.354798	0.151263	-0.0292252	-0.476836
Manes.02G133200 metallothionein 2A	0.36364	0.343974	-0.21192	-0.495694
Manes.01G236800	0.219064	0.166806	-0.126158	-0.259712
Manes.14G056400 Pectate lyase family protein	-0.45527	-0.171794	0.124291	0.502772
Manes.05G032000 syntaxin of plants 71	0.36307	0.0814655	-0.125944	-0.318591
Manes.08G135000 indoleacetic acid-induced protein 16	0.206269	0.334303	-0.250449	-0.290123
Manes.06G026400 Double Clp-N motif-containing P-loop nucleoside triphosphate hydrolases superfamily protein	0.353233	0.0872466	-0.162914	-0.277565
Manes.08G026700 Rho GTPase activating protein with PAK-box/P21-Rho-binding domain	-0.463974	-0.221648	0.455694	0.229928
Manes.11G010900 alpha/beta-Hydrolases superfamily protein	0.267993	0.480194	-0.364581	-0.383606
Manes.11G085900 NmrA-like negative transcriptional regulator family protein	-0.206675	-0.188538	0.170346	0.224868
Manes.15G003900 S-adenosyl-L-methionine-dependent methyltransferases superfamily protein	0.285872	0.179322	-0.133321	-0.331872
Manes.S022161 Ribosomal protein S3 family protein	-0.378147	-0.141382	0.266144	0.253385
Manes.10G075800 1,2-alpha-L-fucosidases	-0.475521	0.0551346	0.102148	0.318238
Manes.17G041500 LisH and RanBPM domains containing protein	0.419324	0.272707	-0.267616	-0.424414
Manes.10G058900 Ribosomal S17 family protein	-0.275526	-0.18131	0.259456	0.19738
Manes.16G060200 minichromosome maintenance (MCM2/3/5) family protein	-0.567705	-0.191054	0.343257	0.415501
Manes.05G128600 hydroxy methylglutaryl CoA reductase 1	-0.428458	-0.12298	0.147735	0.403703
Manes.06G001800 Homeodomain-like superfamily protein	0.223676	0.258411	-0.344346	-0.137741
Manes.03G124909 electron carriers	0.411616	0.451031	-0.292295	-0.570352
Manes.12G038500 multidrug resistance-associated protein 5	0.061507	0.267285	-0.159993	-0.168799
Manes.02G077600 receptor-like kinase 1	-0.138452	-0.254406	0.227753	0.165105
Manes.11G140500 tetraspanin3	0.592613	0.0578978	-0.294691	-0.355819
Manes.14G039500 RAS 5	-0.0910781	-0.157228	0.174171	0.0741349
Manes.15G170400	0.39463	0.315628	-0.272681	-0.437577
Manes.02G160000 putative protein kinase 1	-0.383623	-0.250308	0.310458	0.323474
Manes.02G105200 cold shock domain protein 1	-0.228261	-0.168837	0.243711	0.153387
Manes.05G138800 CCAAT-displacement protein alternatively spliced product	0.252605	0.258947	-0.200845	-0.310707
Manes.09G158100 Transducin/WD4 repeat-like superfamily protein	0.367541	0.0970886	-0.243652	-0.220978
Manes.16G128300 stromal cell-derived factor 2-like protein precursor	-0.148887	-0.237933	0.235085	0.151735
Manes.18G025666 RAD-like 6	-0.6776	-0.228143	0.252939	0.652804
Manes.02G022200 glutamate-cysteine ligase	-0.176094	-0.123866	0.0821947	0.217766
Manes.01G174900 protein kinase 2A	0.670049	-0.0693109	-0.232974	-0.367763
Manes.03G195700 ARM repeat superfamily protein	-0.520602	-0.100514	0.207141	0.413975
Manes.08G130650 RmlC-like cupins superfamily protein	-0.691563	-0.162519	0.0904676	0.763615
Manes.02G019600 GMP synthase (glutamine-hydrolyzing), putative / glutamine amidotransferase, putative	-0.345911	-0.148663	0.241081	0.253494
Manes.07G099800 Homeodomain-like protein	-0.353036	-0.299236	0.338091	0.314182
Manes.01G059900 hydroxyproline-rich glycoprotein family protein	0.33298	0.152317	-0.321611	-0.163686
Manes.03G108000 enzyme binding;tetrapyrrole binding	0.22472	0.276731	-0.228248	-0.273203
Manes.13G069100 Pentatricopeptide repeat (PPR) superfamily protein	0.500347	0.0399179	-0.284932	-0.255333
Manes.07G037400 RNA polymerase Rpb7-like, N-terminal domain	-0.143264	-0.22331	0.254156	0.112419
Manes.02G011800 Transducin/WD4 repeat-like superfamily protein	-0.200752	-0.2331	0.239928	0.193923
Manes.02G042566 ethylene responsive element binding factor 1	0.314792	0.288163	-0.268306	-0.334649
Manes.07G007100 DNA-directed RNA polymerase, RBP11-like	-0.355901	-0.0966038	0.208936	0.243569
Manes.01G027200 ABI five binding protein 2	0.752085	-0.0235944	-0.447555	-0.280936
Manes.04G071600 Splicing factor, CC1-like	0.315619	0.0586159	-0.218484	-0.155751
Manes.01G149800 F-box and associated interaction domains-containing protein	0.600075	-0.0191184	-0.282801	-0.298156
Manes.06G111400 nitrate transmembrane transporters	0.430511	-0.000374532	-0.164436	-0.2657
Manes.14G070200 alpha-N-acetylglucosaminidase family / NAGLU family	-0.406635	-0.0691926	0.232834	0.242994
Manes.16G075900	0.295168	0.156892	-0.133628	-0.318432
Manes.08G113700 RING/U-box protein	0.34581	0.161523	-0.20265	-0.304683
Manes.17G060600 heat shock transcription factor A4A	0.354454	0.0809032	-0.143453	-0.291904
Manes.03G146900 GTP binding Elongation factor Tu family protein	-0.309337	-0.25438	0.320539	0.243178
Manes.01G012800 actin-related protein 4	-0.0904526	-0.1607	0.165695	0.0854578
Manes.17G107000 prohibitin 3	-0.387326	-0.0956119	0.202868	0.28007
Manes.18G105100 Major facilitator superfamily protein	0.374746	0.041127	-0.13516	-0.280713
Manes.01G016000 2-oxoglutarate (2OG) and Fe(II)-dependent oxygenase superfamily protein	0.235399	0.125217	-0.203192	-0.157424
Manes.01G211900 homolog of yeast autophagy 18 (ATG18) G	0.452941	0.0874225	-0.33433	-0.206034
Manes.02G104900 Chaperone DnaJ-domain superfamily protein	0.628053	0.034508	-0.252019	-0.410543
Manes.12G108200 end binding protein 1C	-0.453405	-0.237375	0.22524	0.465541
Manes.18G004400 catalase 2	0.510634	-0.00603729	-0.206487	-0.298109
Manes.03G124512 photosystem II reaction center protein D	0.374259	0.175138	-0.250838	-0.298558
Manes.10G024800 delta 1-pyrroline-5-carboxylate synthase 2	0.248525	0.275812	-0.312759	-0.211577
Manes.03G069700 LSD1 zinc finger family protein	0.331973	0.163812	-0.22265	-0.273135
Manes.S017766 D-Tyr-tRNA(Tyr) deacylase family protein	-0.272868	-0.177252	0.215827	0.234293
Manes.12G059500 PLAT/LH2 domain-containing lipoxygenase family protein	0.446755	0.0297656	-0.189214	-0.287307
Manes.15G106900 O-Glycosyl hydrolases family 17 protein	-0.325876	-0.133968	0.0964154	0.363429
Manes.05G170400 Protein of unknown function, DUF617	0.547415	0.133759	-0.191841	-0.489334
Manes.05G174500 abscisic acid responsive elements-binding factor 2	0.721903	-0.0135873	-0.397342	-0.310974
Manes.11G109600 TCP-1/cpn6 chaperonin family protein	-0.311036	-0.137258	0.192337	0.255957
Manes.04G143300 SNF7 family protein	0.240414	0.15637	-0.0257221	-0.371062
Manes.13G096200 Ribosomal protein S6e	-0.362573	-0.0538976	0.226858	0.189613
Manes.03G053700	0.964746	-0.130652	-0.275329	-0.558765
Manes.06G113600 MA3 domain-containing protein	0.451596	0.0136419	-0.25478	-0.210459
Manes.01G045900 COP1-interactive protein 1	0.373657	0.182511	-0.251052	-0.305116
Manes.06G121300	0.462688	0.061059	-0.256014	-0.267733
Manes.11G157000 SET domain protein 16	0.319067	0.214715	-0.146449	-0.387333
Manes.11G127000 Plant regulator RWP-RK family protein	0.440751	0.0660183	-0.162007	-0.344763
Manes.10G009800 Mad3/BUB1 homology region 1	-0.477717	-0.156121	0.306993	0.326845
Manes.11G114666	0.434232	0.268328	-0.217772	-0.484788
Manes.05G021500	-0.561142	0.0517482	0.192479	0.316915
Manes.01G074850 Plant invertase/pectin methylesterase inhibitor superfamily protein	0.750108	-0.0432194	-0.138136	-0.568752
Manes.02G175000 Plant stearoyl-acyl-carrier-protein desaturase family protein	-0.245908	-0.265117	0.194483	0.316543
Manes.11G159500 histidine-containing phosphotransmitter 3	0.637565	-0.0255158	-0.275731	-0.336318
Manes.07G058100 myosin heavy chain-related	0.27938	0.121885	-0.147782	-0.253482
Manes.11G108600 Alanyl-tRNA synthetase	0.396701	0.3682	-0.438556	-0.326345
Manes.17G122500 ARM repeat superfamily protein	-0.184853	-0.131191	0.185738	0.130306
Manes.S009600 shoot gravitropism 2 (SGR2)	0.198596	0.210353	-0.21726	-0.191689
Manes.03G194500	-0.562335	-0.389348	0.449915	0.501768
Manes.10G065901	0.366218	0.130405	-0.0917351	-0.404888
Manes.15G071300	-0.627565	-0.13614	0.311171	0.452533
Manes.07G066600 zinc finger protein 7	0.524183	-0.000952291	-0.261169	-0.262062
Manes.01G179500 Lateral root primordium (LRP) protein-related	0.486966	0.0715811	-0.295224	-0.263323
Manes.03G206300 prefoldin 3	-0.287091	-0.213966	0.406488	0.0945694
Manes.12G093600 Ribosomal protein L25/Gln-tRNA synthetase, anti-codon-binding domain	-0.332513	-0.0846087	0.193365	0.223757
Manes.16G085100 DWNN domain, a CCHC-type zinc finger	0.275889	0.243819	-0.160738	-0.358971
Manes.17G021400 Pentatricopeptide repeat (PPR) superfamily protein	0.232926	0.197401	-0.300688	-0.129639
Manes.13G115200 transducin family protein / WD-4 repeat family protein	0.827274	-0.00159299	-0.457019	-0.368662
Manes.12G032300 Pre-mRNA splicing Prp18-interacting factor	0.35119	0.0281883	-0.066623	-0.312756
Manes.01G183300 Protein with RING/U-box and TRAF-like domains	0.358119	0.0363485	-0.0973669	-0.297101
Manes.06G082900 SPIRAL1-like1	-0.365857	-0.186481	0.284411	0.267927
Manes.07G082975 Ribosomal protein L2 family	-0.442165	-0.132601	0.260408	0.314358
Manes.10G054450 Pyruvate kinase family protein	-0.284726	-0.0852147	0.180496	0.189445
Manes.18G092600 Cupredoxin superfamily protein	-0.227672	-0.238016	0.262781	0.202908
Manes.02G001350 CTC-interacting domain 11	0.401402	0.206571	-0.33358	-0.274393
Manes.10G051600 Protein of unknown function (DUF1635)	-0.414798	-0.110828	0.234214	0.291413
Manes.04G147700 exocyst subunit exo7 family protein D1	0.400556	0.193612	-0.183085	-0.411083
Manes.S062600 myb domain protein 14	-0.276111	-0.272715	0.464112	0.084713
Manes.04G054500 basic helix-loop-helix (bHLH) DNA-binding superfamily protein	0.298787	0.181293	-0.254927	-0.225154
Manes.06G071500 myb-like transcription factor family protein	0.475462	0.0675814	-0.21018	-0.332863
Manes.09G063036 CHY-type/CTCHY-type/RING-type Zinc finger protein	0.480354	0.0334237	-0.252398	-0.26138
Manes.09G101600 Cysteine proteinases superfamily protein	-0.18736	-0.252519	0.155504	0.284374
Manes.12G042300 peroxisomal 3-ketoacyl-CoA thiolase 3	-0.157017	-0.149481	0.050846	0.255652
Manes.15G170900 Zinc-binding ribosomal protein family protein	-0.335864	-0.239126	0.352613	0.222377
Manes.06G002700 MAP kinase kinase 9	0.285703	0.324424	-0.239329	-0.370798
Manes.06G038651 temperature-induced lipocalin	0.811454	0.0173465	-0.223576	-0.605225
Manes.12G051700 Ribosomal protein L32e	-0.390881	-0.0753707	0.16163	0.304621
Manes.10G003100 zinc ion binding;DNA binding;helicases;ATP binding;nucleic acid binding	0.377126	0.180545	-0.120969	-0.436702
Manes.09G153900 Protein of unknown function (DUF1)	-0.367244	-0.014398	0.0873324	0.294309
Manes.04G122700 structural molecules	-0.46966	-0.210853	0.429734	0.25078
Manes.10G151400 R-protein L3 B	-0.450278	-0.202027	0.337395	0.314909
Manes.08G147400 syntaxin of plants 111	-0.427432	-0.280228	0.270492	0.437168
Manes.14G134700 Protein of unknown function (DUF63 and DUF632)	0.295873	0.123869	-0.171211	-0.248531
Manes.01G268500 Plant VAMP (vesicle-associated membrane protein) family protein	-0.228442	-0.183299	0.121166	0.290576
Manes.02G026600 IQ-domain 22	-0.365133	-0.160791	0.0977499	0.428173
Manes.09G034900 KH domain-containing protein / zinc finger (CCCH type) family protein	-0.202732	-0.161621	0.247584	0.116769
Manes.11G143900 beta-galactosidase 8	-0.026426	0.451591	-0.219235	-0.205931
Manes.18G057015 ubiquitin-protein ligase 1	0.223504	0.220708	-0.0454675	-0.398744
Manes.12G119100	0.176694	0.343119	-0.201658	-0.318155
Manes.13G106800	0.155324	0.194463	-0.133095	-0.216692
Manes.11G104600 mitochondrially targeted single-stranded DNA binding protein	-0.121619	-0.226643	0.247478	0.100784
Manes.12G150200 Duplicated homeodomain-like superfamily protein	0.491814	0.107797	-0.265186	-0.334426
Manes.03G001600 basic leucine zipper 9	0.220982	0.106937	-0.204234	-0.123685
Manes.14G157200 Zinc-finger domain of monoamine-oxidase A repressor R1	-0.311161	-0.279631	0.219724	0.371068
Manes.10G070400 3-oxo-5-alpha-steroid 4-dehydrogenase family protein	-0.399652	-0.138707	0.371457	0.166902
Manes.14G105900 Protein kinase superfamily protein	-0.415777	-0.315187	0.638165	0.0927986
Manes.08G067800 Bifunctional inhibitor/lipid-transfer protein/seed storage 2S albumin superfamily protein	-0.435523	-0.0884511	0.256787	0.267187
Manes.11G107800 RNA-binding (RRM/RBD/RNP motifs) family protein with retrovirus zinc finger-like domain	-0.0904895	-0.152243	0.164369	0.0783639
Manes.13G119100 CYCLIN D3;2	-0.410235	-0.131825	0.261768	0.280292
Manes.09G059893	0.818728	-0.147851	-0.399468	-0.271409
Manes.03G161700 RNA-binding (RRM/RBD/RNP motifs) family protein	0.302508	0.170306	-0.139358	-0.333456
Manes.05G132500 ATP binding microtubule motor family protein	-0.46527	-0.167051	0.232661	0.39966
Manes.S012350 sulfate transporter 3;5	0.326066	0.378459	-0.331548	-0.372977
Manes.13G096700	0.530094	0.0288656	-0.361492	-0.197467
Manes.05G075500 RAD3-like DNA-binding helicase protein	-0.152729	-0.225531	0.147239	0.23102
Manes.15G124650 IAP-like protein 1	0.276807	0.134571	-0.210462	-0.200916
Manes.18G127700 catalytics;transferases;[acyl-carrier-protein] S-malonyltransferases;binding	-0.336292	-0.0298963	0.0243274	0.341861
Manes.17G019600 tobamovirus multiplication 2A	0.308207	0.285587	-0.159356	-0.434437
Manes.02G129900 pumilio 2	0.249786	0.184581	-0.23043	-0.203937
Manes.10G105156 EXORDIUM like 2	0.73469	0.0565549	-0.3344	-0.456845
Manes.18G046300 voltage dependent anion channel 2	-0.359799	-0.194415	0.21791	0.336304
Manes.13G057300	0.163246	0.188646	-0.123704	-0.228188
Manes.12G050600 FK56-binding protein 15 kD-1	-0.392741	-0.0858643	0.128346	0.350259
Manes.06G142300 GroES-like zinc-binding alcohol dehydrogenase family protein	0.249867	0.172405	-0.183514	-0.238758
Manes.05G189000 phosphoglucan, water dikinase	0.220078	0.211323	-0.21373	-0.217671
Manes.17G114500 Cytochrome c oxidase subunit Vc family protein	0.248259	0.36787	-0.182808	-0.433321
Manes.10G050000 Ras-related small GTP-binding family protein	0.447519	0.0427336	-0.1501	-0.340153
Manes.10G064901	0.241908	0.161692	-0.255213	-0.148387
Manes.15G059000 ubiquitin-protein ligase 1	0.154568	0.319912	-0.177296	-0.297185
Manes.16G107900 oxidative stress 3	0.768223	-0.0114122	-0.317483	-0.439328
Manes.17G084450 glutathione S-transferase TAU 1	0.489753	-0.06871	-0.101774	-0.319269
Manes.04G035300 Ankyrin repeat family protein	-0.250482	-0.173757	0.319202	0.105037
Manes.08G040000 Cleavage and polyadenylation specificity factor (CPSF) A subunit protein	0.191799	0.285361	-0.210862	-0.266298
Manes.03G008500 Endomembrane protein 7 protein family	-0.418397	-0.03709	0.170306	0.28518
Manes.12G045400 Helicase/SANT-associated, DNA binding protein	0.200753	0.221706	-0.192215	-0.230244
Manes.17G065000 MEI2-like protein 5	0.590407	0.0332359	-0.345904	-0.277738
Manes.02G089300	-0.283502	-0.171012	0.0814392	0.373074
Manes.11G148000 PNF (POUND-FOOLISH)	0.522847	0.167625	-0.275001	-0.41547
Manes.01G017000 ribosomal protein L5 B	-0.489705	-0.0393021	0.124675	0.404331
Manes.18G076600	-0.327037	-0.205963	0.13481	0.398189
Manes.12G108500 myb domain protein 73	0.837861	0.0295195	-0.419442	-0.447938
Manes.S035500 Protein kinase superfamily protein	0.482363	-0.0134279	-0.242035	-0.226899
Manes.02G193200	0.637766	-0.0688898	-0.243352	-0.325524
Manes.14G016200 arginine/serine-rich 45	-0.138077	-0.203656	0.14068	0.201054
Manes.03G030300 Ribosomal protein L31e family protein	-0.30184	-0.176572	0.189385	0.289027
Manes.06G152300 SPIRAL1-like2	0.57975	-0.00981048	-0.164799	-0.405141
Manes.05G137682 BTB and TAZ domain protein 3	0.236236	0.346451	-0.39899	-0.183696
Manes.14G075900 UBC2 (UBIQUITIN CONJUGATING ENZYME 2)	-0.184543	-0.230945	0.20664	0.208848
Manes.17G010600 ubiquitin-specific protease 2	-0.428223	-0.179127	0.316892	0.290458
Manes.09G024300 seed imbibition 2	0.736966	-0.0277707	-0.334389	-0.374806
Manes.07G015400 F-box/RNI-like superfamily protein	-0.236664	-0.264681	0.118916	0.38243
Manes.11G094900 proteasome alpha subunit D2	-0.327833	-0.0422803	0.182116	0.187998
Manes.10G026400 protein phosphatase 2CA	0.314785	0.340225	-0.23656	-0.41845
Manes.14G150000 diacylglycerol kinase 4	0.231783	0.327091	-0.254654	-0.30422
Manes.13G054100	-0.154515	-0.20782	0.225502	0.136833
Manes.05G161500	-0.375933	-0.0870363	0.177652	0.285317
Manes.14G090900 phosphoinositide 4-kinase gamma 7	0.459444	0.0526494	-0.321705	-0.190388
Manes.16G133300 ADP-ribosylation factor 3	-0.30049	-0.0939077	0.26275	0.131648
Manes.18G108600 WHIRLY 2	-0.226206	-0.103605	0.0853815	0.244429
Manes.03G129000	-0.245113	-0.218757	0.0838458	0.380023
Manes.06G159900 CCT motif family protein	0.544402	0.0213573	-0.267807	-0.297953
Manes.07G109600 P-loop containing nucleoside triphosphate hydrolases superfamily protein	0.248665	0.31845	-0.18957	-0.377545
Manes.11G164900 NAD(P)-binding Rossmann-fold superfamily protein	0.542141	0.232868	-0.135932	-0.639077
Manes.11G131000 ENTH/VHS family protein	-0.276241	-0.218915	0.197385	0.297771
Manes.09G005100 basic transcription factor 3	-0.335457	-0.12341	0.180954	0.277912
Manes.01G222100 RELA/SPOT homolog 1	0.245156	0.146415	-0.253435	-0.138136
Manes.03G199200 Tetratricopeptide repeat (TPR)-like superfamily protein	-0.172091	-0.219796	0.193176	0.198711
Manes.14G110100 ATP synthase alpha/beta family protein	-0.356836	-0.0599931	0.138297	0.278532
Manes.11G097300 Protein phosphatase 2C family protein	0.262336	0.0495111	-0.171587	-0.14026
Manes.04G093600	0.317271	0.240119	-0.243314	-0.314076
Manes.10G096900 Class I glutamine amidotransferase-like superfamily protein	0.270813	0.277137	-0.254448	-0.293502
Manes.03G172100	0.240772	0.226442	-0.235364	-0.231849
Manes.11G096400 high-affinity nickel-transport family protein	-0.186064	-0.16183	0.234608	0.113285
Manes.03G210501 phragmoplast orienting kinesin 1	-0.279963	-0.235012	0.0898557	0.425119
Manes.09G127100 NADH-ubiquinone oxidoreductase-related	-0.313751	-0.119759	0.201774	0.231735
Manes.11G120800 protein kinase family protein	0.301806	0.218627	-0.263415	-0.257019
Manes.05G199700 indole-3-acetate beta-D-glucosyltransferase	0.208301	0.35032	-0.30096	-0.25766
Manes.06G102900 Ribonuclease III family protein	-0.399387	-0.102238	0.347922	0.153703
Manes.07G078100 3-methylcrotonyl-CoA carboxylase	0.34646	0.172305	-0.312846	-0.205919
Manes.02G081900 suppressor of abi3-5	0.284228	0.144973	-0.13138	-0.297821
Manes.03G201600	-0.304066	-0.293778	0.177564	0.420281
Manes.05G157200 ornithine carbamoyltransferase	-0.348988	-0.118883	0.285731	0.18214
Manes.10G116000 Translation elongation factor EF1B, gamma chain	-0.377794	-0.0284549	0.160982	0.245267
Manes.17G043800 RING/U-box superfamily protein	0.371792	0.161589	-0.235659	-0.297722
Manes.09G115600 Plant protein of unknown function (DUF827)	-0.297214	-0.226959	0.25526	0.268913
Manes.02G223700 ribosomal protein S15A	-0.423105	-0.170468	0.289214	0.304358
Manes.16G138300 protein kinase C-like zinc finger protein	0.261891	0.278474	-0.263	-0.277364
Manes.17G081900 O-Glycosyl hydrolases family 17 protein	-0.112465	-0.338521	0.204978	0.246008
Manes.04G153200 Subtilisin-like serine endopeptidase family protein	0.379398	0.0727707	-0.0624187	-0.38975
Manes.13G021800 cytochrome P45, family 71, subfamily B, polypeptide 36	0.829034	-0.0861399	-0.179649	-0.563246
Manes.04G018200 Zinc finger (C3HC4-type RING finger) family protein	0.447932	0.0992084	-0.248697	-0.298443
Manes.08G068601 Thiolase family protein	0.377785	0.132108	-0.145409	-0.364483
Manes.10G065500 autophagy 2	0.374962	0.186036	-0.223151	-0.337847
Manes.18G042600 WPP domain protein 2	-0.3983	-0.112886	0.21615	0.295036
Manes.18G019650 ADPGLC-PPase large subunit	-0.295685	-0.13562	0.0570351	0.37427
Manes.05G129300 cyclin-dependent kinase B2;2	-0.367891	-0.316027	0.18821	0.495708
Manes.18G143700 Protein phosphatase 2C family protein	0.353797	0.178234	-0.255649	-0.276381
Manes.05G176700 Leucine-rich repeat (LRR) family protein	-0.572609	-0.00952361	0.233943	0.34819
Manes.17G010500 RNA-binding (RRM/RBD/RNP motifs) family protein	-0.173004	-0.133956	0.124314	0.182646
Manes.14G023900 Calcium-dependent lipid-binding (CaLB domain) family protein	-0.390544	-0.0672317	0.378714	0.0790621
Manes.02G078600 Zn-dependent exopeptidases superfamily protein	-0.218475	-0.203521	0.298797	0.123199
Manes.12G127400 ubiquitin-specific protease 17	0.221407	0.144249	-0.147376	-0.21828
Manes.18G037300 sterol carrier protein 2	-0.306606	-0.120566	0.294267	0.132905
Manes.15G086100 Plasma-membrane choline transporter family protein	-0.213794	-0.123892	0.0338624	0.303823
Manes.17G039800 Vacuolar protein sorting-associated protein VPS28 family protein	0.454697	-0.00880383	-0.165166	-0.280727
Manes.05G094300 transmembrane receptors;ATP binding	0.22309	0.365615	-0.107415	-0.48129
Manes.02G118400 PHF5-like protein	-0.355037	-0.233183	0.3604	0.227821
Manes.09G077200 ubiquitin protein ligase 5	0.34141	0.0491721	-0.166119	-0.224464
Manes.01G259500 Remorin family protein	0.257781	0.207036	-0.282011	-0.182807
Manes.06G155200 plastidic pyruvate kinase beta subunit 1	-0.312659	-0.0808509	0.131888	0.261622
Manes.03G050900 aminopeptidase M1	-0.319928	-0.0550372	0.0229173	0.352048
Manes.03G162900 Ribosomal protein L14	-0.434953	-0.0571485	0.117866	0.374235
Manes.08G171300 elongation factor P (EF-P) family protein	-0.299082	-0.145449	0.261445	0.183086
Manes.14G096901	0.790507	-0.0596399	-0.3862	-0.344666
Manes.15G096900	0.719344	0.0908456	-0.263719	-0.546471
Manes.10G064700 Ribosomal S17 family protein	-0.361472	-0.0685922	0.112829	0.317235
Manes.05G031700 brassinosteroid-responsive RING-H2	0.269768	0.296987	-0.149419	-0.417336
Manes.10G069200 ARF-GAP domain 4	0.266928	0.171936	-0.214164	-0.2247
Manes.03G159800 Ribosomal protein L14p/L23e family protein	-0.548234	-0.165323	0.401235	0.312322
Manes.04G025800 tetraspanin3	-0.259833	-0.254195	0.362797	0.15123
Manes.02G188400 FORMS APLOID AND BINUCLEATE CELLS 1A	0.412667	0.0816496	-0.187865	-0.306452
Manes.02G220660 NB-ARC domain-containing disease resistance protein	0.47894	0.276018	-0.268629	-0.486329
Manes.14G037300 Ribosomal protein L23/L15e family protein	-0.371688	-0.118074	0.197411	0.292352
Manes.11G101400	0.330377	0.106737	-0.158852	-0.278263
Manes.13G149300 cell wall protein precursor, putative	-0.364415	-0.215208	0.130065	0.449559
Manes.17G083900 nucleoporin 155	-0.18214	-0.13017	0.0832122	0.229097
Manes.14G168700 Transducin/WD4 repeat-like superfamily protein	-0.393017	-0.15088	0.294001	0.249895
Manes.18G043200 Cyclin A3;1	-0.371907	-0.286713	0.225027	0.433592
Manes.01G232100 NIM1-interacting 1	-0.676991	-0.676919	0.891367	0.462543
Manes.02G012600 COP1-interactive protein 1	0.265643	0.285794	-0.0754955	-0.475941
Manes.11G010000 ARM repeat superfamily protein	0.292549	0.142317	-0.271522	-0.163344
Manes.01G218600	-0.246558	-0.217172	0.302331	0.161399
Manes.03G089100 chromomethylase 3	-0.432303	-0.192057	0.0768054	0.547554
Manes.16G126700 aspartate aminotransferase 5	-0.397001	0.0237114	0.241047	0.132243
Manes.13G008400 glucose-6-phosphate dehydrogenase 2	-0.360514	-0.107609	0.344008	0.124115
Manes.15G081201 B-box type zinc finger family protein	0.456023	0.275965	-0.191707	-0.54028
Manes.06G169700 DNA-binding bromodomain-containing protein	0.165831	0.275854	-0.201331	-0.240354
Manes.06G020900 glycosyltransferase family protein 47	0.357137	0.1883	-0.0993194	-0.446117
Manes.10G019100 syntaxin of plants 81	-0.245731	-0.193135	0.180582	0.258284
Manes.08G124000 Major facilitator superfamily protein	-0.274435	-0.116896	0.0863043	0.305027
Manes.09G167600 alpha/beta-Hydrolases superfamily protein	-0.363354	-0.0841927	0.089071	0.358476
Manes.15G038200	0.265535	0.118135	-0.225059	-0.15861
Manes.03G008000	0.385447	0.086128	-0.082329	-0.389246
Manes.05G046500 Leucine-rich repeat protein kinase family protein	-0.311264	-0.209815	0.293708	0.227371
Manes.01G054400	-0.532898	-0.294694	0.398929	0.428663
Manes.18G115900 O-acyltransferase (WSD1-like) family protein	-0.572756	-0.139394	0.415902	0.296248
Manes.01G166500 RNApolymerase 14 kDa subunit	-0.293837	-0.105391	0.112471	0.286758
Manes.08G025900	0.395262	0.142049	-0.154771	-0.38254
Manes.03G124548 YCF9	0.245893	0.559183	-0.366051	-0.439025
Manes.02G131166 TRF-like 2	0.37081	0.321964	-0.281046	-0.411728
Manes.03G124458 DNA-directed RNA polymerase family protein	0.483141	0.43552	-0.238297	-0.680364
Manes.14G039900 cyclin p4;1	-0.356556	-0.17975	0.282298	0.254008
Manes.15G017750 Protein kinase family protein with ARM repeat domain	-0.287251	-0.294763	0.226095	0.355919
Manes.11G052140 Galactose oxidase/kelch repeat superfamily protein	0.438319	0.112015	-0.30507	-0.245265
Manes.02G165200 aldehyde dehydrogenase 3H1	0.787856	-0.0561186	-0.353773	-0.377964
Manes.06G039700 DROUGHT SENSITIVE 1	-0.542188	-0.177334	0.369232	0.35029
Manes.15G054800 GTP binding Elongation factor Tu family protein	-0.33203	-0.16602	0.233259	0.26479
Manes.02G079800	0.524619	0.00990922	-0.339717	-0.194811
Manes.15G124200	0.432978	0.154605	-0.339771	-0.247811
Manes.02G114000 Transducin/WD4 repeat-like superfamily protein	0.482136	0.0627228	-0.214818	-0.330041
Manes.01G016800	-0.516015	-0.264235	0.282021	0.498229
Manes.06G084600 glycine-rich RNA-binding protein 3	-0.368375	-0.0309437	0.141652	0.257666
Manes.10G000100 Ribosomal protein S26e family protein	-0.320034	-0.0958439	0.0610386	0.354839
Manes.01G062400 glutathione peroxidase 6	0.201827	0.201882	-0.206775	-0.196934
Manes.01G238300 TCV-interacting protein	-0.534126	-0.11136	0.556562	0.0889236
Manes.06G024500	-0.279373	-0.196586	0.196303	0.279656
Manes.11G034500	0.426034	0.152753	-0.219653	-0.359133
Manes.09G119900 Protein of unknown function (DUF567)	0.275022	0.291577	-0.30828	-0.25832
Manes.14G052800 cyclopropyl isomerase	-0.184617	-0.147408	0.0752267	0.256798
Manes.05G062900 Adenine nucleotide alpha hydrolases-like superfamily protein	0.595817	0.0965692	-0.328364	-0.364021
Manes.03G061000 aspartate aminotransferase 3	0.547286	0.00526364	-0.197342	-0.355208
Manes.11G110701 Patched family protein	0.459846	0.173256	-0.20843	-0.424672
Manes.08G018300 LMI1 (LATE MERISTEM IDENTITY 1)	-0.374508	-0.154378	0.212065	0.316821
Manes.15G164000 GTP binding protein beta 1	-0.161435	-0.19329	0.0598954	0.29483
Manes.13G065400 Myzus persicae-induced lipase 1	-0.525371	-0.0809852	0.424132	0.182224
Manes.10G122500 polyubiquitin 1	-0.353184	-0.186723	0.446943	0.0929636
Manes.12G012800 Microsomal signal peptidase 12 kDa subunit (SPC12)	-0.167841	-0.135549	0.13123	0.17216
Manes.13G036500 ROP-interactive CRIB motif-containing protein 7	0.345403	0.130185	-0.207188	-0.2684
Manes.14G138200	-0.444309	-0.335986	0.436507	0.343787
Manes.10G148100 Ribosomal protein L6 family protein	-0.467627	-0.194724	0.32041	0.34194
Manes.01G207600 RAN GTPase activating protein 1	-0.228159	-0.208339	0.296872	0.139625
Manes.14G022900 conserved peptide upstream open reading frame 14	0.511692	0.282511	-0.0899768	-0.704227
Manes.14G045000 MEI2-like protein 1	0.439235	0.102799	-0.248332	-0.293702
Manes.03G124602 Photosystem I, PsaA/PsaB protein	0.429631	0.649253	-0.549888	-0.528996
Manes.17G117900 RING/U-box superfamily protein with ARM repeat domain	0.375127	0.123358	-0.251698	-0.246787
Manes.15G082500 Protein of unknown function (DUF1223)	0.41465	0.124943	-0.270508	-0.269085
Manes.17G086100 THO2	0.240279	0.128157	-0.207058	-0.161378
Manes.03G124584 Photosystem I, PsaA/PsaB protein	0.189468	0.315791	-0.2738	-0.231459
Manes.05G149800 DNA-directed RNA polymerases	-0.192425	-0.113732	0.27285	0.0333065
Manes.05G110000 ABI five binding protein 2	0.615881	0.0790703	-0.458137	-0.236814
Manes.09G184000 Dynamin related protein 4C	-0.413249	-0.337719	0.578685	0.172282
Manes.16G075800 Integrase-type DNA-binding superfamily protein	0.462378	0.140772	-0.316881	-0.286269
Manes.01G239400 Late embryogenesis abundant (LEA) hydroxyproline-rich glycoprotein family	0.127262	0.339384	-0.274045	-0.192601
Manes.14G001800 RING/U-box superfamily protein	-0.207322	-0.127534	0.0731085	0.261748
Manes.04G078200 XAP5 family protein	0.171046	0.191463	-0.205272	-0.157236
Manes.17G090900 Endomembrane protein 7 protein family	-0.324422	-0.153311	0.184975	0.292758
Manes.04G009900 AT-hook motif nuclear-localized protein 1	0.475556	-0.0260519	-0.275713	-0.173791
Manes.12G031700 ethylene response factor 1	0.566026	0.206601	-0.376267	-0.396359
Manes.16G051730 SIN3-like 2	0.293153	0.0294143	-0.115706	-0.206861
Manes.13G134500 BEL1-like homeodomain 4	0.545641	0.0773836	-0.355787	-0.267238
Manes.08G049300 Remorin family protein	0.474561	0.125638	-0.259704	-0.340495
Manes.01G173400 Protein kinase superfamily protein	0.509481	-0.0240234	-0.179499	-0.305959
Manes.03G013100 purple acid phosphatase 26	-0.216042	-0.16991	0.329754	0.0561977
Manes.15G188300 GYF domain-containing protein	0.208229	0.172019	-0.292656	-0.0875918
Manes.04G108700 Leucine-rich repeat family protein	0.869304	-0.125363	-0.337351	-0.40659
Manes.01G246200 embryo defective 173	0.174619	0.345707	-0.261081	-0.259245
Manes.11G096700 GCIP-interacting family protein	0.235607	0.111519	-0.141793	-0.205333
Manes.06G161100 DNA binding;zinc ion binding;DNA binding	0.203946	0.160956	-0.0918827	-0.273019
Manes.17G061900 Integrin-linked protein kinase family	0.219786	0.307832	-0.22437	-0.303248
Manes.01G082600 Ribosomal protein L23/L15e family protein	-0.35965	-0.0217166	0.117169	0.264198
Manes.03G186500 alpha/beta-Hydrolases superfamily protein	0.30173	0.116821	-0.177209	-0.241342
Manes.10G119700 RNA helicase family protein	0.292269	0.29078	-0.204462	-0.378588
Manes.15G163700 cyclase associated protein 1	-0.29706	-0.201322	0.26879	0.229591
Manes.13G084300 actin 7	-0.307656	-0.0893637	0.178035	0.218985
Manes.01G021700 Nucleic acid-binding, OB-fold-like protein	-0.417825	-0.00593574	0.10787	0.315891
Manes.05G181700 ARM repeat superfamily protein	0.379183	0.104314	-0.310595	-0.172902
Manes.09G154200 translocase of inner mitochondrial membrane 23	-0.463585	-0.122358	0.418888	0.167055
Manes.08G101300 related to AP2 6l	0.240467	0.2825	-0.348786	-0.174182
Manes.05G014850 NAC transcription factor-like 9	-0.46351	-0.430738	0.621603	0.272645
Manes.08G072452 DNA ligase IV	0.281656	0.278242	-0.277293	-0.282605
Manes.16G022400	0.150338	0.275803	-0.304692	-0.121448
Manes.16G026000 fatty acid desaturase family protein	-0.388472	-0.000709501	0.168597	0.220584
Manes.06G005500 Structural maintenance of chromosomes (SMC) family protein	0.210789	0.136557	-0.143172	-0.204174
Manes.08G169500 Leucine-rich repeat protein kinase family protein	-0.331781	-0.0932155	0.226349	0.198648
Manes.03G131100 DNA-binding bromodomain-containing protein	0.302823	0.105482	-0.0965345	-0.311771
Manes.15G191300 F-box family protein	0.178586	0.0851947	-0.182188	-0.0815922
Manes.13G111900 APS kinase	0.263531	0.245949	-0.108595	-0.400884
Manes.04G104800 Transducin/WD4 repeat-like superfamily protein	-0.279603	-0.0661569	0.190641	0.155119
Manes.02G102400 Histone superfamily protein	-0.297426	-0.212622	0.304871	0.205177
Manes.14G066300 PNAS-3 related	-0.197723	-0.179388	0.107396	0.269715
Manes.14G118800 glucuronidase 3	-0.256876	-0.214628	0.182408	0.289096
Manes.14G094000 Adenosylmethionine decarboxylase family protein	0.401632	0.0565405	-0.195428	-0.262744
Manes.10G042800 Pentatricopeptide repeat (PPR) superfamily protein	0.365545	0.0792032	-0.19408	-0.250668
Manes.14G098400 myb-like transcription factor family protein	0.398236	0.122475	-0.154418	-0.366293
Manes.12G067100	-0.123209	-0.266675	0.201397	0.188487
Manes.01G200700 Ribosomal protein S19 family protein	-0.313867	-0.145209	0.189359	0.269717
Manes.09G156000 Uncharacterized conserved protein (DUF2358)	0.423656	0.062879	-0.32358	-0.162955
Manes.02G103500 small nuclear ribonucleoprotein F	-0.22808	-0.140129	0.124534	0.243674
Manes.09G063900	0.318695	0.154182	-0.175383	-0.297494
Manes.01G034200 ATP/GTP-binding protein family	0.239194	0.256888	-0.226646	-0.269437
Manes.08G105900	0.568058	0.0874316	-0.455707	-0.199782
Manes.17G046700 Telomerase activating protein Est1	0.428095	0.0896389	-0.244076	-0.273657
Manes.09G164400 Protein kinase superfamily protein	-0.0783284	-0.292986	0.18507	0.186245
Manes.03G124674 photosystem II reaction center protein G	0.429459	0.234973	-0.42245	-0.241982
Manes.11G142200 isovaleryl-CoA-dehydrogenase	0.82046	-0.0833661	-0.519019	-0.218075
Manes.07G093200 UDP-Glycosyltransferase superfamily protein	0.172255	0.286818	-0.224302	-0.234771
Manes.01G159600 Putative integral membrane protein conserved region (DUF244)	0.282408	0.121775	-0.21614	-0.188043
Manes.06G020200	-0.148116	-0.167818	0.121745	0.194189
Manes.07G023300 Lactoylglutathione lyase / glyoxalase I family protein	-0.417669	-0.0469668	0.248424	0.216212
Manes.09G088900 Acyl-CoA N-acyltransferase with RING/FYVE/PHD-type zinc finger domain	0.303387	0.0852325	-0.161412	-0.227208
Manes.09G160900 dehydroquinate dehydratase, putative / shikimate dehydrogenase, putative	0.225184	0.335426	-0.148943	-0.411668
Manes.07G033900 EXORDIUM like 2	0.612853	0.00380799	-0.265685	-0.350976
Manes.08G154300 Polynucleotidyl transferase, ribonuclease H fold protein with HRDC domain	0.140367	0.370935	-0.352283	-0.159019
Manes.18G085100 F-box/RNI-like superfamily protein	0.524735	-0.0503582	-0.212577	-0.2618
Manes.01G137600 Chaperone DnaJ-domain superfamily protein	0.419612	0.401373	-0.252734	-0.568251
Manes.02G220200 staurosporin and temperature sensitive 3-like b	-0.29757	-0.102584	0.204381	0.195772
Manes.01G246900 cyclic nucleotide gated channel 1	0.525391	0.0626481	-0.266821	-0.321219
Manes.16G078500 Mitochondrial ATP synthase subunit G protein	-0.351782	-0.0394285	0.141404	0.249806
Manes.09G136800 microfibrillar-associated protein-related	0.310782	0.145638	-0.206476	-0.249944
Manes.03G143600 RING/U-box superfamily protein	-0.294593	-0.131246	0.0956595	0.330179
Manes.07G078400 Leucine-rich repeat protein kinase family protein	-0.371975	-0.164204	0.341912	0.194267
Manes.05G107600 appr-1-p processing enzyme family protein	0.21451	0.14413	-0.174404	-0.184235
Manes.08G118300 Ribosomal protein S21e	-0.412218	-0.0474246	0.246288	0.213355
Manes.18G076300 lysm domain GPI-anchored protein 1 precursor	-0.351853	-0.363576	0.423237	0.292191
Manes.03G171200 Pyruvate kinase family protein	-0.315322	-0.0672189	0.209863	0.172679
Manes.10G029300 telomeric DNA binding protein 1	0.508463	0.0602921	-0.189021	-0.379735
Manes.13G142600 CAP-binding protein 2	-0.266755	-0.140698	0.153303	0.254151
Manes.13G108600 receptor like protein 44	0.279745	0.118195	-0.177237	-0.220703
Manes.16G079900	-0.390123	-0.0615156	0.200341	0.251297
Manes.03G032300 myb-like transcription factor family protein	0.376686	0.11445	-0.28956	-0.201577
Manes.03G074300 phosphorylcholine cytidylyltransferase	0.17864	0.0897927	-0.20006	-0.0683729
Manes.07G055810	0.335897	0.373441	-0.195279	-0.514059
Manes.12G073700 SKU5 similar 5	-0.364117	-0.0748632	0.16791	0.271071
Manes.17G016400 ATP-dependent Clp protease	0.315552	0.244054	-0.307427	-0.252179
Manes.09G100900 Ribosomal protein L35Ae family protein	-0.384983	-0.174683	0.187686	0.371981
Manes.01G213100 C2H2 and C2HC zinc fingers superfamily protein	-0.241811	-0.152222	0.188269	0.205764
Manes.04G031100 C2H2 and C2HC zinc fingers superfamily protein	0.341558	0.188079	-0.264536	-0.265101
Manes.11G134900 ribosomal protein L23AB	-0.433251	-0.0667326	0.214468	0.285516
Manes.15G054900 GTP binding Elongation factor Tu family protein	-0.372128	-0.211061	0.3235	0.259689
Manes.06G009800 Zinc-binding ribosomal protein family protein	-0.396393	-0.174477	0.301795	0.269075
Manes.11G106600 Protein of unknown function (DUF63 and DUF632)	0.18179	0.170071	-0.157301	-0.194559
Manes.14G052000 Ribosomal protein L22p/L17e family protein	-0.370534	-0.131805	0.224088	0.27825
Manes.05G194900 Leucine-rich receptor-like protein kinase family protein	-0.327509	-0.0602429	0.210431	0.17732
Manes.06G098900 serine/threonine protein kinase 2	0.473341	0.125851	-0.468069	-0.131123
Manes.03G152100 Plant protein of unknown function (DUF247)	-0.218996	-0.1854	0.309556	0.0948399
Manes.07G022250	0.416116	0.11617	-0.316126	-0.21616
Manes.11G161900 ferredoxin 3	-0.309595	-0.0538436	0.143812	0.219627
Manes.15G052700 Cyclin-dependent kinase inhibitor family protein	0.458803	0.0181066	-0.152727	-0.324183
Manes.15G118900 conserved peptide upstream open reading frame 35	0.326364	0.238477	-0.288586	-0.276255
Manes.03G124963 ribosomal protein L33	0.235638	0.397445	-0.20676	-0.426323
Manes.09G037500	0.19141	0.144381	-0.149416	-0.186375
Manes.18G027500	0.454435	0.00509603	-0.247101	-0.21243
Manes.02G088900 phytoene desaturation 1	0.535557	0.00487068	-0.273861	-0.266567
Manes.02G161300 Histone H3 K4-specific methyltransferase SET7/9 family protein	0.522995	0.0162933	-0.347679	-0.19161
Manes.03G156600	-0.394793	-0.030903	0.073687	0.352009
Manes.06G165200 aldehyde dehydrogenase 3F1	-0.265505	-0.163932	0.262799	0.166638
Manes.06G023500 Replication protein A, subunit RPA32	-0.280273	-0.13915	0.133183	0.28624
Manes.09G116200 serine/threonine protein kinase 1	0.502503	0.176915	-0.23536	-0.444058
Manes.10G073000 arabinogalactan protein 18	-0.35164	-0.213456	0.285934	0.279162
Manes.12G010400 Ran BP2/NZF zinc finger-like superfamily protein	-0.0810661	-0.35468	0.316627	0.119119
Manes.01G095300 HXXXD-type acyl-transferase family protein	0.329953	0.132545	-0.190265	-0.272232
Manes.01G131000	-0.262733	-0.28336	0.143153	0.40294
Manes.05G108200 Leucine-rich repeat (LRR) family protein	-0.271574	-0.0465082	0.143218	0.174865
Manes.09G129500 RING/FYVE/PHD zinc finger superfamily protein	0.312931	0.177506	-0.168841	-0.321596
Manes.08G060000 Transmembrane amino acid transporter family protein	0.304969	0.203373	-0.0348065	-0.473536
Manes.13G088900	-0.320597	-0.0418452	0.0761954	0.286247
Manes.15G102650 NAC domain containing protein 1	0.62597	0.00709625	-0.313978	-0.319088
Manes.01G138400 S-adenosyl-L-methionine-dependent methyltransferases superfamily protein	0.398036	0.107515	-0.297478	-0.208073
Manes.02G077900 glutamine synthase clone R1	-0.452415	-0.136404	0.319546	0.269273
Manes.07G071148 Plant basic secretory protein (BSP) family protein	-0.526991	-0.476296	0.770464	0.232824
Manes.07G078000 fucosyltransferase 11	0.292911	0.184391	-0.200416	-0.276886
Manes.15G008100 MLP-like protein 423	-0.393595	-0.230792	0.36806	0.256327
Manes.10G086900 pre-mRNA-processing protein 4A	0.311193	0.323288	-0.254097	-0.380384
Manes.03G211400 Nucleotide-sugar transporter family protein	-0.285084	-0.0803826	0.13786	0.227606
Manes.09G114000	0.517341	0.0882436	-0.249479	-0.356105
Manes.12G135400	-0.395764	-0.276519	0.363401	0.308882
Manes.16G095300	0.369607	0.0782686	-0.16488	-0.282995
Manes.18G054200 sucrose transporter 4	0.347898	0.0930622	-0.182712	-0.258248
Manes.01G243500 DNA-directed RNA polymerase, subunit M, archaeal	-0.157767	-0.199997	0.108335	0.249429
Manes.02G223900 SH3 domain-containing protein	0.273012	0.22491	-0.269428	-0.228493
Manes.12G130300 Protein of unknown function (DUF355/UPF682)	0.253826	0.086265	-0.181178	-0.158913
Manes.10G079000	0.309258	0.0643312	-0.155946	-0.217643
Manes.04G160400 Pyruvate kinase family protein	-0.43509	0.0465573	0.210051	0.178482
Manes.03G038900 ELF4-like 4	0.380757	0.0634728	-0.0735943	-0.370635
Manes.03G080700 RING/U-box superfamily protein	0.438025	0.259512	-0.260924	-0.436613
Manes.06G121700 hydroxysteroid dehydrogenase 2	-0.541824	-0.228778	0.191203	0.579399
Manes.13G039000 multidrug resistance-associated protein 5	0.351442	0.107396	-0.3251	-0.133738
Manes.01G184300 Ribonuclease P protein subunit P38-related	0.319256	0.118259	-0.12751	-0.310006
Manes.03G150800 Plant protein of unknown function (DUF247)	-0.237899	-0.306323	0.357075	0.187147
Manes.15G064700 SHV3-like 1	-0.270475	-0.0507825	0.233015	0.0882425
Manes.08G072560 basic helix-loop-helix (bHLH) DNA-binding superfamily protein	-0.570934	-0.107401	0.369341	0.308994
Manes.09G008300 SEC14 cytosolic factor family protein / phosphoglyceride transfer family protein	0.350304	0.0537339	-0.155576	-0.248462
Manes.01G221200 ribosomal protein L18	-0.285362	-0.175857	0.251673	0.209546
Manes.12G049702 Oxidoreductase, zinc-binding dehydrogenase family protein	-0.184567	-0.283357	0.225838	0.242086
Manes.S025133 Ycf1 protein	0.317472	0.399089	-0.200632	-0.515929
Manes.06G152000 PPPDE putative thiol peptidase family protein	-0.243984	-0.108138	0.135824	0.216298
Manes.02G204100 Nucleotide-sugar transporter family protein	-0.216038	-0.198335	0.186052	0.228321
Manes.15G124000 Thioredoxin superfamily protein	0.338586	0.206959	-0.285232	-0.260313
Manes.06G118900 SNF1-related protein kinase regulatory subunit gamma 1	0.982558	-0.130431	-0.339809	-0.512318
Manes.08G097000 Tautomerase/MIF superfamily protein	-0.350246	-0.110103	0.207649	0.252701
Manes.13G052500 carboxyl terminus of HSC7-interacting protein	-0.139706	-0.225616	0.164101	0.201221
Manes.02G046400 GAST1 protein homolog 4	-0.608291	-0.154328	0.273733	0.488886
Manes.02G067500 HEAT repeat-containing protein	0.264118	0.2047	-0.318046	-0.150772
Manes.02G120000 RING/U-box superfamily protein	0.651851	-0.0472823	-0.193558	-0.411011
Manes.05G061300 Late embryogenesis abundant 3 (LEA3) family protein	0.187452	0.416641	-0.200401	-0.403691
Manes.15G026500 time for coffee	0.367098	0.212717	-0.350526	-0.22929
Manes.16G117400 Alcohol dehydrogenase transcription factor Myb/SANT-like family protein	0.27625	0.111233	-0.0828723	-0.30461
Manes.02G147900 phosphoenolpyruvate carboxylase-related kinase 2	0.335678	0.0284551	-0.18368	-0.180454
Manes.09G118000	0.274605	0.0865947	-0.0875575	-0.273642
Manes.11G154800 Eukaryotic aspartyl protease family protein	0.245871	0.191607	-0.300425	-0.137054
Manes.02G128000 highly ABA-induced PP2C gene 3	0.343336	0.111831	-0.310367	-0.1448
Manes.14G131800 Ribosomal protein L7Ae/L3e/S12e/Gadd45 family protein	-0.413569	-0.0914867	0.152367	0.352688
Manes.12G016100 Restriction endonuclease, type II-like superfamily protein	-0.190555	-0.187759	0.144996	0.233318
Manes.03G179900 receptor-like protein kinase 1	0.496514	0.035834	-0.442654	-0.0896937
Manes.03G189600 Cox19-like CHCH family protein	-0.364213	-0.0233734	0.232359	0.155227
Manes.10G055500 Transducin/WD4 repeat-like superfamily protein	-0.222187	-0.267341	0.406812	0.0827156
Manes.14G146200 Nucleotide-diphospho-sugar transferases superfamily protein	0.197638	0.229108	-0.159259	-0.267487
Manes.05G077900 Ribosomal protein S13/S18 family	-0.437257	-0.111924	0.292737	0.256443
Manes.15G098500	0.511526	-0.00901604	-0.225397	-0.277112
Manes.16G030000 dormancy-associated protein-like 1	0.927498	0.161103	-0.333764	-0.754837
Manes.01G198600 Ribosomal protein S16 family protein	-0.235557	-0.153135	0.274449	0.114243
Manes.13G141300 prohibitin 1	-0.419561	-0.0499613	0.165349	0.304174
Manes.15G024500 TRICHOME BIREFRINGENCE-LIKE 11	0.371596	0.120474	-0.212682	-0.279388
Manes.02G164400 F-box protein 7	0.439471	-0.0623776	-0.0592188	-0.317874
Manes.10G136500 sigma factor 4	0.341586	0.0612299	-0.0932733	-0.309543
Manes.09G156600 Ribosomal protein S24e family protein	-0.373009	-0.0852303	0.180914	0.277325
Manes.11G002600 TRICHOME BIREFRINGENCE-LIKE 38	0.559428	-0.0420086	-0.174246	-0.343173
Manes.09G036900 WCRKC thioredoxin 1	0.615217	0.0316653	-0.140864	-0.506019
Manes.13G116000 Auxin-responsive GH3 family protein	0.216087	0.341985	-0.212974	-0.345098
Manes.14G077200 TEOSINTE BRANCHED, cycloidea and PCF (TCP) 14	-0.441632	-0.0189605	0.359124	0.101469
Manes.14G124700 ethylene-responsive nuclear protein / ethylene-regulated nuclear protein (ERT2)	0.474349	-0.0517328	-0.169782	-0.252835
Manes.11G069900 tubby like protein 8	-0.294545	-0.18408	0.063406	0.415219
Manes.15G078000 senescence-related gene 1	0.344805	0.0574472	-0.182981	-0.219271
Manes.04G089400 endoplasmatic reticulum retrieval protein 1B	-0.339472	-0.078006	0.216622	0.200856
Manes.06G003800 SNF7 family protein	0.380422	0.0449519	-0.228208	-0.197166
Manes.08G099300 minichromosome maintenance (MCM2/3/5) family protein	-0.507822	-0.233405	0.350315	0.390912
Manes.01G018800 Zinc-binding dehydrogenase family protein	0.30229	0.0600199	-0.0653887	-0.296921
Manes.08G154500 dehydrin family protein	0.347238	0.244138	-0.224067	-0.36731
Manes.10G143900 ADP/ATP carrier 2	-0.406591	-0.0769799	0.150162	0.333409
Manes.08G040700 P-loop containing nucleoside triphosphate hydrolases superfamily protein	-0.239968	-0.0593503	0.132726	0.166592
Manes.04G125300 protein serine/threonine kinases;protein kinases;ATP binding;sugar binding;kinases;carbohydrate binding	0.206814	0.172031	-0.175424	-0.203421
Manes.03G008800 uv-b-insensitive 4	-0.320293	-0.239869	0.201919	0.358243
Manes.12G099200 PQ-loop repeat family protein / transmembrane family protein	0.656748	-0.0993087	-0.159889	-0.397551
Manes.03G205400	-0.595911	-0.54812	0.130381	1.01365
Manes.16G092800 alpha/beta-Hydrolases superfamily protein	0.451464	0.2155	-0.117375	-0.549589
Manes.16G135100	0.508844	0.149419	-0.264414	-0.393849
Manes.01G025600 AP1 (APETALA1)	0.548896	0.000441666	-0.352493	-0.196845
Manes.07G082500 Tetratricopeptide repeat (TPR)-like superfamily protein	-0.0717671	-0.188367	0.227775	0.0323586
Manes.12G055803	0.411494	0.0161003	-0.149154	-0.27844
Manes.15G144400 Ribosomal protein L7Ae/L3e/S12e/Gadd45 family protein	-0.335618	-0.134204	0.0743766	0.395445
Manes.06G038100 Calcineurin-like metallo-phosphoesterase superfamily protein	0.189048	0.170248	-0.211441	-0.147855
Manes.01G232200	-0.410094	-0.370813	0.613509	0.167398
Manes.06G107100 embryo defective 2759	-0.18326	-0.122372	0.276595	0.0290371
Manes.18G058400	0.399608	0.0922278	-0.253263	-0.238573
Manes.15G096400 SecY protein transport family protein	-0.202344	-0.113754	0.192204	0.123894
Manes.01G004501 kinesin-like protein 1	-0.221114	-0.188767	0.22703	0.182851
Manes.01G050700 Disease resistance-responsive (dirigent-like protein) family protein	-0.496826	-0.164265	0.21819	0.442902
Manes.15G037700 Signal transduction histidine kinase, hybrid-type, ethylene sensor	0.215922	0.226645	-0.130487	-0.31208
Manes.07G049200 Leucine-rich receptor-like protein kinase family protein	0.486534	0.240646	-0.307776	-0.419404
Manes.10G061500 ferredoxin 3	-0.285506	-0.101195	0.211385	0.175316
Manes.03G209800 calcium-dependent lipid-binding family protein	0.217702	0.206405	-0.114844	-0.309263
Manes.06G122900 Ubiquitin family protein	0.360624	0.105493	-0.0616141	-0.404504
Manes.05G130500 catalase 2	0.588638	0.235969	-0.398024	-0.426583
Manes.15G016400 Uncharacterised protein family (UPF497)	0.622839	-0.0116841	-0.303223	-0.307932
Manes.13G151600	-0.408932	-0.343883	0.40914	0.343675
Manes.08G012800 gamma tonoplast intrinsic protein	-1.0445	-0.0418818	0.517637	0.568749
Manes.03G046500	0.27652	0.0779943	-0.117488	-0.237026
Manes.18G044500 acyl-CoA-binding domain 3	0.318552	0.0688246	-0.13691	-0.250467
Manes.05G058700 mitochondrial acyl carrier protein 1	-0.361934	-0.143931	0.345126	0.160738
Manes.05G204400 chloride channel F	0.321638	0.277027	-0.249938	-0.348727
Manes.18G079501 replication factor C subunit 3	-0.341089	-0.103366	0.109094	0.33536
Manes.07G030300	0.395046	0.26137	-0.384901	-0.271515
Manes.11G065200 Low PSII Accumulation 3	0.143796	0.256569	-0.345769	-0.0545952
Manes.14G137600 ribosomal protein S11-beta	-0.404828	-0.149204	0.218866	0.335166
Manes.03G177100 C-8 sterol isomerases	-0.335571	-0.23033	0.159816	0.406085
Manes.09G018100 INO8 ortholog	0.224865	0.0979891	-0.0951752	-0.227679
Manes.09G175500 Protein of unknown function (DUF1645)	-0.260233	-0.120935	0.2491	0.132067
Manes.02G213600 Protein kinase superfamily protein	-0.367235	-0.0587393	0.176307	0.249668
Manes.04G109900 Inorganic H pyrophosphatase family protein	-0.126422	-0.0884269	0.0573405	0.157509
Manes.15G035100	-0.280954	-0.10721	0.18896	0.199203
Manes.S009201 zinc knuckle (CCHC-type) family protein	0.239766	0.221561	-0.171388	-0.289939
Manes.18G117901 shoot gravitropism 2 (SGR2)	0.288287	0.106063	-0.187818	-0.206532
Manes.01G071300 protein binding	-0.571044	0.0196922	0.282054	0.269298
Manes.12G140100 bZIP transcription factor family protein	0.456554	0.00380339	-0.17928	-0.281078
Manes.14G167200	-0.210893	-0.114113	0.144906	0.180099
Manes.06G093400 transcription regulators;zinc ion binding	0.301398	0.106512	-0.172227	-0.235683
Manes.02G033000 Sec1/munc18-like (SM) proteins superfamily	-0.176029	-0.14004	0.162758	0.153311
Manes.15G042500 Ribosomal protein L14	-0.431194	-0.00127315	0.192775	0.239692
Manes.11G027200 cytochrome P45, family 9, subfamily D, polypeptide 1	0.285713	0.13583	-0.0346072	-0.386935
Manes.18G083050	-0.192705	-0.307465	0.307025	0.193145
Manes.01G073000	-0.280886	-0.228392	0.2863	0.222978
Manes.01G163000 Cell division control, Cdc6	-0.480315	-0.12163	0.298006	0.303939
Manes.16G005600 SKU5 similar 4	-0.403205	-0.167145	0.262122	0.308227
Manes.04G073800 Pyridoxal-dependent decarboxylase family protein	-0.407071	-0.0112349	0.113042	0.305264
Manes.11G117500 glutathione peroxidase 2	-0.12922	-0.1686	0.198902	0.0989173
Manes.10G015300 Transmembrane amino acid transporter family protein	0.12146	0.401044	-0.253952	-0.268551
Manes.02G107600 damaged DNA binding;exodeoxyribonuclease IIIs	-0.215903	-0.210016	0.136501	0.289417
Manes.04G103600 Ribosomal protein L7Ae/L3e/S12e/Gadd45 family protein	-0.337418	-0.282598	0.384227	0.235789
Manes.16G039700 Protein of unknown function (DUF64)	0.131822	0.530462	-0.211918	-0.450367
Manes.15G192700 extra-large GTP-binding protein 3	0.246087	0.198084	-0.157658	-0.286514
Manes.09G073700 DHHC-type zinc finger family protein	0.271983	0.17892	-0.284399	-0.166505
Manes.01G008800 methylenetetrahydrofolate reductase 2	-0.412822	-0.0463798	0.321093	0.138109
Manes.15G069200 Dihydrolipoamide succinyltransferase	-0.210967	-0.144565	0.166878	0.188653
Manes.14G170800 Pathogenesis-related thaumatin superfamily protein	-0.528326	-0.261484	0.533753	0.256057
Manes.15G172400 high mobility group	0.115786	0.290948	-0.23407	-0.172664
Manes.15G132500 PLANT CADMIUM RESISTANCE 2	-0.35486	-0.152737	0.234439	0.273158
Manes.16G097200 Ribosomal protein S3 family protein	-0.111427	-0.24804	0.202093	0.157374
Manes.01G171100 protein C-terminal S-isoprenylcysteine carboxyl O-methyltransferases	-0.165088	-0.194182	0.241293	0.117977
Manes.16G042100 cellulose synthase family protein	-0.263669	-0.101357	0.165018	0.200008
Manes.15G072800 NB-ARC domain-containing disease resistance protein	0.372008	0.206114	-0.339009	-0.239113
Manes.11G155600 reticulata-related 1	-0.219391	-0.157536	0.160558	0.216368
Manes.11G065300 Ribosomal protein L7Ae/L3e/S12e/Gadd45 family protein	-0.461627	-0.21705	0.353594	0.325084
Manes.05G103000	0.39986	0.165876	-0.339674	-0.226061
Manes.12G110600 LOB domain-containing protein 37	0.194513	0.453361	-0.162364	-0.485509
Manes.15G056100	0.454357	0.217203	-0.303917	-0.367643
Manes.17G085400 UDP-Glycosyltransferase / trehalose-phosphatase family protein	0.641264	-0.0180444	-0.299565	-0.323654
Manes.01G226600 transcription coactivators	-0.359163	-0.206048	0.24701	0.318201
Manes.14G053100 Leucine-rich repeat protein kinase family protein	-0.274171	-0.140596	0.170968	0.243799
Manes.01G250800 BCL-2-associated athanogene 6	0.327435	0.256134	-0.0433608	-0.540208
Manes.11G147500 Zinc finger (C3HC4-type RING finger) family protein	0.110275	0.218968	-0.162271	-0.166972
Manes.18G029600 Brassinosteroid signalling positive regulator (BZR1) family protein	-0.25716	-0.0614825	0.155134	0.163508
Manes.04G084000 nucleic acid binding;zinc ion binding;DNA binding	0.251054	0.106734	-0.152212	-0.205575
Manes.02G144000 Transcription factor jumonji (jmjC) domain-containing protein	0.243892	0.114128	-0.13223	-0.225791
Manes.04G111700 Signal recognition particle, SRP54 subunit protein	0.214186	0.25552	-0.168289	-0.301417
Manes.17G050000 Guanylate-binding family protein	0.206237	0.16497	-0.277336	-0.0938702
Manes.01G201500 RNI-like superfamily protein	-0.359408	-0.166559	0.160512	0.365455
Manes.01G227700 Vps51/Vps67 family (components of vesicular transport) protein	0.214909	0.308513	-0.227883	-0.295539
Manes.13G038800 DENN (AEX-3) domain-containing protein	0.292833	0.100896	-0.226054	-0.167675
Manes.15G160500 Protein of unknown function, DUF642	-0.452859	-0.121108	0.45599	0.117978
Manes.09G073009 Cysteine proteinases superfamily protein	0.277155	0.222549	-0.0925804	-0.407123
Manes.17G089060	0.315979	0.233948	-0.33529	-0.214637
Manes.15G155100 ATP12 protein-related	-0.176496	-0.178543	0.097905	0.257134
Manes.15G144800 Phox-associated domain;Phox-like;Sorting nexin, C-terminal	0.344902	0.00629905	-0.0759062	-0.275295
Manes.05G087400 BET1P/SFT1P-like protein 14A	0.609597	-0.0338719	-0.177171	-0.398554
Manes.03G077100 Ras-related small GTP-binding family protein	-0.204534	-0.129311	0.119026	0.214819
Manes.03G141100	-0.465847	-0.366619	0.37801	0.454457
Manes.13G119900 2-oxoglutarate (2OG) and Fe(II)-dependent oxygenase superfamily protein	0.402837	0.0753854	-0.279542	-0.198681
Manes.14G075200 isochorismate synthase 2	0.212102	0.269472	-0.191957	-0.289617
Manes.17G048700 Nucleic acid-binding, OB-fold-like protein	-0.143639	-0.134784	0.210171	0.068252
Manes.09G159400 Trimeric LpxA-like enzyme	0.196032	0.117051	-0.13235	-0.180732
Manes.12G058200	0.264088	0.163921	-0.302632	-0.125376
Manes.14G103900 Adenine nucleotide alpha hydrolases-like superfamily protein	0.381766	0.130051	-0.139188	-0.372629
Manes.11G153000 Acyl-CoA N-acyltransferase with RING/FYVE/PHD-type zinc finger domain	0.344302	0.131005	-0.310955	-0.164353
Manes.04G163300 cytokinin oxidase/dehydrogenase 6	0.394335	0.141487	-0.226401	-0.309421
Manes.05G066300 catalytics	0.614304	3.91534e-05	-0.132543	-0.4818
Manes.04G041300 farnesyltransferase A	-0.109308	-0.195348	0.178633	0.126023
Manes.02G037300 nitrate transporter 1.1	0.233537	0.359178	-0.418988	-0.173727
Manes.06G078200 WPP domain-interacting protein 2	0.250149	0.179516	-0.15622	-0.273444
Manes.03G082300 uracil dna glycosylase	-0.233356	-0.165381	0.277873	0.120864
Manes.14G032300 K+ efflux antiporter 5	0.329969	0.118291	-0.27709	-0.171171
Manes.02G071900	-0.222934	-0.121726	0.198245	0.146416
Manes.05G135800 Putative lysine decarboxylase family protein	0.754801	-0.186039	-0.122935	-0.445827
Manes.04G096000 LWD1/ATAN11 (LIGHT-REGULATED WD 1/ANTHOCYANIN11)	-0.129783	-0.155995	0.162479	0.123299
Manes.01G204900 kinase interacting (KIP1-like) family protein	0.219608	0.198036	-0.123461	-0.294183
Manes.02G027500 MBOAT (membrane bound O-acyl transferase) family protein	-0.421813	0.00119452	0.114935	0.305684
Manes.04G053600	-0.208345	-0.14964	0.246843	0.111142
Manes.02G149900 general regulatory factor 2	-0.50159	-0.133581	0.219267	0.415904
Manes.01G147900 Rhodanese/Cell cycle control phosphatase superfamily protein	0.494012	0.2521	-0.450104	-0.296008
Manes.03G122800	0.446736	0.036724	-0.167556	-0.315904
Manes.13G075300	0.311129	0.238355	-0.146393	-0.403092
Manes.02G192200 calcium-dependent protein kinase 2	0.468763	0.00966808	-0.165182	-0.313248
Manes.01G010200 Transcription factor IIIC, subunit 5	0.187939	0.221877	-0.193863	-0.215953
Manes.02G132500 protein kinase 1B	0.384488	0.025462	-0.176993	-0.232957
Manes.18G127800 Calcineurin-like metallo-phosphoesterase superfamily protein	0.358853	0.0943934	-0.249262	-0.203984
Manes.10G079800 Transducin/WD4 repeat-like superfamily protein	-0.28492	-0.216045	0.151412	0.349553
Manes.04G130100 HD-ZIP IV family of homeobox-leucine zipper protein with lipid-binding START domain	0.203826	0.323407	-0.300047	-0.227187
Manes.04G114100 SNARE-like superfamily protein	-0.212662	-0.134922	0.103222	0.244362
Manes.02G127900 sterol 4-alpha-methyl-oxidase 2-1	-0.415029	-0.235635	0.29372	0.356944
Manes.09G031833 Calcium-dependent lipid-binding (CaLB domain) plant phosphoribosyltransferase family protein	-0.41792	-0.126075	0.370924	0.173071
Manes.05G037200 RNAhelicase-like 8	-0.203174	-0.156918	0.188712	0.17138
Manes.03G100300 pathogenesis-related family protein	0.566949	-0.00591519	-0.282582	-0.278452
Manes.03G060600 Protein kinase family protein with leucine-rich repeat domain	0.39881	0.0853218	-0.145638	-0.338493
Manes.01G232900 ubiquitin 6	-0.488774	-0.104427	0.325575	0.267626
Manes.08G045600 DNAJ heat shock N-terminal domain-containing protein	0.309795	0.128054	-0.133433	-0.304415
Manes.01G113900 anti- silencing function 1b	-0.282315	-0.170677	0.204099	0.248893
Manes.04G136000 Leucine-rich repeat transmembrane protein kinase protein	0.239766	0.178908	-0.0902342	-0.32844
Manes.08G068700 binding	0.192135	0.127551	-0.0993586	-0.220327
Manes.01G180800 cytochrome P45, family 94, subfamily D, polypeptide 2	0.287899	0.1657	-0.249306	-0.204294
Manes.03G110600 ubiquitin-conjugating enzyme 25	0.435159	0.114298	-0.213968	-0.335489
Manes.16G132200 zinc finger (CCCH-type) family protein / D111/G-patch domain-containing protein	0.441546	0.171014	-0.125096	-0.487463
Manes.05G183000	0.198489	0.292446	-0.210958	-0.279977
Manes.02G024900 methyl-CPG-binding domain protein 13	0.218817	0.284113	-0.160553	-0.342377
Manes.06G056400 blue-copper-binding protein	1.29554	0.0540986	-0.536637	-0.813005
Manes.01G138500 S-adenosyl-L-methionine-dependent methyltransferases superfamily protein	0.375656	0.7417	-0.409702	-0.707655
Manes.17G033900 Zinc finger, RING-type;Transcription factor jumonji/aspartyl beta-hydroxylase	0.167889	0.131201	-0.183106	-0.115985
Manes.16G089500	0.276221	0.141007	-0.295983	-0.121245
Manes.02G136700 heat shock transcription factor B4	-0.313249	-0.089586	0.181262	0.221573
Manes.11G028800 dentin sialophosphoprotein-related	0.263471	0.222077	-0.269206	-0.216342
Manes.11G051000 cadmium tolerance 1	-0.397726	-0.102687	0.335289	0.165124
Manes.02G059400 Thioredoxin superfamily protein	-0.312191	-0.111823	0.0901672	0.333848
Manes.08G124600 Prefoldin chaperone subunit family protein	0.200361	0.328753	-0.208442	-0.320672
Manes.13G104200	-0.34176	-0.190788	0.440377	0.0921709
Manes.15G082700 cyclic nucleotide-gated cation channel 4	0.571718	0.0285194	-0.320264	-0.279973
Manes.01G036200 RING/U-box superfamily protein	0.361984	0.156072	-0.18829	-0.329766
Manes.04G112900 Protein of unknown function (DUF567)	0.212713	0.240015	-0.28714	-0.165588
Manes.15G021900 mitogen-activated protein kinase 16	-0.281185	-0.0892119	0.180471	0.189926
Manes.03G008300 early nodulin-like protein 15	-0.541979	-0.353071	0.329761	0.56529
Manes.04G146400 Protein of unknown function (DUF1677)	0.531303	0.179379	-0.394056	-0.316626
Manes.09G036100 ribosomal protein S1	-0.318534	-0.0616481	0.195205	0.184977
Manes.15G014500 Zinc finger C-x8-C-x5-C-x3-H type family protein	0.232963	0.26116	-0.157967	-0.336156
Manes.14G052200 Translation elongation factor EF1B/ribosomal protein S6 family protein	-0.336169	-0.184048	0.293289	0.226928
Manes.02G197700 basic helix-loop-helix (bHLH) DNA-binding superfamily protein	0.393925	0.0364741	-0.0938383	-0.336561
Manes.17G023200 Small GTP-binding protein	0.310336	0.11325	-0.360363	-0.0632231
Manes.11G019100 lipoxygenase 3	-0.223747	-0.195092	0.207052	0.211787
Manes.04G161700 Leucine-rich repeat (LRR) family protein	-0.281121	-0.125717	0.03542	0.371418
Manes.06G161700 Heat shock protein DnaJ with tetratricopeptide repeat	0.203047	0.306841	-0.203996	-0.305891
Manes.06G070200 Protein kinase superfamily protein	0.474883	0.130243	-0.304659	-0.300466
Manes.03G129300 RING/U-box superfamily protein	-0.279728	-0.150065	0.233213	0.196581
Manes.03G076840 Ankyrin repeat family protein	-0.322441	-0.511245	0.688303	0.145383
Manes.15G101300 Translation initiation factor 2, small GTP-binding protein	0.22929	0.236696	-0.237705	-0.228282
Manes.02G185350	0.0830523	0.363705	-0.206886	-0.239871
Manes.10G141800 NB-ARC domain-containing disease resistance protein	0.445808	0.31781	-0.258101	-0.505518
Manes.02G022100 Protein kinase protein with tetratricopeptide repeat domain	0.366936	0.166513	-0.216304	-0.317144
Manes.04G082100 SAUR-like auxin-responsive protein family	-0.455186	-0.0866753	0.128233	0.413629
Manes.12G109700	0.313741	0.179444	-0.21149	-0.281694
Manes.11G100300 Transmembrane amino acid transporter family protein	-0.330368	-0.222555	0.561241	-0.00831745
Manes.06G141433	0.339462	0.194992	-0.208162	-0.326292
Manes.07G061350 NB-ARC domain-containing disease resistance protein	0.124754	0.350174	-0.300688	-0.17424
Manes.15G051900 plastid transcriptionally active 5	0.261185	0.119088	-0.159832	-0.220442
Manes.01G170300 pumilio 2	0.203629	0.153152	-0.182877	-0.173904
Manes.09G142400 transcription regulator NOT2/NOT3/NOT5 family protein	0.20399	0.128588	-0.154626	-0.177952
Manes.15G006100 acyl-activating enzyme 7	0.402069	0.240033	-0.181017	-0.461084
Manes.16G029900 SPL3 (SQUAMOSA PROMOTER BINDING PROTEIN-LIKE 3)	-0.439021	-0.103768	0.223777	0.319012
Manes.02G215405 NB-ARC domain-containing disease resistance protein	0.250567	0.190379	-0.129679	-0.311266
Manes.03G091700	0.34523	0.0457554	-0.256095	-0.13489
Manes.11G131300	0.413486	-0.0145309	-0.165663	-0.233292
Manes.11G083000 TEOSINTE BRANCHED 1, cycloidea, PCF (TCP)-domain family protein 2	0.488922	0.0899746	-0.277234	-0.301663
Manes.14G013400	-0.254835	-0.169247	0.137329	0.286753
Manes.05G051400 Uncharacterised conserved protein (UCP12943)	0.45193	0.0161062	-0.200904	-0.267132
Manes.11G087100 YELLOW STRIPE like 6	0.559603	-0.0280678	-0.210003	-0.321533
Manes.11G102600 Succinyl-CoA ligase, alpha subunit	-0.319086	-0.0469205	0.149905	0.216101
Manes.13G094300 leucine-rich repeat transmembrane protein kinase family protein	0.347967	0.107623	-0.277672	-0.177918
Manes.09G080000 Ribosomal protein L4/L1 family	-0.395571	-0.0854475	0.203388	0.277631
Manes.16G083000 aminopeptidase M1	-0.336986	-0.0401207	0.272846	0.104261
Manes.09G073600 calmodulin 5	-0.406136	-0.116402	0.253774	0.268764
Manes.02G202900 FAD/NAD(P)-binding oxidoreductase family protein	-0.129376	-0.166402	0.17214	0.123638
Manes.04G160300 alpha-galactosidase 1	0.702673	-0.0873363	-0.388614	-0.226722
Manes.01G255300 transcription regulatory protein SNF2, putative	0.588808	-0.0318359	-0.231395	-0.325577
Manes.09G115800	0.207138	0.141603	-0.230508	-0.118233
Manes.10G061900	0.520566	0.0181171	-0.202875	-0.335808
Manes.04G129300 RHO guanyl-nucleotide exchange factor 11	0.810032	-0.0616429	-0.460707	-0.287682
Manes.03G121040 Translation protein SH3-like family protein	-0.174125	-0.211235	0.221035	0.164324
Manes.03G072850 Transcription factor GTE6	0.349977	0.172919	-0.0387062	-0.484189
Manes.18G023000	1.45716	0.0361149	-0.524247	-0.969027
Manes.11G157100 PHYTOSULFOKINE 3 PRECURSOR	-0.196164	-0.209302	0.133997	0.271469
Manes.14G163400 Cytochrome c oxidase, subunit Vib family protein	-0.357975	-0.0209577	0.171527	0.207406
Manes.03G158100 isopropyl malate isomerase large subunit 1	-0.263764	-0.0349608	0.189903	0.108822
Manes.13G015600 F-box family protein	0.351559	0.143032	-0.137706	-0.356886
Manes.15G187301 heteroglycan glucosidase 1	0.353615	0.0663251	-0.183511	-0.236429
Manes.01G234500 P-glycoprotein 11	0.369307	0.0907736	-0.172831	-0.287249
Manes.12G028600 Nucleic acid-binding, OB-fold-like protein	-0.261953	-0.0623772	0.0943689	0.229961
Manes.13G113900 Subtilase family protein	-0.314068	-0.0647535	0.173811	0.205011
Manes.05G167800 homolog of yeast ADA2 2A	0.244138	0.213783	-0.140053	-0.317868
Manes.02G063200 Sec1/munc18-like (SM) proteins superfamily	-0.241286	-0.0894763	0.124783	0.205978
Manes.14G152800 SET domain-containing protein	0.179078	0.235405	-0.158287	-0.256196
Manes.07G041100 dynamin-related protein 3A	-0.135305	-0.136322	0.130812	0.140815
Manes.03G104300	0.322374	0.0392835	-0.161888	-0.19977
Manes.03G147000 GTP binding Elongation factor Tu family protein	-0.350805	-0.0830243	0.209629	0.2242
Manes.05G106500 Argonaute family protein	-0.213166	-0.180527	0.0892776	0.304415
Manes.06G084200 RPA7-kDa subunit B	-0.429885	-0.31445	0.391788	0.352546
Manes.18G078950 aldehyde dehydrogenase 3H1	0.282525	0.222345	-0.314747	-0.190123
Manes.03G211800 CBL-interacting protein kinase 1	0.320741	0.0826493	-0.157364	-0.246026
Manes.16G107000 Leucine-rich repeat (LRR) family protein	-0.312273	-0.0961228	0.14881	0.259586
Manes.08G132700 Duplicated homeodomain-like superfamily protein	0.214256	0.274487	-0.238144	-0.250599
Manes.08G152100 CDF3 (CYCLING DOF FACTOR 3)	0.489681	-0.0518111	-0.126159	-0.311711
Manes.11G055900	0.331166	0.150879	-0.25824	-0.223805
Manes.15G036100 AUX/IAA transcriptional regulator family protein	-0.535547	0.0381099	0.41946	0.0779769
Manes.18G041600 CYCLIN D3;1	-0.311031	-0.11864	0.169582	0.260089
Manes.15G025600 peroxisomal adenine nucleotide carrier 1	0.335828	0.11754	-0.247524	-0.205844
Manes.17G062700 Protein of unknown function, DUF584	0.578079	-0.109382	-0.145602	-0.323095
Manes.10G098500 basic helix-loop-helix (bHLH) DNA-binding superfamily protein	-0.34179	-0.186938	0.302008	0.226719
Manes.06G153000 Homeodomain-like superfamily protein	0.170818	0.199487	-0.297196	-0.0731088
Manes.10G123300 GAI (GIBBERELLIC ACID INSENSITIVE)	-0.403552	-0.0904039	0.136494	0.357462
Manes.01G265800 N-terminal nucleophile aminohydrolases (Ntn hydrolases) superfamily protein	-0.201299	-0.134175	0.153101	0.182373
Manes.17G051300 WUSCHEL related homeobox 8	-0.309847	-0.279014	0.13577	0.453091
Manes.03G084100 cytochrome P45, family 72, subfamily A, polypeptide 15	0.305028	0.258761	-0.260642	-0.303147
Manes.03G049200 Glycosyl hydrolases family 32 protein	0.416043	0.000218784	-0.170084	-0.246178
Manes.09G008600 S-adenosyl-L-methionine-dependent methyltransferases superfamily protein	0.167409	0.194317	-0.219336	-0.14239
Manes.15G029000 Acyl-CoA N-acyltransferase with RING/FYVE/PHD-type zinc finger protein	0.132298	0.188199	-0.136332	-0.184166
Manes.13G143500 erf domain protein 9	0.540843	-0.00927024	-0.183758	-0.347815
Manes.16G109900 NADP-malic enzyme 3	0.136706	0.324643	-0.159016	-0.302333
Manes.01G019600 Ankyrin repeat family protein	0.310284	0.0932341	-0.114634	-0.288884
Manes.14G021000 NADH-ubiquinone oxidoreductase-related	-0.229071	-0.163586	0.206813	0.185844
Manes.12G111200	0.230114	0.239658	-0.191521	-0.278251
Manes.09G091500 Tetratricopeptide repeat (TPR)-like superfamily protein	-0.213534	-0.164976	0.248588	0.129921
Manes.15G096200 ribosomal protein L6 family protein	-0.308869	-0.0756753	0.133944	0.2506
Manes.04G085600 Papain family cysteine protease	0.440698	0.0415626	-0.234137	-0.248123
Manes.05G142200 Major facilitator superfamily protein	-0.19632	-0.210626	0.150306	0.25664
Manes.03G142100 emp24/gp25L/p24 family/GOLD family protein	-0.234791	-0.13845	0.0607789	0.312463
Manes.09G166900 cyclin family	-0.372176	-0.221201	0.181377	0.412
Manes.01G064600 Transcription initiation factor TFIIE, beta subunit	0.231668	0.0887404	-0.139824	-0.180585
Manes.03G124530 photosystem II reaction center protein C	0.520251	0.402503	-0.303898	-0.618856
Manes.02G112700 Golgi-localized GRIP domain-containing protein	0.230548	0.200799	-0.213719	-0.217629
Manes.02G226200 S-adenosyl-L-methionine-dependent methyltransferases superfamily protein	-0.197996	-0.163716	0.131157	0.230555
Manes.18G093800 Integrase-type DNA-binding superfamily protein	0.471345	0.0691059	-0.234212	-0.306239
Manes.03G011600 aberrant lateral root formation 4	0.24391	0.191716	-0.13842	-0.297205
Manes.04G150200 Subtilase family protein	0.278433	0.113434	-0.363129	-0.0287373
Manes.07G101600 binding;RNA binding	0.279275	0.0679904	-0.0841094	-0.263157
Manes.01G026900 SPIRAL1-like1	-0.318379	-0.166926	0.337226	0.148079
Manes.12G008600 dihydrosphingosine phosphate lyase	0.364674	0.0706798	-0.191114	-0.24424
Manes.12G147102 CTP synthase family protein	0.245235	0.229747	-0.0981013	-0.376881
Manes.15G071800 endoribonuclease L-PSP family protein	-0.376765	-0.116013	0.165904	0.326875
Manes.10G031000 Ribosomal L22e protein family	-0.350593	-0.156427	0.341476	0.165544
Manes.12G109000 WD-4 repeat family protein	0.299811	-0.016278	-0.135194	-0.14834
Manes.15G112700 Clathrin adaptor complex small chain family protein	-0.310595	-0.0419504	0.194777	0.157768
Manes.05G205500	-0.300795	-0.212268	0.0719145	0.441149
Manes.07G085300 pentatricopeptide (PPR) repeat-containing protein	0.20561	0.221096	-0.293068	-0.133638
Manes.04G127400 protein serine/threonine kinases;protein kinases;ATP binding;sugar binding;kinases;carbohydrate binding	0.394465	0.123558	-0.161346	-0.356676
Manes.11G145200	-0.142744	-0.320697	0.229223	0.234218
Manes.14G106900 HAL3-like protein A	-0.151379	-0.160497	0.116134	0.195741
Manes.04G069000 F-box family protein with a domain of unknown function (DUF295)	0.300242	0.0783502	-0.239614	-0.138979
Manes.14G112700 DNA/RNA polymerases superfamily protein	0.147803	0.185684	-0.199083	-0.134404
Manes.08G058400 Haloacid dehalogenase-like hydrolase (HAD) superfamily protein	0.888744	-0.0863859	-0.307285	-0.495074
Manes.14G086900 SPIRAL1-like1	-0.234264	-0.1685	0.173547	0.229217
Manes.12G061500 Protein of unknown function (DUF1423)	0.225254	0.0904943	-0.102983	-0.212765
Manes.14G024000 Methyltransferase MT-A7 family protein	0.283735	0.219977	-0.186791	-0.316921
Manes.14G107200 Uncharacterised conserved protein UCP3188, alpha/beta hydrolase	0.292658	0.153769	-0.182812	-0.263615
Manes.14G080100 atypical CYS HIS rich thioredoxin 5	0.76292	-0.0242585	-0.208742	-0.52992
Manes.17G110000 N-terminal nucleophile aminohydrolases (Ntn hydrolases) superfamily protein	-0.259211	-0.124389	0.173756	0.209844
Manes.08G103100	-0.216207	-0.144414	0.105653	0.254969
Manes.02G164200 vacuolar H+-pumping ATPase 16 kDa proteolipid subunit 4	-0.19918	-0.0976976	0.155058	0.14182
Manes.09G157900 S-adenosyl-L-methionine-dependent methyltransferases superfamily protein	-0.305492	-0.0213195	0.163697	0.163114
Manes.16G029100 Telomerase activating protein Est1	0.269613	0.127138	-0.164346	-0.232405
Manes.04G077000 Chaperone DnaJ-domain superfamily protein	1.68433	-0.213766	-0.67059	-0.799973
Manes.17G067300 Leucine-rich receptor-like protein kinase family protein	0.31001	0.207	-0.177154	-0.339856
Manes.04G008500	0.417103	0.0766249	-0.0265125	-0.467215
Manes.15G128250 nudix hydrolase homolog 25	0.26221	0.0527258	-0.0951348	-0.219801
Manes.15G089728 D-aminoacid aminotransferase-like PLP-dependent enzymes superfamily protein	-0.286752	-0.163628	0.162084	0.288295
Manes.02G158600	0.355227	0.122105	-0.0933374	-0.383995
Manes.05G166100 Biotin/lipoate A/B protein ligase family	-0.383425	-0.0530268	0.179433	0.257018
Manes.10G002300 F-box/RNI-like superfamily protein	0.36068	0.0476188	-0.32618	-0.0821186
Manes.02G087100 actin-related protein C1A	0.854441	-0.223647	-0.342179	-0.288615
Manes.14G113700 Transducin/WD4 repeat-like superfamily protein	-0.326651	-0.0125546	0.198108	0.141098
Manes.01G093625	0.48737	0.0691242	-0.135169	-0.421326
Manes.15G026800	-0.301016	-0.22949	0.408453	0.122054
Manes.04G115600 Disease resistance protein (CC-NBS-LRR class) family	0.375728	0.0985141	-0.237461	-0.236781
Manes.17G077100 Auxin efflux carrier family protein	0.196988	0.362335	-0.202604	-0.356719
Manes.15G139800 Endomembrane protein 7 protein family	-0.268113	-0.203606	0.241621	0.230098
Manes.15G064000 tornado 1	-0.481125	-0.0421231	0.284542	0.238706
Manes.07G059800 Leucine-rich repeat protein kinase family protein	-0.173567	-0.213567	0.400998	-0.013864
Manes.16G093000 Protein of unknown function (DUF581)	0.295328	0.0899324	-0.280018	-0.105242
Manes.01G093400 Pyridoxal phosphate (PLP)-dependent transferases superfamily protein	-0.338507	-0.0410123	0.218622	0.160897
Manes.03G121300 senescence-related gene 1	0.381505	0.143365	-0.0870859	-0.437784
Manes.01G104800 SMAD/FHA domain-containing protein	0.17476	0.137143	-0.14066	-0.171242
Manes.05G144900 RING/FYVE/PHD zinc finger superfamily protein	0.292311	0.0990463	-0.0714588	-0.319899
Manes.07G041000 Cox19-like CHCH family protein	-0.480065	0.0176883	0.189373	0.273004
Manes.01G055300 Glutaredoxin family protein	-0.407954	-0.191339	0.184454	0.414839
Manes.01G114500 cAMP-regulated phosphoprotein 19-related protein	-0.331483	-0.0837271	0.202294	0.212915
Manes.03G055000 RING/U-box superfamily protein	0.185982	0.16423	-0.180351	-0.169861
Manes.09G066300 Heavy metal transport/detoxification superfamily protein	0.684543	0.000828794	-0.238298	-0.447074
Manes.15G117100 MEI2-like protein 5	0.496279	-0.068829	-0.21271	-0.21474
Manes.18G062300 purin 7	-0.277282	-0.0430902	0.0994596	0.220912
Manes.02G131800 DCD (Development and Cell Death) domain protein	0.249476	0.211297	-0.184472	-0.276302
Manes.09G103300 RP non-ATPase subunit 8A	-0.360203	-0.0901419	0.189127	0.261218
Manes.02G141500 RNA-binding (RRM/RBD/RNP motifs) family protein	-0.0819005	-0.19454	0.142347	0.134093
Manes.16G072400 casein kinase I-like 3	0.40602	0.107652	-0.320659	-0.193013
Manes.02G022800 C2 calcium/lipid-binding plant phosphoribosyltransferase family protein	-0.254203	-0.088454	0.0975516	0.245106
Manes.03G155800 beta-amylase 1	0.459559	0.116922	-0.391694	-0.184787
Manes.15G031700 Ribosomal protein S3Ae	-0.389245	-0.112271	0.179329	0.322187
Manes.03G009600 CBL-interacting protein kinase 25	0.845904	-0.223675	-0.214593	-0.407636
Manes.01G231700 ADP-ribosylation factor A1F	-0.481969	-0.15683	0.3569	0.281898
Manes.06G034200 Endomembrane protein 7 protein family	-0.232011	-0.11154	0.0864552	0.257095
Manes.11G125900 GRAS family transcription factor	-0.384296	-0.125704	0.233618	0.276383
Manes.04G113400 Tetratricopeptide repeat (TPR)-like superfamily protein	0.285262	0.0945658	-0.245213	-0.134614
Manes.17G021800 SWIB/MDM2 domain;Plus-3;GYF	0.244544	0.147676	-0.198696	-0.193525
Manes.17G043600 CBS domain-containing protein	0.600748	-0.00334276	-0.182341	-0.415064
Manes.03G151300 Plant protein of unknown function (DUF247)	-0.142997	-0.261988	0.256913	0.148073
Manes.03G027000 6-phosphogluconate dehydrogenase family protein	-0.296442	-0.133064	0.311225	0.118281
Manes.09G129700 growth-regulating factor 5	-0.216632	-0.172161	0.140956	0.247838
Manes.08G163400 ADP-ribosylation factor B1B	0.364081	0.20746	-0.248928	-0.322613
Manes.07G048300 pyrophosphorylase 6	-0.401574	-0.0518336	0.175632	0.277776
Manes.07G006500	0.321207	0.0834882	-0.326228	-0.0784667
Manes.06G028800 BNR/Asp-box repeat family protein	0.252661	0.227925	-0.248437	-0.23215
Manes.13G035400 nucleolar RNA-binding Nop1p family protein	-0.414041	-0.0957254	0.186912	0.322855
Manes.18G021301 AAA-type ATPase family protein	-0.235719	-0.134344	0.0805739	0.289489
Manes.11G159300 protein tyrosine phosphatases;protein tyrosine phosphatases	-0.211866	-0.132919	0.256315	0.0884697
Manes.14G128200 regulatory particle triple-A ATPase 6A	-0.170631	-0.132321	0.0675839	0.235367
Manes.01G074300 copper ion binding	-0.33003	-0.136031	0.207907	0.258154
Manes.11G121800 pfkB-like carbohydrate kinase family protein	-0.453489	-0.0269249	0.11218	0.368234
Manes.16G109300 MATE efflux family protein	0.455991	0.143349	-0.337005	-0.262334
Manes.10G034300 Ras-related small GTP-binding family protein	-0.245018	-0.134681	0.169445	0.210254
Manes.02G176100 glycolipid transfer protein 2	0.512755	-0.0316692	-0.208841	-0.272244
Manes.14G157400 PA-domain containing subtilase family protein	0.207525	0.245116	-0.193384	-0.259257
Manes.09G167000 P-loop containing nucleoside triphosphate hydrolases superfamily protein	-0.364612	-0.233127	0.154033	0.443707
Manes.01G249900 G-box binding factor 3	0.403576	0.0110808	-0.190841	-0.223816
Manes.14G035800 RPM1 interacting protein 2	0.288038	0.0552338	-0.263378	-0.0798943
Manes.04G031600 histone H2A 12	-0.402715	-0.38337	0.35474	0.431346
Manes.05G181000 adenine phosphoribosyl transferase 1	-0.350681	-0.0591481	0.204025	0.205804
Manes.06G048300 Nucleotide/sugar transporter family protein	0.347663	0.143804	-0.0486125	-0.442854
Manes.07G084000	0.222964	0.209224	-0.144128	-0.288061
Manes.15G160100 P-loop containing nucleoside triphosphate hydrolases superfamily protein	-0.314632	-0.154128	0.152791	0.315969
Manes.18G058800 P-loop containing nucleoside triphosphate hydrolases superfamily protein	-0.437491	-0.229993	0.247489	0.419996
Manes.01G071900 CLP protease proteolytic subunit 2	-0.202001	-0.125219	0.193222	0.133999
Manes.13G017000	0.318592	0.142003	-0.134715	-0.32588
Manes.06G176700 glyceraldehyde-3-phosphate dehydrogenase of plastid 2	-0.366741	-0.0207025	0.153598	0.233846
Manes.07G018600 UDP-glucosyl transferase 71B1	0.303323	0.0873448	-0.164998	-0.22567
Manes.11G155500 UDP-D-apiose/UDP-D-xylose synthase 2	-0.358936	-0.0306004	0.223488	0.166048
Manes.03G127100 D111/G-patch domain-containing protein	0.276114	0.105604	-0.133555	-0.248163
Manes.14G148000 NAD(P)-binding Rossmann-fold superfamily protein	-0.0541691	0.831106	-0.507467	-0.269469
Manes.11G015400 sequence-specific DNA binding transcription factors	-0.110542	-0.222167	0.25531	0.077399
Manes.13G098700 Alkaline-phosphatase-like family protein	0.224219	0.249544	-0.238258	-0.235505
Manes.08G038500 ubiquitin-specific protease 12	0.218983	0.0973097	-0.0983136	-0.217979
Manes.02G067200 general regulatory factor 7	-0.272956	-0.138791	0.254571	0.157177
Manes.16G060575 K+ uptake permease 11	0.322466	0.272986	-0.184169	-0.411283
Manes.13G146300	-0.574797	-0.13436	0.267843	0.441315
Manes.07G052660 target of rapamycin	0.146884	0.217492	-0.175932	-0.188444
Manes.18G079800 proteasome beta subunit C1	-0.351793	0.00169057	0.152013	0.198089
Manes.14G097600 ROTUNDIFOLIA like 17	0.237097	0.393151	-0.359417	-0.27083
Manes.06G039600 Ribosomal protein L39 family protein	-0.449598	-0.0488179	0.192513	0.305902
Manes.13G074400 SET domain protein 2	0.395594	0.287842	-0.177943	-0.505493
Manes.06G057600 Protein kinase superfamily protein	0.298383	0.16688	-0.227298	-0.237964
Manes.06G060800 multidrug resistance-associated protein 1	0.556855	0.114367	-0.297512	-0.373709
Manes.04G165200 annexin 4	-0.441789	0.00434813	0.23141	0.206032
Manes.02G197100 late embryogenesis abundant domain-containing protein / LEA domain-containing protein	0.608438	-0.123722	-0.154981	-0.329735
Manes.13G048900 cell division cycle 45	-0.446461	-0.201085	0.325963	0.321583
Manes.03G046100	-0.227653	-0.072578	0.105768	0.194463
Manes.08G148700 RING/U-box superfamily protein	0.438516	0.0447952	-0.319907	-0.163404
Manes.01G128400	-0.259113	-0.0917927	0.0987179	0.252188
Manes.07G062220 NB-ARC domain-containing disease resistance protein	0.370552	0.226981	-0.0482993	-0.549234
Manes.13G025600	0.404279	0.103681	-0.221892	-0.286068
Manes.03G124296 maturase K	0.253593	0.547037	-0.16856	-0.63207
Manes.10G009900 Outer membrane OMP85 family protein	-0.196538	-0.136857	0.1919	0.141494
Manes.03G041300 Protein of unknown function (DUF1677)	0.654884	-0.0598309	-0.123763	-0.47129
Manes.06G163900 NFYA1/HAP2A (NUCLEAR FACTOR Y, SUBUNIT A1/HEME ACTIVATED PROTEIN 2A)	0.32864	0.0943558	-0.196005	-0.226991
Manes.16G028850 arabinogalactan protein 31	-0.336897	-0.135683	0.365875	0.106705
Manes.10G054000 3-phosphoinositide-dependent protein kinase	0.584104	-0.0142955	-0.439688	-0.130121
Manes.06G138200 Double Clp-N motif protein	-0.152919	-0.120843	0.135825	0.137937
Manes.12G027200 vacuolar protein sorting 34	0.360431	0.0916089	-0.282357	-0.169683
Manes.15G089300	0.230385	0.104656	-0.161878	-0.173164
Manes.09G128500	0.305351	0.0498585	-0.186485	-0.168724
Manes.04G047100 Plant protein of unknown function (DUF936)	0.14379	0.271398	-0.164366	-0.250822
Manes.06G047900 Ubiquitin system component Cue protein	0.305357	0.0647522	-0.196608	-0.173502
Manes.05G114400 myb domain protein 62	0.475154	0.0714594	-0.375126	-0.171488
Manes.15G076400 Late embryogenesis abundant (LEA) hydroxyproline-rich glycoprotein family	-0.251198	-0.131876	0.222766	0.160309
Manes.03G158300 auxin-induced protein 13	-0.414056	-0.0927737	0.358542	0.148288
Manes.10G144900	-0.437907	-0.117862	0.405851	0.149918
Manes.15G064100 Calcium-dependent lipid-binding (CaLB domain) family protein	-0.124573	-0.122766	0.170477	0.0768626
Manes.03G192000 Protein kinase superfamily protein	0.484072	-0.0955945	-0.138501	-0.249977
Manes.16G002100 Tetraspanin family protein	-0.318219	-0.172983	0.276461	0.21474
Manes.08G007100 gamma carbonic anhydrase 1	-0.320169	-0.0630422	0.170385	0.212826
Manes.06G000700 D-cysteine desulfhydrase	-0.339958	-0.0329703	0.228554	0.144374
Manes.14G085900 glycine-rich RNA-binding protein 3	-0.318873	-0.0344258	0.111943	0.241357
Manes.11G008800 nuclear factor Y, subunit C11	-0.131096	-0.159736	0.205734	0.085098
Manes.01G201800 NADH-ubiquinone oxidoreductase 24 kDa subunit, putative	-0.211838	-0.11062	0.112848	0.20961
Manes.03G198800 acyl-CoA dehydrogenase-related	0.418381	0.100417	-0.370346	-0.148452
[truncated: 3,441 more rows]
