# Supplementary material for: Flower Development in Cassava Is Feminized by Cytokinin, While Proliferation Is Stimulated by Anti-Ethylene and Pruning: Transcriptome Responses
Source: Front Plant Sci. 2021 May 28;12:666266. doi: 10.3389/fpls.2021.666266 (PMC8194492; doi:10.3389/fpls.2021.666266)
Supplement: Supplementary Table 4 — Differentially expressed genes (DEGs) with respect to control and PGR treatments. DESeq pgr vs. control. [file Table_4.XLSX]

## Sheet: pgr_vs_control_DESeq_DE
	Supplement Table. Differentially expressed genes (DEGs) with respect to control and PGR treatments. DESeq pgr vs control.
	GeneID	baseMean	log2FoldChange	lfcSE	stat	pvalue	padj
1	Manes.15G130200.v7.1	99.845	-5.44506	0.553202	-9.84281	7.36226e-23	1.72468e-18
2	Manes.13G136800.v7.1	502.524	-4.26535	0.497052	-8.58129	9.38133e-18	1.09884e-13
3	Manes.17G112400.v7.1	683.061	-3.01799	0.362409	-8.32759	8.25072e-17	6.44271e-13
4	Manes.01G242300.v7.1	96.663	-4.28531	0.551218	-7.77426	7.58903e-15	3.66624e-11
5	Manes.09G116400.v7.1	36.9813	-2.83849	0.365296	-7.77038	7.82516e-15	3.66624e-11
6	Manes.03G197100.v7.1	139.465	-2.82216	0.364346	-7.74581	9.49765e-15	3.7082e-11
7	Manes.10G069400.v7.1	169.764	-2.01756	0.263248	-7.66409	1.80102e-14	6.02723e-11
8	Manes.10G106500.v7.1	72.2598	-3.56514	0.468396	-7.61138	2.71181e-14	7.05854e-11
9	Manes.15G084800.v7.1	59.7773	-4.54079	0.596448	-7.61305	2.67693e-14	7.05854e-11
10	Manes.S025300.v7.1	203.829	-3.32731	0.452376	-7.35519	1.90649e-13	4.46615e-10
11	Manes.09G128800.v7.1	108.893	-0.817403	0.113634	-7.19332	6.32347e-13	1.34667e-09
12	Manes.S083366.v7.1	40.5947	-2.64046	0.372042	-7.09721	1.27301e-12	2.48514e-09
13	Manes.01G212300.v7.1	277.511	-1.95776	0.277167	-7.06348	1.62378e-12	2.75745e-09
14	Manes.03G124404.v7.1	211.711	-1.16578	0.165091	-7.06143	1.64792e-12	2.75745e-09
15	Manes.06G121200.v7.1	23.5934	-3.69486	0.524121	-7.04963	1.79395e-12	2.80167e-09
16	Manes.13G033200.v7.1	30.5821	-1.72917	0.246838	-7.00528	2.46496e-12	3.39671e-09
17	Manes.13G060000.v7.1	202.86	-1.93515	0.275997	-7.01147	2.35821e-12	3.39671e-09
18	Manes.10G069000.v7.1	52.9105	-2.35612	0.342196	-6.8853	5.76669e-12	7.50502e-09
19	Manes.02G047832.v7.1	182.59	-3.68595	0.545748	-6.75394	1.43881e-11	1.55083e-08
20	Manes.05G147700.v7.1	58.5286	-4.91583	0.726642	-6.76513	1.33188e-11	1.55083e-08
21	Manes.12G110100.v7.1	39.2138	-2.1237	0.314122	-6.76075	1.37282e-11	1.55083e-08
22	Manes.15G145900.v7.1	170.844	-1.27138	0.188292	-6.75218	1.45642e-11	1.55083e-08
23	Manes.01G200600.v7.1	32.9342	-2.08623	0.309286	-6.74531	1.52704e-11	1.55533e-08
24	Manes.01G038900.v7.1	72.4819	-3.61878	0.53942	-6.70864	1.96441e-11	1.91743e-08
25	Manes.01G093200.v7.1	114.202	-4.66065	0.701842	-6.6406	3.12414e-11	2.92745e-08
26	Manes.14G104200.v7.1	44.0616	-3.05286	0.460257	-6.63295	3.29033e-11	2.96458e-08
27	Manes.01G026100.v7.1	89.1114	1.32352	0.200181	6.61158	3.80237e-11	3.23169e-08
28	Manes.05G018700.v7.1	37.4945	-5.24282	0.793255	-6.60925	3.86269e-11	3.23169e-08
29	Manes.05G111000.v7.1	104.047	1.47349	0.224046	6.57674	4.80884e-11	3.75506e-08
30	Manes.05G130400.v7.1	148.815	-1.73572	0.263823	-6.5791	4.73289e-11	3.75506e-08
31	Manes.03G036900.v7.1	48.013	-1.35515	0.206563	-6.56047	5.3638e-11	3.80765e-08
32	Manes.10G004700.v7.1	105.617	-1.66998	0.254506	-6.56167	5.32098e-11	3.80765e-08
33	Manes.14G136000.v7.1	17.0414	-3.80169	0.57901	-6.56584	5.17404e-11	3.80765e-08
34	Manes.06G090500.v7.1	16.4452	-4.16748	0.637026	-6.54208	6.06676e-11	4.06057e-08
35	Manes.09G106300.v7.1	38.1944	1.12338	0.171703	6.5426	6.04569e-11	4.06057e-08
36	Manes.04G135000.v7.1	30.8799	-5.30151	0.810921	-6.53764	6.2497e-11	4.06682e-08
37	Manes.15G034600.v7.1	44.7035	-1.18728	0.182029	-6.5225	6.91447e-11	4.3778e-08
38	Manes.16G022500.v7.1	12.3824	-2.57312	0.395284	-6.50956	7.53726e-11	4.64652e-08
39	Manes.04G016500.v7.1	254.436	-0.7241	0.111671	-6.48421	8.9198e-11	5.35783e-08
40	Manes.03G114200.v7.1	15.1575	-4.75969	0.735613	-6.47037	9.77634e-11	5.58587e-08
41	Manes.17G063000.v7.1	109.702	-0.809093	0.125037	-6.47086	9.74494e-11	5.58587e-08
42	Manes.10G128500.v7.1	21.9892	-2.27413	0.352025	-6.46015	1.046e-10	5.83419e-08
43	Manes.09G034800.v7.1	588.518	-3.94215	0.618961	-6.36898	1.90285e-10	1.03665e-07
44	Manes.03G202900.v7.1	28.327	-3.67528	0.578038	-6.35819	2.04148e-10	1.0869e-07
45	Manes.08G147800.v7.1	193.547	-3.1598	0.498291	-6.34127	2.27875e-10	1.18018e-07
46	Manes.09G177000.v7.1	1698.41	0.515356	0.0813034	6.33868	2.31743e-10	1.18018e-07
47	Manes.06G006600.v7.1	18.6302	-2.68672	0.424489	-6.32929	2.46292e-10	1.22758e-07
48	Manes.03G144600.v7.1	159.898	-0.869012	0.138337	-6.28185	3.34561e-10	1.6328e-07
49	Manes.05G115400.v7.1	46.369	-1.53968	0.245565	-6.26995	3.61174e-10	1.72671e-07
50	Manes.06G001000.v7.1	215.01	1.66185	0.266478	6.23636	4.47867e-10	2.09835e-07
51	Manes.17G071200.v7.1	50.0839	-2.61748	0.420341	-6.22703	4.75347e-10	2.18343e-07
52	Manes.03G095600.v7.1	278.268	-0.890953	0.143238	-6.22008	4.9691e-10	2.19634e-07
53	Manes.15G116100.v7.1	19.4305	-4.19333	0.674075	-6.22086	4.94422e-10	2.19634e-07
54	Manes.16G018800.v7.1	30.1183	-1.48762	0.240054	-6.19705	5.75295e-10	2.49571e-07
55	Manes.13G118400.v7.1	133.233	-1.85164	0.299095	-6.1908	5.98597e-10	2.54959e-07
56	Manes.04G101600.v7.1	148.835	-2.20097	0.355911	-6.18406	6.2475e-10	2.57459e-07
57	Manes.11G059000.v7.1	56.9828	0.941893	0.152399	6.18044	6.39238e-10	2.57459e-07
58	Manes.12G129800.v7.1	2191.43	-0.309411	0.0500812	-6.17818	6.48427e-10	2.57459e-07
59	Manes.14G098000.v7.1	108.734	-3.01152	0.48728	-6.18026	6.39964e-10	2.57459e-07
60	Manes.15G007400.v7.1	116.792	-1.10393	0.178821	-6.17338	6.68439e-10	2.60981e-07
61	Manes.13G026800.v7.1	88.2959	-1.1689	0.189432	-6.17055	6.80524e-10	2.61343e-07
62	Manes.13G107400.v7.1	57.0336	-1.35823	0.220317	-6.1649	7.05271e-10	2.66479e-07
63	Manes.02G166000.v7.1	586.304	-1.50719	0.246125	-6.12367	9.1446e-10	3.40034e-07
64	Manes.07G119400.v7.1	117.789	-1.53089	0.250117	-6.12071	9.31602e-10	3.40995e-07
65	Manes.13G054800.v7.1	157.589	-1.23331	0.201632	-6.11662	9.55784e-10	3.44465e-07
66	Manes.01G235600.v7.1	64.827	-2.80041	0.458682	-6.10535	1.02573e-09	3.64074e-07
67	Manes.13G051200.v7.1	83.8167	-0.743198	0.12209	-6.08729	1.14835e-09	4.01511e-07
68	Manes.16G077700.v7.1	242.143	-0.91511	0.150881	-6.0651	1.31875e-09	4.5431e-07
69	Manes.01G081800.v7.1	66.355	-1.64501	0.271561	-6.0576	1.38171e-09	4.6064e-07
70	Manes.02G135900.v7.1	9.22312	-2.59614	0.42863	-6.05683	1.3883e-09	4.6064e-07
71	Manes.14G130728.v7.1	6.73329	-5.01178	0.827691	-6.05513	1.40301e-09	4.6064e-07
72	Manes.16G030100.v7.1	95.8562	-0.702845	0.116102	-6.05367	1.41578e-09	4.6064e-07
73	Manes.11G156800.v7.1	346.102	-1.46888	0.24289	-6.0475	1.47109e-09	4.72079e-07
74	Manes.13G012200.v7.1	61.4755	-1.14548	0.189792	-6.03544	1.58533e-09	5.01864e-07
75	Manes.01G087800.v7.1	52.8241	-4.74101	0.788067	-6.01599	1.78786e-09	5.43928e-07
76	Manes.01G229800.v7.1	11.3999	-1.91184	0.317784	-6.01618	1.78582e-09	5.43928e-07
77	Manes.09G155000.v7.1	68.7329	0.90901	0.151026	6.01888	1.75624e-09	5.43928e-07
78	Manes.15G094300.v7.1	3.47884	-4.8982	0.814856	-6.01112	1.84248e-09	5.5336e-07
79	Manes.08G033900.v7.1	307.287	-1.43689	0.239367	-6.00289	1.93839e-09	5.74793e-07
80	Manes.09G161800.v7.1	212.489	-1.55888	0.259816	-5.99992	1.97417e-09	5.78087e-07
81	Manes.12G120700.v7.1	221.843	-0.964876	0.161448	-5.97639	2.28143e-09	6.51766e-07
82	Manes.16G086300.v7.1	23.6614	-3.50687	0.586714	-5.97714	2.27085e-09	6.51766e-07
83	Manes.01G100100.v7.1	204.766	0.537924	0.0901785	5.96511	2.44471e-09	6.81783e-07
84	Manes.03G199300.v7.1	59.7606	-3.14003	0.526267	-5.96662	2.42225e-09	6.81783e-07
85	Manes.13G151900.v7.1	324.761	-1.47644	0.247873	-5.95645	2.57777e-09	7.10433e-07
86	Manes.05G023000.v7.1	193.15	-0.989692	0.166452	-5.94581	2.75099e-09	7.49356e-07
87	Manes.06G071700.v7.1	184.05	-2.18647	0.368726	-5.92979	3.03326e-09	8.16749e-07
88	Manes.16G080000.v7.1	43.024	-1.6283	0.274823	-5.9249	3.12496e-09	8.31878e-07
89	Manes.08G004600.v7.1	267.435	0.516485	0.0872734	5.91802	3.25846e-09	8.56322e-07
90	Manes.15G114800.v7.1	50.7706	-0.99664	0.168453	-5.91644	3.28989e-09	8.56322e-07
91	Manes.08G145900.v7.1	816.78	-0.811079	0.137284	-5.90804	3.46197e-09	8.91211e-07
92	Manes.14G088500.v7.1	180.758	-0.795449	0.134953	-5.89425	3.76387e-09	9.4809e-07
93	Manes.15G121600.v7.1	9.69794	-3.12599	0.530303	-5.89472	3.75328e-09	9.4809e-07
94	Manes.10G050300.v7.1	63.5099	-0.842388	0.143191	-5.88295	4.0301e-09	9.93273e-07
95	Manes.18G022400.v7.1	339.482	-1.30424	0.22176	-5.8813	4.07044e-09	9.93273e-07
96	Manes.18G073581.v7.1	17.3325	-2.61305	0.444224	-5.88228	4.04653e-09	9.93273e-07
97	Manes.09G144100.v7.1	21.6111	-3.61113	0.616745	-5.85514	4.76622e-09	1.15107e-06
98	Manes.05G030000.v7.1	196.705	-0.635299	0.108642	-5.84763	4.98619e-09	1.1919e-06
99	Manes.03G165100.v7.1	6.69436	-3.30398	0.565364	-5.84399	5.0966e-09	1.19393e-06
100	Manes.04G009100.v7.1	275.175	-1.49173	0.255256	-5.84405	5.09455e-09	1.19393e-06
101	Manes.07G139400.v7.1	650.229	-0.801201	0.13716	-5.84136	5.17755e-09	1.20088e-06
102	Manes.03G208500.v7.1	17.4183	-1.73889	0.297966	-5.83588	5.35069e-09	1.22887e-06
103	Manes.14G115100.v7.1	104.337	0.908009	0.155939	5.82285	5.78525e-09	1.31578e-06
104	Manes.14G047200.v7.1	531.966	0.679701	0.117048	5.80701	6.35967e-09	1.43252e-06
105	Manes.09G136400.v7.1	9.17131	-2.91384	0.501984	-5.80465	6.45004e-09	1.43903e-06
106	Manes.03G130150.v7.1	393.991	-2.1175	0.365249	-5.79741	6.7346e-09	1.48835e-06
107	Manes.11G094800.v7.1	89.794	-1.03182	0.178111	-5.79312	6.909e-09	1.51262e-06
108	Manes.15G188400.v7.1	288.386	-1.5504	0.267974	-5.78563	7.22392e-09	1.56692e-06
109	Manes.01G118300.v7.1	101.581	-0.659547	0.114185	-5.7761	7.64506e-09	1.62812e-06
110	Manes.14G120900.v7.1	333.817	-1.67158	0.289373	-5.77656	7.62439e-09	1.62812e-06
111	Manes.03G004500.v7.1	116.033	-1.38447	0.239861	-5.77199	7.83413e-09	1.65335e-06
112	Manes.05G011300.v7.1	224.294	-0.977324	0.169402	-5.76925	7.96234e-09	1.66541e-06
113	Manes.08G172200.v7.1	103.34	-1.06224	0.184211	-5.76643	8.09701e-09	1.67859e-06
114	Manes.01G104866.v7.1	10.5105	-1.77019	0.30799	-5.74757	9.05338e-09	1.84613e-06
115	Manes.09G126600.v7.1	259.111	0.394391	0.0686208	5.7474	9.06279e-09	1.84613e-06
116	Manes.13G072300.v7.1	626.466	-0.534054	0.0930405	-5.74001	9.46703e-09	1.91185e-06
117	Manes.16G129000.v7.1	8.27477	2.93423	0.512786	5.72213	1.05196e-08	2.10626e-06
118	Manes.13G130100.v7.1	266.566	0.646531	0.113027	5.72015	1.0643e-08	2.1129e-06
119	Manes.10G020100.v7.1	104.419	-2.83636	0.496331	-5.71465	1.0993e-08	2.16405e-06
120	Manes.13G043000.v7.1	21.6101	-1.54609	0.270816	-5.709	1.1364e-08	2.20058e-06
121	Manes.15G094200.v7.1	239.376	-2.43923	0.427262	-5.70897	1.13665e-08	2.20058e-06
122	Manes.03G124476.v7.1	81.8682	-1.22456	0.215016	-5.69517	1.23246e-08	2.36652e-06
123	Manes.12G030100.v7.1	456.62	-1.30871	0.229988	-5.69034	1.26787e-08	2.41473e-06
124	Manes.05G186600.v7.1	171.809	-0.767251	0.134928	-5.68638	1.29764e-08	2.45149e-06
125	Manes.09G025200.v7.1	187.071	-1.74494	0.307514	-5.67434	1.39226e-08	2.60921e-06
126	Manes.04G088500.v7.1	42.912	-1.54324	0.272863	-5.65573	1.55184e-08	2.8401e-06
127	Manes.15G060500.v7.1	561.164	-0.659527	0.116608	-5.65595	1.54991e-08	2.8401e-06
128	Manes.16G052800.v7.1	242.856	-0.840119	0.148531	-5.65617	1.54788e-08	2.8401e-06
129	Manes.09G180100.v7.1	398.654	0.502498	0.0889981	5.64617	1.64064e-08	2.97934e-06
130	Manes.04G164600.v7.1	228.524	-0.978249	0.173494	-5.63851	1.7153e-08	3.04414e-06
131	Manes.07G026200.v7.1	473.673	0.403301	0.0715027	5.64036	1.69696e-08	3.04414e-06
132	Manes.09G120700.v7.1	43.132	0.942502	0.167137	5.63911	1.70933e-08	3.04414e-06
133	Manes.09G065500.v7.1	40.6591	-1.16808	0.207272	-5.63551	1.74539e-08	3.07424e-06
134	Manes.09G031800.v7.1	780.128	0.313005	0.0555692	5.6327	1.7741e-08	3.10149e-06
135	Manes.16G096600.v7.1	61.6249	-1.32241	0.234858	-5.63069	1.79486e-08	3.11455e-06
136	Manes.12G118801.v7.1	58.4217	-1.47531	0.262661	-5.61678	1.94548e-08	3.35109e-06
137	Manes.15G159700.v7.1	13.3434	-2.50281	0.445937	-5.61248	1.99443e-08	3.41034e-06
138	Manes.01G151800.v7.1	63.6154	-1.46213	0.260617	-5.61028	2.02005e-08	3.42582e-06
139	Manes.05G208400.v7.1	25.8032	-2.0205	0.360293	-5.60795	2.04736e-08	3.42582e-06
140	Manes.08G023400.v7.1	319.42	0.907737	0.161839	5.60888	2.03636e-08	3.42582e-06
141	Manes.09G157200.v7.1	44.764	-1.4779	0.263634	-5.60589	2.07192e-08	3.44233e-06
142	Manes.12G128900.v7.1	462.709	-1.12373	0.20062	-5.60127	2.12789e-08	3.51042e-06
143	Manes.17G085700.v7.1	915.683	0.599324	0.10708	5.59699	2.18099e-08	3.57286e-06
144	Manes.09G042700.v7.1	28.512	-1.99577	0.356883	-5.59224	2.2416e-08	3.63522e-06
145	Manes.12G094900.v7.1	12.7232	-3.54485	0.633962	-5.59158	2.25009e-08	3.63522e-06
146	Manes.09G010100.v7.1	126.345	-1.31335	0.234935	-5.59028	2.26705e-08	3.63753e-06
147	Manes.04G074800.v7.1	210.733	0.62228	0.111347	5.58864	2.28849e-08	3.64695e-06
148	Manes.01G251600.v7.1	50.4706	-1.10284	0.197481	-5.58451	2.34355e-08	3.70946e-06
149	Manes.07G137200.v7.1	12.0945	-2.50642	0.449125	-5.58067	2.39599e-08	3.76701e-06
150	Manes.05G095700.v7.1	51.3485	-1.65961	0.297498	-5.57855	2.42536e-08	3.78777e-06
151	Manes.18G023700.v7.1	247.327	-0.708771	0.127118	-5.57569	2.46554e-08	3.82501e-06
152	Manes.05G073600.v7.1	89.6972	-2.12003	0.380561	-5.57079	2.53586e-08	3.87671e-06
153	Manes.14G056700.v7.1	58.3852	-4.56007	0.818464	-5.57149	2.52564e-08	3.87671e-06
154	Manes.16G116200.v7.1	44.7148	-1.83292	0.329074	-5.56992	2.54851e-08	3.87671e-06
155	Manes.17G063200.v7.1	5.38133	-3.18936	0.572965	-5.56642	2.60029e-08	3.92996e-06
156	Manes.06G057800.v7.1	347.048	-1.17748	0.211864	-5.55771	2.73341e-08	4.07852e-06
157	Manes.07G131700.v7.1	12.9532	-1.75553	0.315858	-5.55796	2.72948e-08	4.07852e-06
158	Manes.16G117300.v7.1	21.3528	-1.81737	0.327505	-5.54913	2.87096e-08	4.25665e-06
159	Manes.12G048000.v7.1	2.86242	-4.60559	0.831245	-5.54059	3.01451e-08	4.44138e-06
160	Manes.06G006100.v7.1	75.6981	-0.692249	0.125046	-5.53595	3.09548e-08	4.53216e-06
161	Manes.10G031800.v7.1	311.154	-0.572194	0.10367	-5.51936	3.40245e-08	4.95067e-06
162	Manes.12G129001.v7.1	34.0511	-1.18863	0.215496	-5.51582	3.47162e-08	5.02014e-06
163	Manes.13G028900.v7.1	1439.9	0.526145	0.0954203	5.51398	3.50817e-08	5.04186e-06
164	Manes.03G124656.v7.1	16.5485	-1.53987	0.279677	-5.50588	3.67323e-08	5.21509e-06
165	Manes.05G137800.v7.1	199.386	-0.87318	0.158566	-5.50675	3.65527e-08	5.21509e-06
166	Manes.06G006950.v7.1	52.0878	-1.0506	0.191283	-5.49239	3.96526e-08	5.5958e-06
167	Manes.01G087500.v7.1	74.694	-0.751336	0.137021	-5.48337	4.17307e-08	5.85379e-06
168	Manes.05G170100.v7.1	70.4019	0.888686	0.162174	5.47982	4.25766e-08	5.90178e-06
169	Manes.08G084400.v7.1	163.376	-2.01661	0.368001	-5.47991	4.25535e-08	5.90178e-06
170	Manes.12G156400.v7.1	4.73314	-2.79645	0.51074	-5.47529	4.36787e-08	6.00173e-06
171	Manes.18G144400.v7.1	618.135	0.390654	0.0713554	5.47476	4.38101e-08	6.00173e-06
172	Manes.10G006000.v7.1	5.79218	-3.90175	0.712983	-5.47243	4.43911e-08	6.04597e-06
173	Manes.01G020700.v7.1	28.5363	-2.587	0.473397	-5.46475	4.63571e-08	6.27723e-06
174	Manes.18G047500.v7.1	141.685	-1.50976	0.276742	-5.45549	4.88368e-08	6.57501e-06
175	Manes.02G085501.v7.1	19.2745	1.28926	0.236414	5.45343	4.94069e-08	6.61374e-06
176	Manes.08G014100.v7.1	32.7034	-1.76847	0.324394	-5.4516	4.99174e-08	6.64411e-06
177	Manes.02G030700.v7.1	330.745	0.60418	0.110855	5.4502	5.03124e-08	6.65886e-06
178	Manes.01G001400.v7.1	588.556	-0.951033	0.174851	-5.4391	5.35513e-08	7.00834e-06
179	Manes.08G063800.v7.1	74.6945	1.00651	0.185022	5.43994	5.32976e-08	7.00834e-06
180	Manes.S088100.v7.1	331.678	0.894187	0.164707	5.42894	5.669e-08	7.37789e-06
181	Manes.14G119228.v7.1	293.916	-1.10934	0.204562	-5.42299	5.861e-08	7.58562e-06
182	Manes.05G037600.v7.1	18.9753	-1.51516	0.27947	-5.42154	5.90885e-08	7.60553e-06
183	Manes.04G079000.v7.1	44.1722	-1.53084	0.282907	-5.4111	6.26379e-08	8.01834e-06
184	Manes.12G092800.v7.1	70.7041	-0.728286	0.134705	-5.40652	6.42612e-08	8.18143e-06
185	Manes.06G121400.v7.1	278.693	-1.02897	0.190774	-5.39366	6.90369e-08	8.74194e-06
186	Manes.06G102000.v7.1	20.9773	-1.47511	0.273587	-5.39172	6.97881e-08	8.78955e-06
187	Manes.03G052800.v7.1	181.928	-1.32406	0.245799	-5.38676	7.17408e-08	8.97504e-06
188	Manes.05G079300.v7.1	247.597	0.516838	0.0959587	5.38604	7.20271e-08	8.97504e-06
189	Manes.05G070500.v7.1	402.116	-1.4297	0.265548	-5.38396	7.28629e-08	9.03114e-06
190	Manes.06G153366.v7.1	296.906	0.735218	0.136804	5.37423	7.69119e-08	9.48283e-06
191	Manes.01G217100.v7.1	548.821	0.590569	0.109912	5.3731	7.73936e-08	9.49227e-06
192	Manes.02G141700.v7.1	157.338	-0.792953	0.148039	-5.35637	8.49083e-08	1.0292e-05
193	Manes.09G179200.v7.1	2569.69	0.633895	0.118368	5.3553	8.54125e-08	1.0292e-05
194	Manes.11G033800.v7.1	68.5657	1.49592	0.279413	5.35381	8.61202e-08	1.0292e-05
195	Manes.12G077800.v7.1	346.477	0.405359	0.0757142	5.3538	8.61254e-08	1.0292e-05
196	Manes.18G037400.v7.1	101.87	-1.97308	0.3686	-5.35291	8.65504e-08	1.0292e-05
197	Manes.18G037900.v7.1	176.917	-1.52535	0.284794	-5.35598	8.5092e-08	1.0292e-05
198	Manes.02G134200.v7.1	28.2909	-1.02954	0.192407	-5.35087	8.75328e-08	1.03563e-05
199	Manes.16G109500.v7.1	58.6228	-1.661	0.311632	-5.33001	9.82097e-08	1.15033e-05
200	Manes.18G143900.v7.1	216.495	-0.745603	0.139866	-5.33085	9.77566e-08	1.15033e-05
201	Manes.15G061400.v7.1	148.266	-1.67375	0.314278	-5.3257	1.00567e-07	1.17208e-05
202	Manes.11G143700.v7.1	14.5915	1.61299	0.303159	5.32062	1.03416e-07	1.19342e-05
203	Manes.14G042600.v7.1	343.431	-0.827719	0.155565	-5.32074	1.03347e-07	1.19342e-05
204	Manes.02G154600.v7.1	79.4029	-0.97687	0.183693	-5.31795	1.04941e-07	1.20507e-05
205	Manes.10G016800.v7.1	434.84	0.588679	0.110719	5.31686	1.05576e-07	1.20645e-05
206	Manes.07G006300.v7.1	2.64319	-4.5038	0.847834	-5.31212	1.08358e-07	1.22758e-05
207	Manes.14G163100.v7.1	18.8437	-1.30382	0.245452	-5.31193	1.08473e-07	1.22758e-05
208	Manes.15G080300.v7.1	165.917	-0.71485	0.134684	-5.30761	1.11072e-07	1.25094e-05
209	Manes.06G152200.v7.1	67.6495	-1.52279	0.287181	-5.30257	1.14184e-07	1.27985e-05
210	Manes.01G186200.v7.1	196.315	0.67049	0.126508	5.29998	1.15815e-07	1.28582e-05
211	Manes.09G068884.v7.1	44.8863	-2.81352	0.530825	-5.30027	1.1563e-07	1.28582e-05
212	Manes.10G007500.v7.1	345.612	0.666479	0.125856	5.29555	1.18659e-07	1.31119e-05
213	Manes.08G144800.v7.1	319.658	-0.412421	0.0780445	-5.28444	1.26092e-07	1.38678e-05
214	Manes.01G022100.v7.1	65.4631	-0.955487	0.180844	-5.28349	1.26749e-07	1.38748e-05
215	Manes.04G134000.v7.1	47.317	-1.88833	0.358111	-5.27303	1.34191e-07	1.45822e-05
216	Manes.13G141800.v7.1	269.792	-0.695209	0.131851	-5.27267	1.34455e-07	1.45822e-05
217	Manes.08G070600.v7.1	4.7891	-3.93398	0.747302	-5.26424	1.40768e-07	1.50577e-05
218	Manes.12G095700.v7.1	22.3595	-2.05169	0.389712	-5.26463	1.40474e-07	1.50577e-05
219	Manes.18G014900.v7.1	26.3916	-2.80741	0.533255	-5.26466	1.40448e-07	1.50577e-05
220	Manes.06G029800.v7.1	20.376	-1.01888	0.193836	-5.25643	1.46882e-07	1.56403e-05
221	Manes.03G011800.v7.1	120.692	-1.66081	0.316175	-5.25282	1.49786e-07	1.58773e-05
222	Manes.14G067800.v7.1	140.161	-2.15133	0.409919	-5.24819	1.53597e-07	1.62079e-05
223	Manes.05G174000.v7.1	578.927	0.474714	0.0905034	5.24527	1.56056e-07	1.63936e-05
224	Manes.11G162500.v7.1	182.201	0.642266	0.12263	5.23744	1.62823e-07	1.70281e-05
225	Manes.10G072100.v7.1	835.869	0.628492	0.120083	5.23383	1.66031e-07	1.72864e-05
226	Manes.07G036600.v7.1	228.97	-0.648938	0.124074	-5.23023	1.69297e-07	1.75485e-05
227	Manes.13G051716.v7.1	87.4035	0.788492	0.15079	5.22906	1.70376e-07	1.75825e-05
228	Manes.06G158800.v7.1	29.7233	-1.71922	0.328978	-5.22596	1.73257e-07	1.77324e-05
229	Manes.16G025700.v7.1	222.832	-2.78358	0.532655	-5.22586	1.73343e-07	1.77324e-05
230	Manes.01G020500.v7.1	146.167	-0.925488	0.177287	-5.22027	1.78659e-07	1.81838e-05
231	Manes.05G031300.v7.1	271.417	0.914596	0.175223	5.2196	1.79308e-07	1.81838e-05
232	Manes.07G126000.v7.1	124.975	-1.25208	0.239988	-5.21728	1.81567e-07	1.83336e-05
233	Manes.13G008900.v7.1	101.426	-1.10028	0.21097	-5.21532	1.83498e-07	1.84491e-05
234	Manes.02G215440.v7.1	30.6195	-1.32248	0.253894	-5.20879	1.90077e-07	1.90289e-05
235	Manes.03G064200.v7.1	52.1848	-0.937658	0.180131	-5.20541	1.93566e-07	1.90371e-05
236	Manes.03G104700.v7.1	344.539	-1.06	0.203631	-5.20551	1.93462e-07	1.90371e-05
237	Manes.04G020900.v7.1	108.203	-1.30465	0.25061	-5.20589	1.93073e-07	1.90371e-05
238	Manes.15G127700.v7.1	62.3482	-1.19227	0.228953	-5.2075	1.91397e-07	1.90371e-05
239	Manes.17G110200.v7.1	7.7312	-1.90745	0.36648	-5.20478	1.94223e-07	1.90371e-05
240	Manes.01G233200.v7.1	669.082	0.658146	0.126487	5.20329	1.95789e-07	1.91107e-05
241	Manes.03G207100.v7.1	94.1824	-1.38168	0.266047	-5.19338	2.06508e-07	1.9939e-05
242	Manes.11G011001.v7.1	6.81636	-3.54702	0.682924	-5.19387	2.05967e-07	1.9939e-05
243	Manes.16G096300.v7.1	54.2198	-0.902318	0.173754	-5.19309	2.06829e-07	1.9939e-05
244	Manes.01G011400.v7.1	522.979	-1.8427	0.355028	-5.19029	2.09966e-07	2.01584e-05
245	Manes.15G084500.v7.1	72.4557	-0.950773	0.183249	-5.18842	2.12087e-07	2.0279e-05
246	Manes.04G121600.v7.1	84.2452	-2.49383	0.480783	-5.18701	2.13697e-07	2.03338e-05
247	Manes.09G076300.v7.1	24.1731	-1.12805	0.217501	-5.1864	2.14397e-07	2.03338e-05
248	Manes.16G088600.v7.1	151.124	-0.445782	0.0860161	-5.18254	2.18883e-07	2.06756e-05
249	Manes.02G210800.v7.1	219.392	0.455224	0.0879398	5.17655	2.26028e-07	2.12139e-05
250	Manes.18G054615.v7.1	48.3412	-1.37807	0.266229	-5.17625	2.26393e-07	2.12139e-05
251	Manes.03G124494.v7.1	486.485	-0.844263	0.163168	-5.17418	2.28915e-07	2.13648e-05
252	Manes.S071400.v7.1	29.9654	-1.79453	0.347005	-5.17147	2.32257e-07	2.15907e-05
253	Manes.11G061100.v7.1	88.6007	-1.07248	0.207596	-5.16622	2.3888e-07	2.19451e-05
254	Manes.12G034700.v7.1	56.119	-1.28852	0.249388	-5.16675	2.38197e-07	2.19451e-05
255	Manes.15G076800.v7.1	30.7233	-1.30941	0.253404	-5.1673	2.37495e-07	2.19451e-05
256	Manes.08G152200.v7.1	275.292	-1.1186	0.217013	-5.15452	2.54284e-07	2.3269e-05
257	Manes.10G058650.v7.1	77.4289	-0.768363	0.149141	-5.15191	2.57847e-07	2.35032e-05
258	Manes.05G168200.v7.1	7.466	-4.39218	0.853059	-5.14874	2.62244e-07	2.38113e-05
259	Manes.02G190800.v7.1	195.738	0.564309	0.109654	5.14626	2.65737e-07	2.40354e-05
260	Manes.17G106600.v7.1	20.2772	-1.8312	0.35589	-5.14541	2.66942e-07	2.40515e-05
261	Manes.04G138216.v7.1	18.8886	-1.52249	0.296051	-5.14268	2.70852e-07	2.41254e-05
262	Manes.06G124800.v7.1	152.664	0.479938	0.0933154	5.14318	2.70123e-07	2.41254e-05
263	Manes.S022401.v7.1	36.4649	-1.35666	0.263754	-5.14365	2.69458e-07	2.41254e-05
264	Manes.03G069801.v7.1	29.1416	-1.22903	0.239342	-5.13506	2.82049e-07	2.49331e-05
265	Manes.11G145500.v7.1	110.874	-2.01425	0.392242	-5.13522	2.81821e-07	2.49331e-05
266	Manes.13G076950.v7.1	4.82595	2.54918	0.496496	5.13433	2.83145e-07	2.49359e-05
267	Manes.10G130100.v7.1	320.484	-0.822378	0.160235	-5.13233	2.86172e-07	2.51081e-05
268	Manes.08G092000.v7.1	55.7474	-1.25618	0.245132	-5.12448	2.98356e-07	2.60794e-05
269	Manes.04G150600.v7.1	25.2149	-1.55779	0.304302	-5.11921	3.06817e-07	2.67193e-05
270	Manes.08G074900.v7.1	26.4511	1.65246	0.32289	5.11771	3.09264e-07	2.68326e-05
271	Manes.14G074500.v7.1	181.693	-1.15658	0.226059	-5.11627	3.11637e-07	2.69388e-05
272	Manes.01G172000.v7.1	150.946	-0.604394	0.118173	-5.11447	3.14625e-07	2.70971e-05
273	Manes.06G086700.v7.1	136.593	-0.843178	0.165047	-5.10872	3.24344e-07	2.77596e-05
274	Manes.13G116700.v7.1	7.45024	-3.3499	0.655747	-5.10852	3.24687e-07	2.77596e-05
275	Manes.S010026.v7.1	373.298	0.593881	0.116358	5.10393	3.32672e-07	2.83388e-05
276	Manes.04G065020.v7.1	333.941	0.686774	0.13472	5.09779	3.43645e-07	2.91675e-05
277	Manes.04G093100.v7.1	115.782	-0.934159	0.183292	-5.09655	3.45906e-07	2.92534e-05
278	Manes.13G096100.v7.1	55.2475	-0.950483	0.186652	-5.09229	3.53772e-07	2.97713e-05
279	Manes.16G120800.v7.1	7.57339	-1.62966	0.320051	-5.09186	3.54572e-07	2.97713e-05
280	Manes.12G101200.v7.1	74.1858	-1.13873	0.223995	-5.08375	3.70047e-07	3.09597e-05
281	Manes.04G042800.v7.1	119.865	-0.664066	0.130705	-5.08065	3.76147e-07	3.13581e-05
282	Manes.01G049700.v7.1	294.706	0.416294	0.0819704	5.07859	3.80241e-07	3.1587e-05
283	Manes.06G001400.v7.1	56.6152	-0.875894	0.1725	-5.07766	3.82109e-07	3.163e-05
284	Manes.01G055600.v7.1	351.284	-0.500973	0.0987891	-5.07114	3.95442e-07	3.22934e-05
285	Manes.02G217100.v7.1	23.6125	-1.49107	0.294168	-5.06876	4.00426e-07	3.22934e-05
286	Manes.04G141600.v7.1	169.439	0.539333	0.10639	5.06942	3.99038e-07	3.22934e-05
287	Manes.10G060200.v7.1	20.5378	-1.16621	0.230033	-5.06973	3.9837e-07	3.22934e-05
288	Manes.10G140200.v7.1	128.894	-0.932201	0.183861	-5.07015	3.97512e-07	3.22934e-05
289	Manes.11G017400.v7.1	14.0692	-1.99051	0.392388	-5.0728	3.92004e-07	3.22934e-05
290	Manes.14G005100.v7.1	84.1062	-0.807566	0.159295	-5.06963	3.98589e-07	3.22934e-05
291	Manes.S076300.v7.1	9.05975	-2.05224	0.404907	-5.06841	4.01152e-07	3.22934e-05
292	Manes.07G018100.v7.1	37.4997	-0.97395	0.192304	-5.06464	4.09179e-07	3.28268e-05
293	Manes.11G022600.v7.1	113.503	-1.02728	0.202909	-5.06273	4.13299e-07	3.30442e-05
294	Manes.13G051800.v7.1	107.7	0.744107	0.147002	5.06186	4.15175e-07	3.30813e-05
295	Manes.11G004100.v7.1	244.324	0.69359	0.137207	5.05508	4.30218e-07	3.41637e-05
296	Manes.09G045600.v7.1	496.205	-1.15302	0.228507	-5.04589	4.51406e-07	3.57251e-05
297	Manes.03G014900.v7.1	309.784	0.520397	0.103202	5.04249	4.59511e-07	3.62441e-05
298	Manes.05G057900.v7.1	460.22	0.487079	0.0967619	5.03379	4.80874e-07	3.78019e-05
299	Manes.05G045100.v7.1	378.922	0.650316	0.129249	5.0315	4.86661e-07	3.81289e-05
300	Manes.02G213500.v7.1	18.6226	-1.103	0.2193	-5.02963	4.91431e-07	3.83742e-05
301	Manes.18G052800.v7.1	100.572	0.582397	0.115824	5.02828	4.9491e-07	3.85175e-05
302	Manes.08G145000.v7.1	371.094	-1.13484	0.225737	-5.02726	4.97543e-07	3.85942e-05
303	Manes.01G162700.v7.1	110.703	-1.23817	0.246538	-5.02223	5.10737e-07	3.92478e-05
304	Manes.05G096800.v7.1	30.0686	-1.51246	0.301216	-5.02118	5.13559e-07	3.92478e-05
305	Manes.06G167700.v7.1	186.646	-1.87382	0.373152	-5.02158	5.12476e-07	3.92478e-05
306	Manes.07G105500.v7.1	122.665	-0.661149	0.13168	-5.02088	5.14346e-07	3.92478e-05
307	Manes.18G040400.v7.1	13.2273	-1.75191	0.34875	-5.0234	5.07655e-07	3.92478e-05
308	Manes.05G123400.v7.1	318.98	0.559787	0.111602	5.01593	5.27779e-07	4.0142e-05
309	Manes.04G120600.v7.1	69.6869	0.672345	0.134099	5.0138	5.33648e-07	4.04369e-05
310	Manes.05G027800.v7.1	90.2477	-0.658223	0.131325	-5.01217	5.38188e-07	4.04369e-05
311	Manes.05G131490.v7.1	58.9741	-1.07077	0.21364	-5.01204	5.3856e-07	4.04369e-05
312	Manes.16G001400.v7.1	127.81	0.56797	0.113321	5.01206	5.38505e-07	4.04369e-05
313	Manes.08G171100.v7.1	12.8538	-1.62704	0.324708	-5.01077	5.42122e-07	4.05742e-05
314	Manes.02G199300.v7.1	109.017	-1.50539	0.300637	-5.00734	5.51874e-07	4.11726e-05
315	Manes.S022067.v7.1	3.70047	-4.3846	0.876603	-5.00181	5.67948e-07	4.22373e-05
316	Manes.01G009700.v7.1	138.065	-0.669262	0.133879	-4.99902	5.76238e-07	4.25834e-05
317	Manes.05G152700.v7.1	22.2305	-1.97119	0.39427	-4.9996	5.74503e-07	4.25834e-05
318	Manes.04G050400.v7.1	99.4555	-0.615462	0.123154	-4.9975	5.80772e-07	4.27836e-05
319	Manes.06G063900.v7.1	20.9126	-1.09966	0.220105	-4.99607	5.85103e-07	4.29675e-05
320	Manes.03G069101.v7.1	16.1629	-1.31052	0.262596	-4.99063	6.01834e-07	4.39733e-05
321	Manes.09G154300.v7.1	38.0996	-0.700109	0.140291	-4.9904	6.02554e-07	4.39733e-05
322	Manes.03G064650.v7.1	318.836	-1.26026	0.25275	-4.9862	6.15794e-07	4.43864e-05
323	Manes.11G068500.v7.1	389.264	-2.13288	0.427752	-4.98624	6.15641e-07	4.43864e-05
324	Manes.17G019783.v7.1	132.714	-0.890283	0.178507	-4.98737	6.12062e-07	4.43864e-05
325	Manes.18G083000.v7.1	112.416	-0.769285	0.15423	-4.98793	6.10309e-07	4.43864e-05
326	Manes.02G186900.v7.1	230.763	0.554138	0.111191	4.98368	6.23848e-07	4.4829e-05
327	Manes.01G247300.v7.1	162.879	-0.850889	0.170816	-4.98132	6.31513e-07	4.51264e-05
328	Manes.14G095900.v7.1	349.22	0.477272	0.0958155	4.98115	6.32067e-07	4.51264e-05
329	Manes.15G059700.v7.1	22.6655	-1.33366	0.26777	-4.98063	6.33766e-07	4.51264e-05
330	Manes.01G001900.v7.1	34.1452	-0.972633	0.19537	-4.97841	6.41075e-07	4.55085e-05
331	Manes.13G139100.v7.1	39.2445	-1.24209	0.249625	-4.97582	6.49707e-07	4.5982e-05
332	Manes.16G100700.v7.1	11.9087	-2.18569	0.439522	-4.97289	6.59631e-07	4.65437e-05
333	Manes.08G099100.v7.1	54.2337	-1.22131	0.245919	-4.96631	6.82405e-07	4.8006e-05
334	Manes.06G137000.v7.1	356.07	0.448721	0.0903688	4.96544	6.85468e-07	4.80772e-05
335	Manes.10G058000.v7.1	51.1767	-1.04429	0.210341	-4.96474	6.87919e-07	4.81051e-05
336	Manes.03G124710.v7.1	68.4948	-1.40079	0.282399	-4.96033	7.03727e-07	4.8905e-05
337	Manes.05G116901.v7.1	7.10732	-1.92888	0.388812	-4.96095	7.01477e-07	4.8905e-05
338	Manes.17G077000.v7.1	242.276	-0.62794	0.126606	-4.95981	7.05622e-07	4.8905e-05
339	Manes.03G124764.v7.1	93.966	-1.10574	0.223001	-4.95845	7.1057e-07	4.91027e-05
340	Manes.05G184700.v7.1	116.122	-1.05204	0.212225	-4.95722	7.15105e-07	4.92708e-05
341	Manes.05G063900.v7.1	7.32014	-5.67793	1.14616	-4.95389	7.27458e-07	4.99748e-05
342	Manes.01G262000.v7.1	78.6319	-0.763471	0.154158	-4.95252	7.32602e-07	5.00348e-05
343	Manes.11G102000.v7.1	158.838	0.416132	0.0840191	4.95282	7.31456e-07	5.00348e-05
344	Manes.03G125035.v7.1	20.5315	-1.48508	0.299962	-4.9509	7.38697e-07	5.03044e-05
345	Manes.05G191000.v7.1	521.4	0.622914	0.125847	4.94977	7.42996e-07	5.03047e-05
346	Manes.09G111500.v7.1	535.85	0.476102	0.0961821	4.95001	7.42094e-07	5.03047e-05
347	Manes.03G189100.v7.1	19.6155	1.37532	0.27794	4.94828	7.48732e-07	5.05069e-05
348	Manes.08G076700.v7.1	403.773	-0.79144	0.159956	-4.94787	7.50295e-07	5.05069e-05
349	Manes.06G153900.v7.1	149.765	0.63052	0.127458	4.94689	7.54096e-07	5.06173e-05
350	Manes.05G113988.v7.1	3.21893	-4.17855	0.844889	-4.94568	7.588e-07	5.07876e-05
351	Manes.04G064632.v7.1	377.964	-1.40529	0.284209	-4.94457	7.63119e-07	5.09311e-05
352	Manes.01G156900.v7.1	83.4011	-0.98551	0.199408	-4.94217	7.7256e-07	5.14147e-05
353	Manes.03G206000.v7.1	92.087	0.764408	0.154692	4.94149	7.75287e-07	5.14501e-05
354	Manes.07G069780.v7.1	195.137	-1.15261	0.233422	-4.93787	7.89798e-07	5.2265e-05
355	Manes.06G037900.v7.1	149.554	-0.561244	0.113746	-4.93418	8.04882e-07	5.31132e-05
356	Manes.01G144600.v7.1	3909.39	-1.15485	0.234221	-4.93059	8.19826e-07	5.35466e-05
357	Manes.12G044900.v7.1	26.5505	0.817167	0.16574	4.9304	8.20594e-07	5.35466e-05
358	Manes.12G049400.v7.1	114.113	-0.553809	0.112308	-4.93115	8.1745e-07	5.35466e-05
359	Manes.15G175100.v7.1	7.69245	-2.40955	0.488691	-4.93062	8.19673e-07	5.35466e-05
360	Manes.01G116300.v7.1	843.644	0.647122	0.131296	4.92872	8.27683e-07	5.38592e-05
361	Manes.03G079062.v7.1	25.9325	-0.927351	0.188189	-4.92777	8.31717e-07	5.39501e-05
362	Manes.06G033400.v7.1	15.3345	-1.75545	0.35627	-4.92731	8.33686e-07	5.39501e-05
363	Manes.12G046300.v7.1	123.179	0.533329	0.108348	4.92235	8.55118e-07	5.51846e-05
364	Manes.06G136800.v7.1	165.321	0.513968	0.104589	4.91416	8.91659e-07	5.73553e-05
365	Manes.11G151800.v7.1	128.36	0.831926	0.169307	4.91372	8.93651e-07	5.73553e-05
366	Manes.12G026100.v7.1	178.811	0.493842	0.100527	4.91254	8.99046e-07	5.75439e-05
367	Manes.02G030000.v7.1	74.1863	-1.39404	0.283882	-4.91063	9.07841e-07	5.78941e-05
368	Manes.05G108500.v7.1	58.449	-0.994929	0.202622	-4.91028	9.09461e-07	5.78941e-05
369	Manes.14G133100.v7.1	190.861	-1.20548	0.245666	-4.90698	9.24901e-07	5.87174e-05
370	Manes.10G013200.v7.1	58.9817	0.816797	0.166474	4.90644	9.2744e-07	5.87195e-05
371	Manes.15G186300.v7.1	104.595	0.629429	0.128301	4.90588	9.3011e-07	5.87298e-05
372	Manes.13G071601.v7.1	28.3375	-1.09014	0.222242	-4.90518	9.33426e-07	5.87807e-05
373	Manes.07G023900.v7.1	523.969	-0.911846	0.186039	-4.90137	9.51721e-07	5.96609e-05
374	Manes.S026201.v7.1	87.6239	0.90393	0.18443	4.90121	9.52496e-07	5.96609e-05
375	Manes.17G123900.v7.1	34.2054	-1.31434	0.268246	-4.89977	9.59509e-07	5.99399e-05
376	Manes.03G040200.v7.1	120.148	-1.15696	0.236528	-4.89146	1.00092e-06	6.23602e-05
377	Manes.15G090300.v7.1	42.4936	-1.31119	0.268205	-4.88877	1.0147e-06	6.30514e-05
378	Manes.09G018400.v7.1	78.5238	0.51708	0.105783	4.88814	1.01795e-06	6.30858e-05
379	Manes.03G206200.v7.1	364.334	-0.399523	0.081746	-4.88737	1.02192e-06	6.31647e-05
380	Manes.01G200000.v7.1	10.4029	-2.33515	0.477958	-4.88568	1.03073e-06	6.3542e-05
381	Manes.06G000900.v7.1	215.857	-0.431509	0.0883492	-4.88413	1.03886e-06	6.37514e-05
382	Manes.11G027500.v7.1	38.9064	-1.46423	0.299834	-4.88348	1.04229e-06	6.37514e-05
383	Manes.16G094900.v7.1	1181.92	0.483633	0.0990315	4.88363	1.04153e-06	6.37514e-05
384	Manes.14G143400.v7.1	143.169	-0.555308	0.113764	-4.88121	1.0544e-06	6.42921e-05
385	Manes.15G006000.v7.1	71.8326	0.834795	0.171037	4.88079	1.05662e-06	6.42921e-05
386	Manes.02G169600.v7.1	91.8087	-0.702595	0.143973	-4.88004	1.06064e-06	6.43693e-05
387	Manes.06G140400.v7.1	144.993	-0.667659	0.136873	-4.87793	1.07203e-06	6.48924e-05
388	Manes.08G037500.v7.1	88.695	0.813123	0.166799	4.87487	1.08878e-06	6.57364e-05
389	Manes.12G000200.v7.1	10.6259	-1.38059	0.283258	-4.87397	1.09376e-06	6.58675e-05
390	Manes.06G089100.v7.1	208.506	-0.435755	0.0894253	-4.87284	1.10004e-06	6.60759e-05
391	Manes.01G222200.v7.1	114.041	-1.01417	0.208152	-4.87227	1.10323e-06	6.60978e-05
392	Manes.03G128400.v7.1	55.7106	-1.63129	0.334921	-4.87068	1.11217e-06	6.64633e-05
393	Manes.18G079600.v7.1	89.6079	-0.988636	0.203143	-4.8667	1.13478e-06	6.76421e-05
394	Manes.02G073700.v7.1	17.3388	-1.59083	0.327072	-4.86385	1.15125e-06	6.82762e-05
395	Manes.12G008700.v7.1	4.43017	-3.37245	0.693343	-4.86404	1.15014e-06	6.82762e-05
396	Manes.08G035400.v7.1	767.467	0.442547	0.0910013	4.86308	1.15573e-06	6.8369e-05
397	Manes.16G105900.v7.1	13.8502	-2.44308	0.502994	-4.85707	1.19134e-06	7.0298e-05
398	Manes.01G061050.v7.1	68.4593	-1.36281	0.280648	-4.85593	1.19825e-06	7.05072e-05
399	Manes.09G140500.v7.1	98.3999	-1.05824	0.217948	-4.85549	1.2009e-06	7.05072e-05
400	Manes.15G090200.v7.1	358.974	-0.678261	0.139708	-4.85484	1.20482e-06	7.056e-05
401	Manes.05G119600.v7.1	29.3308	-1.85709	0.382566	-4.85431	1.20807e-06	7.05741e-05
402	Manes.11G055700.v7.1	6.02894	-3.59115	0.740155	-4.85188	1.22297e-06	7.12667e-05
403	Manes.16G048600.v7.1	74.8123	-1.00527	0.207261	-4.85028	1.2329e-06	7.1667e-05
404	Manes.04G000400.v7.1	163.449	0.554035	0.114276	4.84821	1.2458e-06	7.19789e-05
405	Manes.15G085500.v7.1	226.845	-2.10179	0.433484	-4.8486	1.24336e-06	7.19789e-05
406	Manes.17G003600.v7.1	83.0467	-0.552882	0.114045	-4.84794	1.24748e-06	7.19789e-05
407	Manes.17G005400.v7.1	122.326	-0.714085	0.147334	-4.84671	1.25529e-06	7.22515e-05
408	Manes.01G268100.v7.1	190.484	0.55392	0.114314	4.84558	1.2624e-06	7.23055e-05
409	Manes.03G171000.v7.1	44.069	-1.0849	0.223873	-4.84604	1.25949e-06	7.23055e-05
410	Manes.04G021600.v7.1	112.782	0.643745	0.13287	4.84493	1.26654e-06	7.2366e-05
411	Manes.17G100600.v7.1	298.239	0.585137	0.120817	4.84318	1.27776e-06	7.28291e-05
412	Manes.09G160800.v7.1	83.0825	-0.886519	0.183064	-4.84268	1.28102e-06	7.28376e-05
413	Manes.18G001200.v7.1	161.048	0.875162	0.180923	4.8372	1.31683e-06	7.46925e-05
414	Manes.18G042700.v7.1	23.0413	-1.37279	0.283863	-4.83611	1.32408e-06	7.49223e-05
415	Manes.06G107300.v7.1	345.789	-0.447777	0.0926014	-4.83553	1.32792e-06	7.49588e-05
416	Manes.06G069600.v7.1	170.564	-1.00541	0.207982	-4.8341	1.33747e-06	7.53161e-05
417	Manes.01G097700.v7.1	1465.66	0.562113	0.116292	4.83362	1.34074e-06	7.53193e-05
418	Manes.05G051500.v7.1	236.014	0.361019	0.0747278	4.83112	1.3577e-06	7.57744e-05
419	Manes.05G145900.v7.1	191.478	-0.814478	0.168586	-4.83123	1.35695e-06	7.57744e-05
420	Manes.09G161600.v7.1	419.427	-0.860202	0.178076	-4.83052	1.36178e-06	7.57744e-05
421	Manes.15G054200.v7.1	64.8543	0.985459	0.203991	4.83089	1.35925e-06	7.57744e-05
422	Manes.15G077200.v7.1	5.04953	-5.43952	1.12654	-4.82853	1.37542e-06	7.63521e-05
423	Manes.14G151800.v7.1	101.921	-0.839279	0.173847	-4.82767	1.38137e-06	7.6501e-05
424	Manes.11G109300.v7.1	50.8797	-1.10385	0.228847	-4.82355	1.41025e-06	7.79161e-05
425	Manes.13G021700.v7.1	21.0854	-1.78964	0.371271	-4.8203	1.43342e-06	7.90099e-05
426	Manes.03G102700.v7.1	549.705	0.462411	0.0959812	4.81773	1.45202e-06	7.91047e-05
427	Manes.03G208400.v7.1	41.1925	-0.870323	0.180623	-4.81844	1.44683e-06	7.91047e-05
428	Manes.05G004300.v7.1	102.853	-0.732015	0.151942	-4.81773	1.45202e-06	7.91047e-05
429	Manes.08G059100.v7.1	5.61336	-2.93402	0.608994	-4.81782	1.45132e-06	7.91047e-05
430	Manes.12G129000.v7.1	143.883	-1.31961	0.273888	-4.81806	1.44959e-06	7.91047e-05
431	Manes.02G080100.v7.1	227.903	0.386629	0.0802664	4.81682	1.45862e-06	7.92799e-05
432	Manes.03G107500.v7.1	142.031	-0.533034	0.110677	-4.81612	1.46375e-06	7.93747e-05
433	Manes.09G070800.v7.1	108.915	0.736494	0.152955	4.8151	1.47129e-06	7.9599e-05
434	Manes.16G083600.v7.1	1026.78	2.51081	0.521528	4.81433	1.47692e-06	7.97198e-05
435	Manes.18G001300.v7.1	20.8894	-1.78217	0.370262	-4.81325	1.48497e-06	7.997e-05
436	Manes.01G141200.v7.1	611.452	0.533912	0.111021	4.80911	1.51605e-06	8.14565e-05
437	Manes.04G096600.v7.1	67.3419	0.651377	0.135567	4.80484	1.54873e-06	8.30221e-05
438	Manes.07G017100.v7.1	736.107	0.427869	0.0891646	4.79864	1.59746e-06	8.54386e-05
439	Manes.06G172600.v7.1	4364.47	0.484003	0.10094	4.79496	1.62708e-06	8.67791e-05
440	Manes.07G018500.v7.1	8.13874	-1.4645	0.305448	-4.79461	1.62993e-06	8.67791e-05
441	Manes.16G099200.v7.1	4.30466	-2.35976	0.492446	-4.79192	1.65192e-06	8.77501e-05
442	Manes.13G116500.v7.1	263.465	-0.798521	0.166723	-4.78952	1.67184e-06	8.86074e-05
443	Manes.05G203450.v7.1	29.7431	-1.19605	0.249867	-4.78677	1.69484e-06	8.96235e-05
444	Manes.16G069601.v7.1	30.3957	-0.955888	0.199732	-4.78585	1.70262e-06	8.98326e-05
445	Manes.02G064800.v7.1	26.9942	-1.80471	0.377166	-4.78493	1.71048e-06	9.00443e-05
446	Manes.03G166800.v7.1	770.614	0.4484	0.0937521	4.78283	1.72844e-06	9.06611e-05
447	Manes.13G136200.v7.1	424.016	0.539967	0.112901	4.78266	1.72994e-06	9.06611e-05
448	Manes.11G069400.v7.1	130.083	-1.77957	0.372123	-4.7822	1.73389e-06	9.06656e-05
449	Manes.08G045100.v7.1	120.694	-0.579514	0.121337	-4.77605	1.78774e-06	9.32728e-05
450	Manes.11G011400.v7.1	892.829	0.392453	0.0822006	4.77433	1.80305e-06	9.38627e-05
451	Manes.03G124855.v7.1	38.5017	-2.26982	0.475742	-4.77112	1.83205e-06	9.5161e-05
452	Manes.03G124566.v7.1	312.726	-1.22193	0.256138	-4.7706	1.83674e-06	9.51935e-05
453	Manes.08G042700.v7.1	59.2169	-0.750235	0.157501	-4.76336	1.90396e-06	9.80268e-05
454	Manes.16G058000.v7.1	36.1422	-1.27726	0.268141	-4.76339	1.90365e-06	9.80268e-05
455	Manes.17G031300.v7.1	59.7472	-1.11294	0.233619	-4.76388	1.89902e-06	9.80268e-05
456	Manes.15G025500.v7.1	247.751	0.726507	0.152611	4.76051	1.93103e-06	9.92026e-05
457	Manes.08G168200.v7.1	418.504	0.589432	0.123847	4.75934	1.94225e-06	9.92458e-05
458	Manes.12G085500.v7.1	187.218	-1.04647	0.21987	-4.7595	1.94069e-06	9.92458e-05
459	Manes.16G098700.v7.1	239.951	0.380165	0.0798818	4.7591	1.94458e-06	9.92458e-05
460	Manes.02G040900.v7.1	74.2593	-0.843431	0.177281	-4.7576	1.95906e-06	9.95224e-05
461	Manes.03G030200.v7.1	446.308	0.523283	0.109999	4.75715	1.96347e-06	9.95224e-05
462	Manes.03G211200.v7.1	97.9569	-0.670923	0.141046	-4.75679	1.967e-06	9.95224e-05
463	Manes.13G137200.v7.1	10.1078	-2.3926	0.502947	-4.75716	1.96338e-06	9.95224e-05
464	Manes.15G038600.v7.1	891.526	0.60321	0.126832	4.75599	1.97478e-06	9.97011e-05
465	Manes.08G049600.v7.1	171.65	-0.989878	0.208238	-4.75359	1.99837e-06	0.000100675
466	Manes.07G037600.v7.1	136.975	-1.78586	0.37577	-4.75253	2.00884e-06	0.000100985
467	Manes.02G099900.v7.1	133.017	-0.597555	0.125766	-4.75132	2.02092e-06	0.000101375
468	Manes.02G035900.v7.1	115.096	-0.878144	0.184873	-4.74998	2.03435e-06	0.000101613
469	Manes.06G076500.v7.1	7.94429	-1.92233	0.404676	-4.75029	2.03124e-06	0.000101613
470	Manes.16G103600.v7.1	99.9164	-0.593744	0.125032	-4.74874	2.04684e-06	0.00010202
471	Manes.16G106400.v7.1	7.28549	-1.94071	0.408724	-4.74821	2.05229e-06	0.000102074
472	Manes.02G004800.v7.1	47.4959	0.580839	0.122488	4.742	2.11619e-06	0.000105029
473	Manes.11G162800.v7.1	235.073	0.503556	0.106238	4.7399	2.13824e-06	0.000105899
474	Manes.15G003500.v7.1	94.4104	0.647112	0.136549	4.73904	2.14737e-06	0.000106127
475	Manes.11G123400.v7.1	12.5289	-3.10289	0.654917	-4.73784	2.16009e-06	0.000106531
476	Manes.03G201700.v7.1	117.688	0.915084	0.193162	4.73738	2.16496e-06	0.000106537
477	Manes.15G102000.v7.1	14.1803	-1.79953	0.37989	-4.73698	2.1693e-06	0.000106537
478	Manes.07G088900.v7.1	157.641	-0.596226	0.125981	-4.73265	2.21611e-06	0.000108156
479	Manes.14G115000.v7.1	135.991	0.500809	0.105813	4.73296	2.2127e-06	0.000108156
480	Manes.17G090500.v7.1	19.9442	-1.64152	0.346845	-4.73273	2.21522e-06	0.000108156
481	Manes.04G125700.v7.1	34.3586	-0.881341	0.186368	-4.72905	2.25573e-06	0.00010986
482	Manes.05G172300.v7.1	5.21841	-2.2914	0.484945	-4.72507	2.30039e-06	0.000111803
483	Manes.09G104300.v7.1	334.221	-0.77449	0.163953	-4.72387	2.31398e-06	0.00011223
484	Manes.14G080400.v7.1	6.80817	-2.4089	0.510124	-4.72219	2.33318e-06	0.000112695
485	Manes.15G056600.v7.1	370.106	-0.641525	0.135851	-4.72225	2.33248e-06	0.000112695
486	Manes.05G011600.v7.1	16.5001	2.56461	0.543412	4.71945	2.36485e-06	0.00011399
487	Manes.05G106100.v7.1	265.953	0.416955	0.0883787	4.71782	2.3839e-06	0.000114287
488	Manes.07G139200.v7.1	86.1737	-0.860108	0.182308	-4.7179	2.38296e-06	0.000114287
489	Manes.12G018500.v7.1	202.219	0.463938	0.0983405	4.71767	2.38565e-06	0.000114287
490	Manes.01G001600.v7.1	328.399	-0.537892	0.114082	-4.71495	2.41769e-06	0.000115585
491	Manes.15G157400.v7.1	29.8144	-1.46443	0.310914	-4.71009	2.47603e-06	0.000118133
492	Manes.03G124422.v7.1	108.241	-0.844232	0.179501	-4.70321	2.56105e-06	0.000121743
493	Manes.17G081100.v7.1	5.9627	-4.84999	1.03123	-4.70313	2.56208e-06	0.000121743
494	Manes.13G112800.v7.1	10.486	-2.17969	0.463776	-4.69989	2.60302e-06	0.000123438
495	Manes.05G037100.v7.1	179.743	-0.663374	0.141165	-4.69927	2.61098e-06	0.000123565
496	Manes.01G130900.v7.1	145.057	-0.843483	0.179544	-4.69791	2.62843e-06	0.000123642
497	Manes.02G191800.v7.1	187.613	-0.57833	0.123102	-4.69797	2.6276e-06	0.000123642
498	Manes.08G032500.v7.1	171.211	-1.16817	0.248617	-4.69868	2.61844e-06	0.000123642
499	Manes.03G112000.v7.1	212.384	0.599058	0.12753	4.69739	2.63503e-06	0.000123649
500	Manes.05G057700.v7.1	167.06	0.454167	0.0966915	4.69707	2.63914e-06	0.000123649
501	Manes.03G022700.v7.1	38.8327	-0.985059	0.209741	-4.69654	2.64599e-06	0.000123723
502	Manes.17G047900.v7.1	152.951	-2.35184	0.500808	-4.6961	2.65182e-06	0.000123748
503	Manes.06G103000.v7.1	42.1815	-1.4306	0.304785	-4.6938	2.68174e-06	0.000124648
504	Manes.06G119700.v7.1	246.592	0.649023	0.138267	4.694	2.67916e-06	0.000124648
505	Manes.02G061400.v7.1	199.888	-0.887868	0.189204	-4.69266	2.6968e-06	0.000125099
506	Manes.11G011300.v7.1	147.534	0.69165	0.147465	4.69027	2.72847e-06	0.000126318
507	Manes.05G058300.v7.1	189.246	0.52812	0.112612	4.68975	2.7354e-06	0.00012639
508	Manes.13G035201.v7.1	16.0878	-2.85806	0.609721	-4.68748	2.76594e-06	0.000127549
509	Manes.07G049800.v7.1	98.1364	0.546882	0.116706	4.68598	2.78619e-06	0.000128231
510	Manes.16G068200.v7.1	11.2252	-1.5183	0.324129	-4.68424	2.80999e-06	0.000128819
511	Manes.18G084700.v7.1	100.106	-0.818531	0.17474	-4.68427	2.80958e-06	0.000128819
512	Manes.13G093300.v7.1	66.6347	-0.887232	0.189529	-4.68125	2.85137e-06	0.000130461
513	Manes.16G076400.v7.1	201.914	0.899788	0.192329	4.67838	2.8915e-06	0.000131783
514	Manes.18G054700.v7.1	35.2066	-1.48161	0.316675	-4.67865	2.88773e-06	0.000131783
515	Manes.15G072000.v7.1	102.549	-0.525726	0.112384	-4.67793	2.89786e-06	0.000131816
516	Manes.16G007900.v7.1	303.541	-0.734712	0.157134	-4.67571	2.92937e-06	0.000132991
517	Manes.13G009900.v7.1	185.272	-1.31343	0.281162	-4.67144	2.99094e-06	0.000135524
518	Manes.18G034900.v7.1	86.9752	-0.685398	0.146738	-4.67091	2.99869e-06	0.000135613
519	Manes.17G099500.v7.1	163.533	-0.975742	0.208943	-4.6699	3.01349e-06	0.000136019
520	Manes.09G108126.v7.1	261.881	0.659711	0.141299	4.66889	3.0283e-06	0.000136425
521	Manes.11G066200.v7.1	44.326	-1.03322	0.22139	-4.66695	3.05709e-06	0.000137457
522	Manes.04G030100.v7.1	364.243	0.687989	0.147487	4.66474	3.09007e-06	0.000138674
523	Manes.09G057800.v7.1	121.166	-1.2662	0.271628	-4.66154	3.13856e-06	0.000140581
524	Manes.17G014700.v7.1	331.362	0.367672	0.0788984	4.66007	3.16098e-06	0.000141315
525	Manes.15G172200.v7.1	284.256	-0.437801	0.0939822	-4.65834	3.18768e-06	0.000142238
526	Manes.04G152000.v7.1	140.656	0.384531	0.0825618	4.65749	3.20083e-06	0.000142553
527	Manes.04G010300.v7.1	159.901	-0.600172	0.128967	-4.6537	3.26031e-06	0.000144926
528	Manes.16G006600.v7.1	39.7825	-0.720806	0.15492	-4.65275	3.27536e-06	0.000145319
529	Manes.08G062500.v7.1	55.0987	-0.812002	0.1746	-4.65064	3.30911e-06	0.000146263
530	Manes.13G010500.v7.1	250.28	-1.18363	0.254508	-4.65066	3.30882e-06	0.000146263
531	Manes.06G006500.v7.1	6.95663	-2.70836	0.582483	-4.64968	3.32448e-06	0.000146665
532	Manes.16G121400.v7.1	363.582	0.503987	0.108463	4.64661	3.37429e-06	0.000148583
533	Manes.05G186500.v7.1	51.3971	-1.05618	0.227362	-4.64536	3.39488e-06	0.000149124
534	Manes.15G162000.v7.1	90.569	-1.19662	0.257609	-4.64509	3.3993e-06	0.000149124
535	Manes.03G054400.v7.1	238.918	0.43806	0.0943446	4.64319	3.43076e-06	0.000150222
536	Manes.16G053800.v7.1	32.3506	-1.22255	0.263416	-4.64115	3.46474e-06	0.000151427
537	Manes.08G110850.v7.1	250.822	-0.704302	0.15178	-4.6403	3.47911e-06	0.000151772
538	Manes.07G116600.v7.1	54.4317	0.69497	0.149784	4.63983	3.48699e-06	0.000151833
539	Manes.09G048700.v7.1	72.2487	0.801515	0.172789	4.63869	3.50627e-06	0.000152313
540	Manes.15G064900.v7.1	302.5	-0.516086	0.111264	-4.63841	3.51102e-06	0.000152313
541	Manes.12G040400.v7.1	70.6656	-0.852328	0.183796	-4.63735	3.52897e-06	0.000152809
542	Manes.04G129100.v7.1	118.437	-0.740335	0.159675	-4.6365	3.54358e-06	0.000153158
543	Manes.05G104750.v7.1	24.5619	-2.33741	0.504269	-4.63523	3.56539e-06	0.000153535
544	Manes.07G126900.v7.1	21.444	-1.27519	0.275101	-4.63537	3.56296e-06	0.000153535
545	Manes.02G100500.v7.1	46.0421	-0.747014	0.161239	-4.63296	3.60467e-06	0.000154941
546	Manes.02G138200.v7.1	384.844	0.652769	0.140927	4.63198	3.62191e-06	0.000155397
547	Manes.15G014000.v7.1	163.669	-1.00439	0.216909	-4.63046	3.64847e-06	0.00015625
548	Manes.06G168450.v7.1	81.766	-0.719843	0.155472	-4.63005	3.65583e-06	0.00015628
549	Manes.01G194900.v7.1	115.637	-0.7501	0.162087	-4.62776	3.69634e-06	0.000156583
550	Manes.01G236500.v7.1	32.9883	0.830941	0.179522	4.62862	3.68106e-06	0.000156583
551	Manes.07G055780.v7.1	19.0769	-1.38126	0.298454	-4.62806	3.69101e-06	0.000156583
552	Manes.08G047200.v7.1	13.6931	-1.57166	0.339583	-4.62821	3.68841e-06	0.000156583
553	Manes.14G074200.v7.1	127.637	0.534865	0.115577	4.62778	3.69607e-06	0.000156583
554	Manes.10G134600.v7.1	79.1048	0.763382	0.165076	4.62444	3.75619e-06	0.000158831
555	Manes.01G189100.v7.1	3.5946	-3.27612	0.709044	-4.62047	3.82874e-06	0.000159521
556	Manes.01G270100.v7.1	112.743	-0.613255	0.132744	-4.61983	3.84059e-06	0.000159521
557	Manes.03G027900.v7.1	6.19645	-2.32474	0.502998	-4.62176	3.8049e-06	0.000159521
558	Manes.06G060100.v7.1	262.607	0.552355	0.119555	4.6201	3.83555e-06	0.000159521
559	Manes.07G012000.v7.1	62.2192	0.63945	0.138339	4.62236	3.79407e-06	0.000159521
560	Manes.07G015700.v7.1	319.292	-0.671502	0.145305	-4.62133	3.81291e-06	0.000159521
561	Manes.07G021300.v7.1	167.76	0.461995	0.0999929	4.62027	3.83235e-06	0.000159521
562	Manes.09G148300.v7.1	13.1986	-2.08259	0.450665	-4.62116	3.81595e-06	0.000159521
563	Manes.12G126100.v7.1	39.9592	-1.02435	0.221601	-4.62251	3.79128e-06	0.000159521
564	Manes.14G061000.v7.1	160.352	0.481799	0.104232	4.62238	3.79365e-06	0.000159521
565	Manes.09G076000.v7.1	104.939	0.629812	0.136366	4.61853	3.86468e-06	0.000160237
566	Manes.08G095800.v7.1	433.807	-1.76928	0.383339	-4.61544	3.92258e-06	0.000162064
567	Manes.S032800.v7.1	29.7257	-1.26712	0.274519	-4.61579	3.91606e-06	0.000162064
568	Manes.17G056100.v7.1	34.3691	-1.05979	0.229684	-4.61415	3.94711e-06	0.00016279
569	Manes.14G158300.v7.1	98.4732	-0.721062	0.156299	-4.61336	3.96203e-06	0.000163119
570	Manes.13G016600.v7.1	249.931	0.483028	0.104722	4.61248	3.97897e-06	0.000163529
571	Manes.13G101600.v7.1	117.973	-1.06269	0.230474	-4.6109	4.00925e-06	0.000164485
572	Manes.07G090500.v7.1	64.8493	0.606303	0.131577	4.60796	4.06638e-06	0.000166537
573	Manes.13G032300.v7.1	150.252	-0.476532	0.103423	-4.60759	4.07372e-06	0.000166546
574	Manes.06G073700.v7.1	25.3736	-1.16459	0.252842	-4.60599	4.10504e-06	0.000167534
575	Manes.03G167800.v7.1	27.3158	-1.30466	0.28333	-4.60472	4.13017e-06	0.000168267
576	Manes.08G008500.v7.1	201.746	0.390992	0.084931	4.60364	4.15174e-06	0.000168852
577	Manes.18G036800.v7.1	63.4772	-0.610157	0.132552	-4.60315	4.16145e-06	0.000168954
578	Manes.01G232600.v7.1	145.95	-1.177	0.255839	-4.60055	4.21381e-06	0.000169901
579	Manes.05G084600.v7.1	25.9987	-0.881972	0.191709	-4.60058	4.21319e-06	0.000169901
580	Manes.09G081900.v7.1	27.0026	-1.49137	0.324118	-4.60132	4.19819e-06	0.000169901
581	Manes.15G168600.v7.1	92.8065	-0.563214	0.122412	-4.60097	4.20534e-06	0.000169901
582	Manes.08G128700.v7.1	400.787	0.435313	0.094667	4.59836	4.25838e-06	0.000171404
583	Manes.05G189200.v7.1	431.859	-0.368742	0.0802247	-4.59636	4.29933e-06	0.000172755
584	Manes.S022042.v7.1	6.83617	-1.8662	0.40608	-4.59566	4.31389e-06	0.000173043
585	Manes.03G087600.v7.1	74.366	-0.843604	0.183694	-4.59245	4.38068e-06	0.000175186
586	Manes.09G036500.v7.1	79.8995	-0.799678	0.174132	-4.59238	4.38227e-06	0.000175186
587	Manes.15G188900.v7.1	66.7246	-0.845585	0.184151	-4.5918	4.39433e-06	0.000175369
588	Manes.09G003400.v7.1	151.787	-0.686643	0.149569	-4.59082	4.41507e-06	0.000175897
589	Manes.09G030200.v7.1	36.719	0.656258	0.142972	4.59012	4.42984e-06	0.000176186
590	Manes.05G137300.v7.1	214.029	-1.09391	0.238369	-4.58916	4.45033e-06	0.000176701
591	Manes.07G126300.v7.1	473.284	0.363801	0.0792958	4.5879	4.47733e-06	0.000177472
592	Manes.10G073200.v7.1	164.068	0.417967	0.0911238	4.5868	4.50082e-06	0.000178102
593	Manes.03G116600.v7.1	154.083	-0.461736	0.100708	-4.58488	4.54244e-06	0.000179217
594	Manes.04G157000.v7.1	367.752	0.508042	0.11081	4.5848	4.54432e-06	0.000179217
595	Manes.10G006800.v7.1	57.5649	-1.15134	0.251189	-4.58355	4.57153e-06	0.000179988
596	Manes.02G007500.v7.1	17.1756	-1.72378	0.376188	-4.58222	4.60063e-06	0.000180247
597	Manes.12G080900.v7.1	20.675	-1.01545	0.221607	-4.5822	4.6012e-06	0.000180247
598	Manes.14G019100.v7.1	1199.58	0.406676	0.0887486	4.58234	4.59799e-06	0.000180247
599	Manes.03G131600.v7.1	30.3716	-0.807899	0.176334	-4.58163	4.61356e-06	0.00018043
600	Manes.10G076211.v7.1	174.827	-0.58639	0.128005	-4.58099	4.62787e-06	0.000180687
601	Manes.03G015700.v7.1	448.108	0.533777	0.116591	4.5782	4.68994e-06	0.000182806
602	Manes.08G050900.v7.1	161.688	0.439417	0.096007	4.57693	4.71858e-06	0.000183617
603	Manes.16G091900.v7.1	114.782	0.715247	0.15632	4.57552	4.75035e-06	0.000184547
604	Manes.08G079300.v7.1	617.716	0.907545	0.198386	4.57464	4.7705e-06	0.000185023
605	Manes.02G162900.v7.1	21.9494	-1.16515	0.254816	-4.57251	4.81925e-06	0.000186604
606	Manes.09G060900.v7.1	612.508	0.685964	0.150062	4.57121	4.84908e-06	0.00018745
607	Manes.05G142300.v7.1	260.746	0.599721	0.131212	4.57061	4.86304e-06	0.00018768
608	Manes.14G110300.v7.1	121.595	-0.542723	0.118815	-4.5678	4.92866e-06	0.0001899
609	Manes.03G124873.v7.1	12.5231	-2.13544	0.468104	-4.56188	5.06965e-06	0.000195011
610	Manes.15G050000.v7.1	52.0741	0.5838	0.128036	4.55965	5.12381e-06	0.000196449
611	Manes.15G059300.v7.1	67.6162	-0.654249	0.143478	-4.55994	5.11686e-06	0.000196449
612	Manes.04G049401.v7.1	26.634	-1.19053	0.261201	-4.55791	5.16651e-06	0.00019749
613	Manes.15G110200.v7.1	127.921	-0.642576	0.140982	-4.55786	5.16781e-06	0.00019749
614	Manes.05G179600.v7.1	94.5016	-0.76591	0.168086	-4.55665	5.19755e-06	0.000198303
615	Manes.05G099600.v7.1	100.89	-0.949502	0.2084	-4.55616	5.20975e-06	0.000198445
616	Manes.S001200.v7.1	32.9797	-0.969696	0.212855	-4.55565	5.22227e-06	0.000198599
617	Manes.02G027000.v7.1	40.8153	0.903941	0.198441	4.55522	5.23307e-06	0.000198687
618	Manes.04G126300.v7.1	68.2794	-0.954511	0.209689	-4.55204	5.31292e-06	0.000200419
619	Manes.06G068600.v7.1	127.553	-1.01451	0.222866	-4.55212	5.31078e-06	0.000200419
620	Manes.08G157000.v7.1	143.959	-0.604465	0.132779	-4.5524	5.30381e-06	0.000200419
621	Manes.15G048800.v7.1	1162.34	0.462426	0.101579	4.55238	5.3042e-06	0.000200419
622	Manes.06G085100.v7.1	453.501	0.313793	0.0689631	4.55016	5.36054e-06	0.000201891
623	Manes.02G005400.v7.1	66.6888	-1.00241	0.220368	-4.54881	5.39513e-06	0.000202867
624	Manes.S029900.v7.1	248.845	-1.24938	0.274874	-4.54528	5.48623e-06	0.000205962
625	Manes.05G037800.v7.1	24.6086	-1.14606	0.252305	-4.54236	5.56271e-06	0.000207961
626	Manes.06G172200.v7.1	248.032	-0.7345	0.161704	-4.54225	5.56576e-06	0.000207961
627	Manes.15G118300.v7.1	6.01916	-2.33348	0.513729	-4.54223	5.56611e-06	0.000207961
628	Manes.01G185900.v7.1	940.262	0.492369	0.108466	4.53939	5.64168e-06	0.000210449
629	Manes.15G014200.v7.1	17.0668	-1.20649	0.265861	-4.53803	5.67835e-06	0.00021148
630	Manes.04G141100.v7.1	370.956	0.466121	0.102739	4.53694	5.70763e-06	0.000212233
631	Manes.17G082800.v7.1	18.4844	-1.22643	0.270389	-4.53579	5.73871e-06	0.000213051
632	Manes.07G077900.v7.1	3.77186	-3.18553	0.702826	-4.53246	5.83002e-06	0.000216098
633	Manes.03G140900.v7.1	1130.85	-0.482588	0.106491	-4.53175	5.84981e-06	0.000216489
634	Manes.07G123600.v7.1	347.117	0.433496	0.0956806	4.53066	5.88009e-06	0.000217266
635	Manes.14G091800.v7.1	5.20153	-2.73749	0.604464	-4.52878	5.93241e-06	0.000218854
636	Manes.05G037400.v7.1	182.493	-0.614606	0.135722	-4.52842	5.94251e-06	0.000218882
637	Manes.01G255900.v7.1	1725.09	0.515809	0.113933	4.52728	5.97469e-06	0.000219034
638	Manes.02G123000.v7.1	529.113	0.872391	0.192671	4.52788	5.95798e-06	0.000219034
639	Manes.06G078900.v7.1	119.739	-0.628913	0.138911	-4.52747	5.96948e-06	0.000219034
640	Manes.18G051400.v7.1	7.47562	-1.62791	0.359606	-4.52692	5.98495e-06	0.000219068
641	Manes.18G009900.v7.1	179.687	-1.96163	0.433393	-4.52622	6.00483e-06	0.000219453
642	Manes.03G008100.v7.1	232.43	0.527104	0.116476	4.52542	6.02768e-06	0.000219945
643	Manes.08G150400.v7.1	3.5341	-2.59051	0.572669	-4.52358	6.08036e-06	0.000221522
644	Manes.06G048400.v7.1	153.482	-0.565575	0.125049	-4.52282	6.10218e-06	0.000221914
645	Manes.14G148550.v7.1	21.5698	-1.35056	0.298628	-4.52254	6.11006e-06	0.000221914
646	Manes.02G008100.v7.1	30.524	-1.15009	0.254398	-4.52083	6.15963e-06	0.000223248
647	Manes.08G091400.v7.1	80.6551	0.617753	0.136654	4.52058	6.16703e-06	0.000223248
648	Manes.15G111600.v7.1	8.07416	2.01491	0.445747	4.52029	6.17538e-06	0.000223248
649	Manes.11G052100.v7.1	109.936	0.627171	0.138805	4.51835	6.23248e-06	0.000224965
650	Manes.02G149200.v7.1	45.9847	0.61767	0.136742	4.51705	6.27084e-06	0.000225654
651	Manes.13G045900.v7.1	170.865	0.576712	0.127672	4.51715	6.26776e-06	0.000225654
652	Manes.03G124602.v7.1	376.534	-1.35263	0.299476	-4.51665	6.2826e-06	0.00022573
653	Manes.04G062600.v7.1	48.0566	-0.634344	0.140469	-4.5159	6.30499e-06	0.000226188
654	Manes.09G010500.v7.1	71.0833	-0.685896	0.151919	-4.51489	6.33483e-06	0.000226911
655	Manes.05G003100.v7.1	363.955	0.820065	0.18167	4.51404	6.36055e-06	0.000227484
656	Manes.10G087400.v7.1	38.9968	1.1639	0.257891	4.51315	6.38717e-06	0.000228088
657	Manes.06G007400.v7.1	510.19	0.786567	0.174364	4.51105	6.45063e-06	0.000230004
658	Manes.05G139600.v7.1	2.15757	-3.90061	0.864752	-4.51067	6.46223e-06	0.000230067
659	Manes.16G050850.v7.1	187.572	-1.09731	0.243291	-4.51028	6.47413e-06	0.000230141
660	Manes.04G055100.v7.1	90.8942	-0.741777	0.164506	-4.50913	6.50937e-06	0.000230404
661	Manes.10G150700.v7.1	30.8879	-1.48819	0.330043	-4.50908	6.51105e-06	0.000230404
662	Manes.15G183200.v7.1	1.59162	-3.76691	0.835376	-4.50924	6.50591e-06	0.000230404
663	Manes.16G121100.v7.1	747.81	0.420319	0.0932464	4.50762	6.55597e-06	0.000231644
664	Manes.01G064000.v7.1	113.245	0.596651	0.13243	4.50541	6.6246e-06	0.000233717
665	Manes.01G107600.v7.1	1653.27	-0.499558	0.110909	-4.5042	6.66247e-06	0.000234347
666	Manes.04G106200.v7.1	33.8732	-0.791812	0.175791	-4.50428	6.65978e-06	0.000234347
667	Manes.03G146700.v7.1	2017.29	0.54369	0.12076	4.50225	6.7237e-06	0.000236146
668	Manes.13G070200.v7.1	71.7448	0.886208	0.196944	4.49979	6.80197e-06	0.000238537
669	Manes.05G201400.v7.1	58.9887	-1.00943	0.224474	-4.49684	6.89693e-06	0.000241254
670	Manes.08G113500.v7.1	115.817	-0.693052	0.154134	-4.49643	6.91032e-06	0.000241254
671	Manes.10G067400.v7.1	353.013	-0.3567	0.0793276	-4.49654	6.90691e-06	0.000241254
672	Manes.03G124368.v7.1	167.818	-1.15454	0.256901	-4.49411	6.9862e-06	0.000242597
673	Manes.05G024300.v7.1	365.568	-0.848373	0.188777	-4.49406	6.98786e-06	0.000242597
674	Manes.09G043025.v7.1	10.0361	-1.37653	0.306306	-4.49399	6.99024e-06	0.000242597
675	Manes.13G049900.v7.1	423.566	0.45272	0.100737	4.49408	6.98722e-06	0.000242597
676	Manes.08G002600.v7.1	1703.43	0.637968	0.142028	4.49184	7.06095e-06	0.000244689
677	Manes.09G128900.v7.1	91.9925	-0.775289	0.172625	-4.49119	7.0827e-06	0.00024508
678	Manes.08G113400.v7.1	55.3961	-1.16308	0.259208	-4.48705	7.22151e-06	0.000248781
679	Manes.13G104700.v7.1	515.86	0.664684	0.148121	4.48742	7.20895e-06	0.000248781
680	Manes.13G107600.v7.1	225.008	-0.546284	0.12174	-4.48731	7.21271e-06	0.000248781
681	Manes.15G173500.v7.1	299.032	-0.558444	0.12451	-4.48512	7.28725e-06	0.000250677
682	Manes.05G000300.v7.1	500.231	0.297358	0.0663101	4.48436	7.31333e-06	0.000250838
683	Manes.06G055700.v7.1	458.596	0.432498	0.0964445	4.48443	7.31106e-06	0.000250838
684	Manes.04G068700.v7.1	89.3705	0.670588	0.149582	4.48306	7.3579e-06	0.000251997
685	Manes.06G031700.v7.1	69.0625	-0.708917	0.158294	-4.47848	7.51752e-06	0.000257088
686	Manes.14G023400.v7.1	76.7417	0.855876	0.191139	4.47778	7.54237e-06	0.000257562
687	Manes.01G130400.v7.1	67.3644	0.870644	0.194553	4.47509	7.63777e-06	0.000260162
688	Manes.01G259600.v7.1	440.851	0.39698	0.0887104	4.47501	7.64073e-06	0.000260162
689	Manes.15G003700.v7.1	309.216	-0.452368	0.101205	-4.46982	7.82858e-06	0.000266172
690	Manes.02G095200.v7.1	85.6293	0.662539	0.148311	4.46722	7.92432e-06	0.000268965
691	Manes.07G031600.v7.1	54.1755	0.679467	0.152118	4.4667	7.94365e-06	0.000268965
692	Manes.09G116100.v7.1	191.933	-0.557309	0.124777	-4.46645	7.95295e-06	0.000268965
693	Manes.16G002700.v7.1	72.6162	-0.680332	0.152335	-4.46604	7.96815e-06	0.000268965
694	Manes.17G091700.v7.1	340.882	0.647469	0.144968	4.46629	7.95893e-06	0.000268965
695	Manes.05G087900.v7.1	97.88	-1.1036	0.247216	-4.46413	8.0394e-06	0.00027098
696	Manes.12G032800.v7.1	677.242	-0.676786	0.151624	-4.46358	8.06001e-06	0.000271284
697	Manes.09G172200.v7.1	439.68	0.686949	0.154039	4.45957	8.21257e-06	0.000276001
698	Manes.13G030200.v7.1	514	0.452397	0.101451	4.45928	8.22371e-06	0.000276001
699	Manes.13G017700.v7.1	804.626	0.449261	0.100756	4.45888	8.23886e-06	0.000276114
700	Manes.08G093200.v7.1	243.58	-0.422686	0.0948093	-4.45828	8.26208e-06	0.000276496
701	Manes.11G024600.v7.1	82.3487	0.818512	0.183744	4.45463	8.4037e-06	0.000280835
702	Manes.05G058000.v7.1	1489.78	0.574918	0.129123	4.45247	8.48897e-06	0.000282475
703	Manes.10G098700.v7.1	49.9885	-0.943967	0.211981	-4.45307	8.46506e-06	0.000282475
704	Manes.13G010400.v7.1	1979.77	0.556821	0.125056	4.45258	8.48457e-06	0.000282475
705	Manes.09G152500.v7.1	66.3967	-0.976121	0.219294	-4.45119	8.53949e-06	0.000283753
706	Manes.02G005000.v7.1	145.789	-0.533333	0.119832	-4.45067	8.56026e-06	0.000284041
707	Manes.08G020900.v7.1	169.137	0.422824	0.0950169	4.44999	8.58755e-06	0.000284543
708	Manes.01G264900.v7.1	23.7526	-1.42147	0.319497	-4.44909	8.62362e-06	0.000284932
709	Manes.04G078866.v7.1	14.4063	5.90227	1.32662	4.44911	8.6225e-06	0.000284932
710	Manes.09G004900.v7.1	136.815	0.957081	0.215161	4.44821	8.65894e-06	0.000285361
711	Manes.09G018700.v7.1	33.0186	-0.713192	0.160334	-4.44816	8.66097e-06	0.000285361
712	Manes.02G000400.v7.1	5.01556	3.18806	0.716848	4.44733	8.69429e-06	0.000285655
713	Manes.08G060700.v7.1	224.949	-0.470003	0.105678	-4.44752	8.68679e-06	0.000285655
714	Manes.11G052180.v7.1	55.4338	-0.737976	0.165966	-4.44655	8.72604e-06	0.000286297
715	Manes.02G009200.v7.1	304.662	0.595942	0.134048	4.44574	8.7591e-06	0.00028698
716	Manes.08G036000.v7.1	27.3854	-1.11613	0.251088	-4.44517	8.78216e-06	0.000287334
717	Manes.06G024400.v7.1	15.4481	0.996912	0.224342	4.44371	8.84205e-06	0.00028889
718	Manes.04G062432.v7.1	270.138	-1.27592	0.287439	-4.43893	9.04089e-06	0.000294564
719	Manes.10G151600.v7.1	37.9732	-1.52355	0.343209	-4.43913	9.03252e-06	0.000294564
720	Manes.15G139600.v7.1	51.3131	0.760193	0.171297	4.43787	9.08529e-06	0.0002956
721	Manes.12G103600.v7.1	4.11447	-2.61873	0.590165	-4.43729	9.10999e-06	0.000295993
722	Manes.13G124500.v7.1	156.591	-1.18356	0.26675	-4.43696	9.1237e-06	0.000296027
723	Manes.12G120800.v7.1	853.375	0.482463	0.108802	4.43432	9.23645e-06	0.000299271
724	Manes.03G166700.v7.1	657.468	0.610773	0.137772	4.4332	9.28427e-06	0.000300405
725	Manes.18G087401.v7.1	174.089	0.608637	0.137326	4.43208	9.33302e-06	0.000301566
726	Manes.11G128600.v7.1	160.237	0.781193	0.17629	4.4313	9.36686e-06	0.000302243
727	Manes.01G065400.v7.1	70.5401	-0.623347	0.140735	-4.42924	9.45657e-06	0.000304717
728	Manes.06G075700.v7.1	222.426	-0.552046	0.124651	-4.42872	9.47922e-06	0.000305028
729	Manes.12G098300.v7.1	53.7399	-0.866608	0.195709	-4.42804	9.50917e-06	0.000305572
730	Manes.10G111800.v7.1	78.0264	-0.823894	0.186161	-4.4257	9.61301e-06	0.000308277
731	Manes.18G049200.v7.1	25.8383	-0.820464	0.185393	-4.42555	9.61966e-06	0.000308277
732	Manes.06G018300.v7.1	148.377	-0.416508	0.0941396	-4.42436	9.67267e-06	0.000308708
733	Manes.08G065000.v7.1	81.3706	2.62575	0.593474	4.42436	9.67265e-06	0.000308708
734	Manes.14G112628.v7.1	41.9942	-1.03503	0.233917	-4.42479	9.65379e-06	0.000308708
735	Manes.S035600.v7.1	335.228	0.55256	0.124905	4.42385	9.69585e-06	0.000309027
736	Manes.15G075200.v7.1	102.162	-0.62557	0.141428	-4.42323	9.72357e-06	0.00030949
737	Manes.03G122700.v7.1	26.035	-0.950103	0.21489	-4.42135	9.80851e-06	0.000311769
738	Manes.11G006800.v7.1	58.0594	-1.30954	0.296248	-4.4204	9.8518e-06	0.000312721
739	Manes.01G015800.v7.1	125.011	-0.702393	0.158954	-4.41884	9.92331e-06	0.000313412
740	Manes.01G156600.v7.1	323.051	-0.801539	0.181406	-4.41848	9.93975e-06	0.000313412
741	Manes.12G011400.v7.1	55.0173	0.788935	0.178554	4.41847	9.94029e-06	0.000313412
742	Manes.12G103100.v7.1	13.557	-1.22188	0.27654	-4.41846	9.94045e-06	0.000313412
743	Manes.15G154500.v7.1	6.03831	-1.61835	0.36619	-4.41943	9.89611e-06	0.000313412
744	Manes.15G015800.v7.1	401.232	-0.394194	0.0892407	-4.4172	9.99867e-06	0.000314824
745	Manes.05G173800.v7.1	150.077	-0.81661	0.184897	-4.41656	1.00286e-05	0.000315342
746	Manes.06G125100.v7.1	116.06	-1.37267	0.31093	-4.41471	1.01145e-05	0.000317618
747	Manes.09G136600.v7.1	233.697	-0.737114	0.167004	-4.41376	1.01591e-05	0.000318489
748	Manes.18G032400.v7.1	38.57	-0.768189	0.174053	-4.41354	1.01695e-05	0.000318489
749	Manes.13G081000.v7.1	236.265	0.362781	0.0822366	4.41143	1.02689e-05	0.000321175
750	Manes.08G046400.v7.1	246.415	0.416767	0.0944845	4.41096	1.02914e-05	0.00032145
751	Manes.09G109600.v7.1	150.604	0.830696	0.188415	4.40887	1.03911e-05	0.000324129
752	Manes.02G115301.v7.1	6.45861	-1.95257	0.442914	-4.40846	1.04106e-05	0.000324308
753	Manes.18G066900.v7.1	548.039	0.613404	0.139169	4.40761	1.04517e-05	0.000325153
754	Manes.01G157600.v7.1	264.91	0.635978	0.144338	4.40618	1.05209e-05	0.000326874
755	Manes.05G010100.v7.1	31.658	-0.870233	0.197627	-4.40341	1.06562e-05	0.000330637
756	Manes.11G134200.v7.1	164.121	0.543703	0.123504	4.40231	1.07103e-05	0.000331002
757	Manes.13G024300.v7.1	118.27	-0.790199	0.179491	-4.40245	1.07035e-05	0.000331002
758	Manes.S052900.v7.1	91.7905	-0.928583	0.210917	-4.4026	1.06962e-05	0.000331002
759	Manes.04G148400.v7.1	151.273	0.42898	0.0974544	4.40185	1.07329e-05	0.000331265
760	Manes.15G130700.v7.1	217.099	0.623008	0.141606	4.39959	1.08455e-05	0.000334299
761	Manes.02G047166.v7.1	63.8902	-0.792754	0.180222	-4.39878	1.08863e-05	0.000335115
762	Manes.17G031200.v7.1	71.5366	0.613127	0.139396	4.39846	1.09024e-05	0.000335169
763	Manes.01G097900.v7.1	986.142	0.588362	0.133836	4.39616	1.10184e-05	0.000338293
764	Manes.07G049900.v7.1	106.513	-0.55092	0.125365	-4.39453	1.1101e-05	0.000340383
765	Manes.16G033200.v7.1	37.145	0.889413	0.202455	4.39315	1.11722e-05	0.000342116
766	Manes.02G034700.v7.1	60.128	-1.09637	0.249706	-4.39063	1.1302e-05	0.000345641
767	Manes.14G012605.v7.1	41.3775	-1.13978	0.259698	-4.38886	1.13945e-05	0.000348015
768	Manes.04G061300.v7.1	65.7573	-0.618535	0.140949	-4.38836	1.14211e-05	0.000348373
769	Manes.15G035700.v7.1	101.363	-0.797809	0.181815	-4.38802	1.14389e-05	0.000348463
770	Manes.03G090800.v7.1	69.103	-0.453156	0.103305	-4.38658	1.15147e-05	0.000350315
771	Manes.11G134400.v7.1	108.448	-0.868563	0.198215	-4.38192	1.17636e-05	0.000357425
772	Manes.09G029900.v7.1	340.518	0.468757	0.106997	4.38102	1.18123e-05	0.000357976
773	Manes.09G110600.v7.1	113.87	-1.27561	0.291164	-4.38107	1.18097e-05	0.000357976
774	Manes.09G020400.v7.1	173.086	-0.704903	0.160937	-4.38	1.18681e-05	0.000359203
775	Manes.09G123900.v7.1	746.966	-0.870935	0.198923	-4.37826	1.1963e-05	0.00036114
776	Manes.13G055700.v7.1	33.4065	-0.684388	0.156306	-4.37852	1.19487e-05	0.00036114
777	Manes.16G098100.v7.1	289.783	0.379159	0.0866115	4.3777	1.19938e-05	0.000361605
778	Manes.01G138700.v7.1	11.7911	1.5139	0.345861	4.37719	1.20217e-05	0.000361979
779	Manes.02G174100.v7.1	773.071	-0.81787	0.186916	-4.3756	1.21099e-05	0.000364168
780	Manes.11G018400.v7.1	17.7089	-1.15527	0.264052	-4.37515	1.21349e-05	0.000364453
781	Manes.14G016900.v7.1	1303.54	0.418434	0.0956527	4.37452	1.21703e-05	0.000365046
782	Manes.03G161600.v7.1	80.8808	-0.882623	0.201812	-4.37349	1.22277e-05	0.000365965
783	Manes.08G061400.v7.1	64.7617	-0.754587	0.17254	-4.37341	1.22322e-05	0.000365965
784	Manes.01G107200.v7.1	57.5492	-1.42179	0.325316	-4.37049	1.23966e-05	0.000370412
785	Manes.04G052500.v7.1	161.976	-0.587053	0.134357	-4.36935	1.24616e-05	0.000371407
786	Manes.16G117200.v7.1	105.915	-1.11597	0.255395	-4.36957	1.24494e-05	0.000371407
787	Manes.16G014233.v7.1	2.64471	-2.97501	0.681003	-4.36858	1.25058e-05	0.00037178
788	Manes.18G096700.v7.1	17.1605	-1.64301	0.376097	-4.36858	1.25059e-05	0.00037178
789	Manes.02G118100.v7.1	485.953	-0.705973	0.161642	-4.3675	1.25675e-05	0.000373059
790	Manes.03G124638.v7.1	2027.2	-1.1614	0.26595	-4.367	1.25967e-05	0.000373059
791	Manes.07G040900.v7.1	46.3809	-0.715111	0.163752	-4.36704	1.25942e-05	0.000373059
792	Manes.05G095200.v7.1	44.7902	-0.856707	0.196218	-4.3661	1.26485e-05	0.000374121
793	Manes.08G057100.v7.1	47.0837	-1.0376	0.237699	-4.3652	1.27007e-05	0.000375192
794	Manes.02G220600.v7.1	14.9174	-1.38071	0.316325	-4.36486	1.27205e-05	0.000375304
795	Manes.18G101701.v7.1	1.76222	-3.91776	0.897674	-4.36435	1.27502e-05	0.000375705
796	Manes.15G051715.v7.1	24.0295	-1.21831	0.279199	-4.36358	1.2795e-05	0.000376552
797	Manes.08G002200.v7.1	92.6207	0.499575	0.114542	4.36148	1.29184e-05	0.000379707
798	Manes.01G029300.v7.1	44.91	-0.757485	0.173723	-4.3603	1.29887e-05	0.000381295
799	Manes.05G013500.v7.1	22.1746	-1.03438	0.237423	-4.35669	1.32042e-05	0.000387136
800	Manes.05G113577.v7.1	114.545	-0.653686	0.150075	-4.35573	1.32624e-05	0.000387873
801	Manes.12G011900.v7.1	348.565	0.477847	0.109704	4.35579	1.32587e-05	0.000387873
802	Manes.11G074100.v7.1	150.529	-0.662905	0.15222	-4.35491	1.33121e-05	0.000388841
803	Manes.03G124819.v7.1	578.63	-0.945567	0.217208	-4.35328	1.34116e-05	0.000391259
804	Manes.12G141800.v7.1	54.085	-0.575792	0.132285	-4.35267	1.34487e-05	0.000391852
805	Manes.04G161600.v7.1	5.12759	-2.42158	0.556828	-4.34889	1.36831e-05	0.000398187
806	Manes.10G060400.v7.1	7.84027	-1.5331	0.352585	-4.34817	1.3728e-05	0.000398997
807	Manes.03G145300.v7.1	49.4648	0.557724	0.128283	4.3476	1.37634e-05	0.000399036
808	Manes.06G162300.v7.1	20.8672	-1.00367	0.230856	-4.34761	1.37627e-05	0.000399036
809	Manes.14G083500.v7.1	344.462	0.426631	0.0981632	4.34614	1.38554e-05	0.000401208
810	Manes.03G003500.v7.1	96.4003	-0.790672	0.181946	-4.34563	1.38876e-05	0.000401642
811	Manes.07G094800.v7.1	42.3714	0.803287	0.184897	4.3445	1.3959e-05	0.000401725
812	Manes.13G034000.v7.1	153.305	-0.70144	0.161429	-4.34518	1.39159e-05	0.000401725
813	Manes.13G073000.v7.1	339.066	-0.459004	0.105646	-4.34473	1.39446e-05	0.000401725
814	Manes.17G029012.v7.1	73.3163	-1.25899	0.289789	-4.34451	1.39587e-05	0.000401725
815	Manes.01G271200.v7.1	77.3882	-0.555439	0.127907	-4.34252	1.40859e-05	0.00040488
816	Manes.07G036800.v7.1	1098.71	0.447243	0.10304	4.3405	1.42156e-05	0.000407573
817	Manes.09G088200.v7.1	16.2241	-1.32795	0.305961	-4.34025	1.42318e-05	0.000407573
818	Manes.12G150500.v7.1	1272.09	0.518947	0.11956	4.34049	1.42168e-05	0.000407573
819	Manes.05G185600.v7.1	55.9555	0.625486	0.144202	4.33756	1.44076e-05	0.000411601
820	Manes.08G108200.v7.1	1062.19	0.680318	0.156844	4.33756	1.44076e-05	0.000411601
821	Manes.03G190300.v7.1	182.168	-0.464584	0.107169	-4.33504	1.45731e-05	0.000415455
822	Manes.15G096300.v7.1	3.47968	-3.61902	0.834844	-4.33497	1.4578e-05	0.000415455
823	Manes.18G056500.v7.1	56.1303	-0.699492	0.161403	-4.33382	1.46543e-05	0.000417121
824	Manes.18G033663.v7.1	79.8653	-0.74089	0.171003	-4.33261	1.47349e-05	0.000418909
825	Manes.01G027200.v7.1	29.1073	-1.44799	0.334367	-4.33053	1.48753e-05	0.000422386
826	Manes.02G202200.v7.1	275.916	-0.519845	0.120066	-4.32967	1.49336e-05	0.000423015
827	Manes.09G059893.v7.1	9.47967	-2.43894	0.563295	-4.32977	1.49268e-05	0.000423015
828	Manes.04G036500.v7.1	8.58825	1.72248	0.397857	4.3294	1.49517e-05	0.000423018
829	Manes.13G129900.v7.1	28.9333	-1.32158	0.305427	-4.327	1.51153e-05	0.000426203
830	Manes.17G022800.v7.1	1114.67	0.447668	0.103455	4.32719	1.51021e-05	0.000426203
831	Manes.S026233.v7.1	11.0098	-1.56322	0.361276	-4.32695	1.51189e-05	0.000426203
832	Manes.01G123400.v7.1	347.776	0.370716	0.0857043	4.32552	1.52172e-05	0.000428459
833	Manes.05G043100.v7.1	133.864	-0.98	0.226611	-4.32459	1.52818e-05	0.000429253
834	Manes.05G162600.v7.1	128.336	0.448697	0.103755	4.32458	1.5282e-05	0.000429253
835	Manes.09G038800.v7.1	172.868	0.629906	0.145671	4.32416	1.53115e-05	0.000429566
836	Manes.03G124999.v7.1	70.2119	-0.94402	0.218477	-4.32091	1.55388e-05	0.000435422
837	Manes.08G041700.v7.1	22.3251	-1.29272	0.299219	-4.32033	1.55794e-05	0.000436037
838	Manes.16G087600.v7.1	346.485	-0.488629	0.113107	-4.32006	1.55985e-05	0.000436051
839	Manes.04G138200.v7.1	3.01003	-3.1731	0.734668	-4.3191	1.56668e-05	0.000437438
840	Manes.05G119166.v7.1	21.5853	-0.854324	0.197829	-4.31849	1.571e-05	0.000438121
841	Manes.15G008400.v7.1	72.2016	-1.34457	0.311384	-4.31805	1.57413e-05	0.000438472
842	Manes.04G024700.v7.1	317.407	0.426135	0.0987003	4.31747	1.57828e-05	0.000438585
843	Manes.10G045000.v7.1	195.884	-0.63135	0.146229	-4.31754	1.57778e-05	0.000438585
844	Manes.09G037800.v7.1	147.112	0.73592	0.17047	4.31701	1.58156e-05	0.000438977
845	Manes.06G001101.v7.1	578.585	1.01815	0.23595	4.3151	1.5953e-05	0.000442268
846	Manes.06G050400.v7.1	11.612	-1.34801	0.312477	-4.31397	1.60352e-05	0.000444018
847	Manes.13G019600.v7.1	459.947	0.382103	0.0886157	4.31191	1.61852e-05	0.000447645
848	Manes.12G077600.v7.1	217.494	-0.493954	0.114583	-4.31088	1.62605e-05	0.000449196
849	Manes.01G125100.v7.1	991.483	0.557184	0.129273	4.31013	1.6316e-05	0.000450199
850	Manes.12G045500.v7.1	28.8783	-0.642549	0.149129	-4.30868	1.64229e-05	0.000452616
851	Manes.15G023400.v7.1	678.252	-0.445449	0.103496	-4.30402	1.6773e-05	0.000461719
852	Manes.14G049200.v7.1	2418.59	-0.652406	0.151697	-4.30071	1.70254e-05	0.000468118
853	Manes.15G112800.v7.1	15.2167	-1.15072	0.267734	-4.298	1.72347e-05	0.000473317
854	Manes.02G082600.v7.1	810.194	0.428567	0.0997341	4.29709	1.73053e-05	0.00047391
855	Manes.05G061200.v7.1	71.966	0.681725	0.158654	4.29694	1.7317e-05	0.00047391
856	Manes.S013368.v7.1	18.7862	-0.922154	0.214599	-4.2971	1.73045e-05	0.00047391
857	Manes.15G154300.v7.1	23.594	-1.36221	0.31713	-4.29542	1.74362e-05	0.000476618
858	Manes.01G069700.v7.1	5.74256	-1.97744	0.4604	-4.29504	1.74661e-05	0.00047666
859	Manes.14G152100.v7.1	4.27483	-4.57753	1.06581	-4.29488	1.74785e-05	0.00047666
860	Manes.12G033500.v7.1	2.95051	-3.8074	0.886813	-4.29336	1.75992e-05	0.000479207
861	Manes.12G072900.v7.1	7.88457	-1.81334	0.422377	-4.29319	1.76128e-05	0.000479207
862	Manes.15G062900.v7.1	101.089	-1.05678	0.246198	-4.2924	1.76752e-05	0.000480347
863	Manes.17G091000.v7.1	352.499	0.418992	0.0976646	4.29011	1.78583e-05	0.00048476
864	Manes.05G119700.v7.1	155.756	-0.581369	0.135579	-4.28806	1.80241e-05	0.00048813
865	Manes.14G016800.v7.1	213.666	-0.761593	0.177602	-4.28821	1.80118e-05	0.00048813
866	Manes.01G201300.v7.1	23.1398	-0.897905	0.20944	-4.28717	1.80966e-05	0.000488964
867	Manes.18G090400.v7.1	1387.74	0.516435	0.120457	4.28729	1.80868e-05	0.000488964
868	Manes.10G110000.v7.1	101.47	0.458781	0.107038	4.28615	1.81795e-05	0.000490638
869	Manes.14G047700.v7.1	8.73142	-1.801	0.420248	-4.28557	1.82275e-05	0.000491367
870	Manes.18G096500.v7.1	89.7885	0.464803	0.108466	4.28524	1.82543e-05	0.000491524
871	Manes.08G127600.v7.1	495.034	0.275312	0.0642687	4.28377	1.83751e-05	0.000494208
872	Manes.05G081900.v7.1	98.0041	-0.74782	0.174598	-4.2831	1.84308e-05	0.000495137
873	Manes.01G175900.v7.1	18.0187	-0.955795	0.223174	-4.28273	1.84616e-05	0.000495396
874	Manes.13G115500.v7.1	56.7472	-0.563667	0.131632	-4.28213	1.8511e-05	0.000496155
875	Manes.03G002500.v7.1	225.574	0.90679	0.211822	4.28091	1.86127e-05	0.000498309
876	Manes.13G087400.v7.1	20.85	-0.835928	0.19531	-4.28002	1.86878e-05	0.000499687
877	Manes.17G059700.v7.1	180.438	0.438099	0.102365	4.27979	1.87068e-05	0.000499687
878	Manes.03G007200.v7.1	56.6082	0.592049	0.13838	4.27842	1.88226e-05	0.000501228
879	Manes.06G024300.v7.1	26.2795	-1.15078	0.26896	-4.27861	1.88064e-05	0.000501228
880	Manes.11G093500.v7.1	23.1221	-1.19837	0.280102	-4.27835	1.88287e-05	0.000501228
881	Manes.14G047400.v7.1	243.189	0.535985	0.125304	4.27748	1.89017e-05	0.000502602
882	Manes.01G157500.v7.1	15.8401	1.00309	0.234528	4.27707	1.89368e-05	0.000502959
883	Manes.07G013000.v7.1	5.4776	-4.96022	1.15979	-4.27682	1.89581e-05	0.000502959
884	Manes.01G009100.v7.1	156.936	-0.748127	0.175049	-4.27382	1.9215e-05	0.000508048
885	Manes.04G142900.v7.1	90.8753	-0.573501	0.134175	-4.27429	1.91745e-05	0.000508048
886	Manes.12G108300.v7.1	158.294	0.460626	0.107776	4.2739	1.92082e-05	0.000508048
887	Manes.08G166800.v7.1	154.012	0.698056	0.163404	4.27197	1.93757e-05	0.000511718
888	Manes.09G179400.v7.1	136.982	0.641616	0.150215	4.27131	1.94327e-05	0.000512647
889	Manes.05G133500.v7.1	72.4461	0.842228	0.197204	4.27084	1.94739e-05	0.000513156
890	Manes.08G007200.v7.1	9.80533	-2.17028	0.508336	-4.26938	1.96014e-05	0.000515936
891	Manes.03G124746.v7.1	212.2	-1.11344	0.260873	-4.26813	1.97115e-05	0.000517089
892	Manes.09G058200.v7.1	40.2747	-0.867057	0.203144	-4.26818	1.9707e-05	0.000517089
893	Manes.13G147200.v7.1	74.0064	-1.22328	0.286587	-4.26842	1.96862e-05	0.000517089
894	Manes.05G037550.v7.1	20.7482	-1.13809	0.266703	-4.26726	1.97892e-05	0.000518547
895	Manes.06G082500.v7.1	570.285	0.510313	0.119661	4.26464	2.00223e-05	0.000524069
896	Manes.03G075400.v7.1	196.353	-0.576299	0.13517	-4.2635	2.01247e-05	0.000524736
897	Manes.06G028100.v7.1	314.53	-0.967778	0.226999	-4.26336	2.01374e-05	0.000524736
898	Manes.06G076600.v7.1	46.3206	-1.09976	0.257955	-4.26339	2.01348e-05	0.000524736
899	Manes.17G060500.v7.1	23.0428	-0.944797	0.221584	-4.26383	2.00948e-05	0.000524736
900	Manes.11G132800.v7.1	21.8571	0.823697	0.193242	4.26252	2.02139e-05	0.00052556
901	Manes.13G096600.v7.1	150.187	-0.536314	0.125818	-4.26261	2.02056e-05	0.00052556
902	Manes.08G026300.v7.1	90.8089	-0.565935	0.132783	-4.2621	2.02518e-05	0.000525964
903	Manes.13G047500.v7.1	44.2728	-0.793449	0.18618	-4.26174	2.02843e-05	0.000526223
904	Manes.03G029600.v7.1	676.842	-0.837419	0.196573	-4.26009	2.04349e-05	0.000529543
905	Manes.02G105200.v7.1	187.618	0.43383	0.101853	4.25939	2.04987e-05	0.000530531
906	Manes.06G142500.v7.1	211.715	0.350613	0.0823194	4.25918	2.05183e-05	0.000530531
907	Manes.01G122100.v7.1	32.3928	-0.78541	0.184437	-4.25843	2.05872e-05	0.000531654
908	Manes.10G129000.v7.1	55.7614	-0.733273	0.172202	-4.25821	2.06071e-05	0.000531654
909	Manes.06G171800.v7.1	439.073	0.376978	0.0885428	4.25758	2.06654e-05	0.000532571
910	Manes.18G091500.v7.1	86.1088	-0.515559	0.121178	-4.25454	2.09475e-05	0.000539248
911	Manes.03G148700.v7.1	57.0211	-0.61541	0.144728	-4.2522	2.11683e-05	0.000544067
912	Manes.08G169900.v7.1	2721.12	-0.72814	0.171244	-4.25206	2.11811e-05	0.000544067
913	Manes.10G058900.v7.1	635.02	0.454774	0.106999	4.25028	2.13502e-05	0.000546611
914	Manes.11G150300.v7.1	1175.52	0.469971	0.110569	4.25049	2.133e-05	0.000546611
915	Manes.14G038500.v7.1	330.468	0.578182	0.136031	4.25038	2.13412e-05	0.000546611
916	Manes.01G069300.v7.1	260.984	0.458022	0.107776	4.24978	2.13985e-05	0.00054725
917	Manes.01G075000.v7.1	195.964	-0.521365	0.12269	-4.24946	2.14283e-05	0.000547416
918	Manes.01G219300.v7.1	1504.84	0.559622	0.131732	4.2482	2.15495e-05	0.000549313
919	Manes.05G173900.v7.1	10.6801	-1.21099	0.285056	-4.24826	2.15433e-05	0.000549313
920	Manes.17G106700.v7.1	93.3627	-0.995836	0.234444	-4.24766	2.1602e-05	0.000550052
921	Manes.18G071400.v7.1	27.4016	-0.799023	0.188145	-4.24685	2.16796e-05	0.000551429
922	Manes.03G114950.v7.1	48.3479	-0.70593	0.166256	-4.24605	2.17574e-05	0.000552808
923	Manes.03G197900.v7.1	616.836	-0.978423	0.230448	-4.24573	2.17878e-05	0.000552981
924	Manes.15G007300.v7.1	73.1646	0.737586	0.173804	4.24379	2.19776e-05	0.000557194
925	Manes.10G087200.v7.1	2231.6	0.714707	0.168435	4.24321	2.20341e-05	0.000558022
926	Manes.02G011800.v7.1	275.651	0.446988	0.105383	4.24157	2.21962e-05	0.000561522
927	Manes.11G010900.v7.1	4.21118	-2.9089	0.685962	-4.24061	2.22909e-05	0.00056284
928	Manes.15G005900.v7.1	297.578	0.476642	0.112401	4.24056	2.22964e-05	0.00056284
929	Manes.06G003500.v7.1	74.3437	-1.5976	0.376775	-4.24018	2.23337e-05	0.000563174
930	Manes.01G181800.v7.1	212.343	-0.489115	0.115457	-4.23634	2.27189e-05	0.000572272
931	Manes.10G093400.v7.1	4.68622	-2.32173	0.548313	-4.23432	2.29243e-05	0.000576824
932	Manes.15G170400.v7.1	88.5203	-0.882456	0.20845	-4.23342	2.30168e-05	0.000578532
933	Manes.16G017200.v7.1	366.539	-1.12516	0.265821	-4.23278	2.30825e-05	0.000579561
934	Manes.08G026700.v7.1	113.241	0.8247	0.194864	4.23218	2.31436e-05	0.000580474
935	Manes.02G055400.v7.1	197.906	-0.608901	0.143889	-4.23174	2.31888e-05	0.000580985
936	Manes.10G006100.v7.1	9.72023	1.36493	0.322567	4.23146	2.32184e-05	0.000581106
937	Manes.03G146900.v7.1	1449.87	0.546393	0.129147	4.23077	2.32892e-05	0.000582256
938	Manes.01G059900.v7.1	24.0113	-0.876955	0.20734	-4.22955	2.34162e-05	0.000584183
939	Manes.07G099800.v7.1	205.63	0.67541	0.159685	4.22965	2.34058e-05	0.000584183
940	Manes.13G115200.v7.1	172.611	-1.0895	0.257618	-4.22914	2.34585e-05	0.000584616
941	Manes.02G086800.v7.1	88.6811	0.700031	0.165553	4.22844	2.35312e-05	0.000585805
942	Manes.03G124909.v7.1	322.36	-0.954685	0.225823	-4.22757	2.36224e-05	0.000587451
943	Manes.05G017700.v7.1	86.0929	-0.789855	0.18686	-4.22698	2.36849e-05	0.000587758
944	Manes.11G085900.v7.1	86.9892	0.475351	0.112456	4.22699	2.36833e-05	0.000587758
945	Manes.11G073300.v7.1	125.865	0.611581	0.144784	4.22409	2.39903e-05	0.000594707
946	Manes.01G202300.v7.1	47.1992	-0.948942	0.22481	-4.22109	2.43126e-05	0.000602059
947	Manes.05G033300.v7.1	48.6132	0.661146	0.156653	4.22044	2.43825e-05	0.000603152
948	Manes.03G108000.v7.1	13.2119	-1.03732	0.245917	-4.21818	2.46284e-05	0.000607311
949	Manes.05G138800.v7.1	69.2644	-0.609138	0.144406	-4.21823	2.46229e-05	0.000607311
950	Manes.17G009000.v7.1	10.0946	1.17047	0.277479	4.21822	2.4624e-05	0.000607311
951	Manes.01G016000.v7.1	133.185	-0.422334	0.100171	-4.21611	2.48554e-05	0.000612263
952	Manes.17G075900.v7.1	34.7143	-0.714949	0.169609	-4.21529	2.49462e-05	0.000613856
953	Manes.17G122500.v7.1	281.05	0.335277	0.0795677	4.21374	2.51181e-05	0.000617435
954	Manes.01G211900.v7.1	43.8486	-0.757634	0.179879	-4.21191	2.53221e-05	0.000621458
955	Manes.14G064200.v7.1	79.6214	-0.516084	0.122533	-4.2118	2.53348e-05	0.000621458
956	Manes.03G171500.v7.1	135.378	0.4879	0.115874	4.21062	2.54673e-05	0.000624054
957	Manes.09G099700.v7.1	52.195	0.670021	0.15914	4.21025	2.55088e-05	0.000624418
958	Manes.09G141800.v7.1	349.979	0.425722	0.101131	4.2096	2.55828e-05	0.000625577
959	Manes.02G061100.v7.1	91.1038	-0.805569	0.191429	-4.20819	2.57426e-05	0.000627584
960	Manes.08G025100.v7.1	473.468	0.428376	0.101786	4.2086	2.56955e-05	0.000627584
961	Manes.08G135000.v7.1	65.3191	-0.657254	0.156185	-4.20817	2.57453e-05	0.000627584
962	Manes.03G180000.v7.1	11.3121	-1.49446	0.355193	-4.20744	2.58275e-05	0.000628935
963	Manes.02G160000.v7.1	128.09	0.695494	0.165421	4.20438	2.61794e-05	0.000634699
964	Manes.04G041140.v7.1	36.0205	-1.3129	0.312263	-4.20447	2.61697e-05	0.000634699
965	Manes.04G138900.v7.1	62.3388	0.778863	0.185249	4.20442	2.61757e-05	0.000634699
966	Manes.08G110550.v7.1	8.13247	-1.60365	0.38144	-4.20421	2.61997e-05	0.000634699
967	Manes.14G105600.v7.1	96.9321	0.658355	0.156576	4.2047	2.61428e-05	0.000634699
968	Manes.16G074400.v7.1	593.448	-0.431643	0.102688	-4.20344	2.62883e-05	0.000636188
969	Manes.02G042566.v7.1	1.28735	-3.38867	0.806409	-4.20218	2.64356e-05	0.000637776
970	Manes.14G021900.v7.1	541.967	-0.914592	0.217626	-4.20258	2.63886e-05	0.000637776
971	Manes.S062600.v7.1	1.74071	3.70785	0.882324	4.20237	2.6414e-05	0.000637776
972	Manes.05G095600.v7.1	47.2371	-0.604042	0.14376	-4.20175	2.64862e-05	0.000638339
973	Manes.13G008000.v7.1	192.198	0.661687	0.157526	4.2005	2.66324e-05	0.000641202
974	Manes.17G041500.v7.1	51.6368	-0.991732	0.236156	-4.19947	2.67536e-05	0.00064346
975	Manes.17G065100.v7.1	166.345	-0.690036	0.164345	-4.1987	2.68449e-05	0.000644992
976	Manes.05G174500.v7.1	110.472	-0.990235	0.235971	-4.19642	2.71168e-05	0.00065086
977	Manes.14G094400.v7.1	36.5793	-0.867967	0.20691	-4.1949	2.72996e-05	0.000654575
978	Manes.12G059600.v7.1	403.042	0.516338	0.123128	4.19349	2.74692e-05	0.000657968
979	Manes.09G073500.v7.1	59.0887	-0.991716	0.236507	-4.19318	2.75071e-05	0.000658203
980	Manes.01G225800.v7.1	26.9481	0.958678	0.22868	4.19223	2.7623e-05	0.000658643
981	Manes.03G124512.v7.1	10.554	-1.52609	0.364023	-4.19228	2.76161e-05	0.000658643
982	Manes.03G124530.v7.1	82.7694	-1.34985	0.322009	-4.19197	2.76543e-05	0.000658643
983	Manes.11G142300.v7.1	883.046	0.525688	0.125406	4.19187	2.76661e-05	0.000658643
984	Manes.14G111700.v7.1	224.673	-0.532543	0.127027	-4.19236	2.76072e-05	0.000658643
985	Manes.01G253000.v7.1	52.4101	-0.832963	0.198734	-4.19134	2.77306e-05	0.000658766
986	Manes.02G115400.v7.1	121.23	-0.922279	0.22006	-4.19103	2.77692e-05	0.000658766
987	Manes.09G034900.v7.1	477.885	0.371004	0.0885306	4.19068	2.78118e-05	0.000658766
988	Manes.09G108200.v7.1	15.3704	0.967649	0.230901	4.19074	2.78041e-05	0.000658766
989	Manes.15G170900.v7.1	990.161	0.555043	0.132445	4.19073	2.78058e-05	0.000658766
990	Manes.03G206300.v7.1	281.699	0.524811	0.125272	4.18939	2.79709e-05	0.000661829
991	Manes.S009600.v7.1	94.8765	-0.497308	0.118713	-4.18917	2.79976e-05	0.000661829
992	Manes.10G055800.v7.1	19.9145	-0.849613	0.202824	-4.18891	2.80297e-05	0.00066192
993	Manes.14G010700.v7.1	411.083	0.526213	0.125658	4.18767	2.81835e-05	0.000664881
994	Manes.02G001350.v7.1	131.832	-0.728379	0.173953	-4.18722	2.82388e-05	0.000665516
995	Manes.14G105900.v7.1	44.471	1.10864	0.264857	4.18582	2.8414e-05	0.000668971
996	Manes.10G024800.v7.1	158.392	-0.62934	0.150445	-4.1832	2.87434e-05	0.000676047
997	Manes.13G106800.v7.1	174.176	-0.403869	0.0966008	-4.1808	2.90481e-05	0.000682338
998	Manes.18G092600.v7.1	25.7225	0.770987	0.184419	4.18064	2.90691e-05	0.000682338
999	Manes.12G119100.v7.1	161.543	-0.603914	0.144487	-4.1797	2.91893e-05	0.000684472
1000	Manes.09G101600.v7.1	62.028	0.576005	0.13783	4.1791	2.92669e-05	0.000685607
1001	Manes.04G054500.v7.1	26.661	-0.797653	0.19089	-4.17859	2.93318e-05	0.000686441
1002	Manes.17G021400.v7.1	21.9594	-0.788037	0.188632	-4.17764	2.9455e-05	0.000688634
1003	Manes.13G143600.v7.1	195.429	-0.712035	0.170449	-4.1774	2.94855e-05	0.000688661
1004	Manes.01G206000.v7.1	147.96	-1.04767	0.250986	-4.1742	2.99036e-05	0.00069727
1005	Manes.13G023500.v7.1	44.3447	0.62885	0.150661	4.17394	2.99379e-05	0.00069727
1006	Manes.15G171800.v7.1	89.8067	0.470105	0.11263	4.1739	2.99434e-05	0.00069727
1007	Manes.01G014700.v7.1	49.6313	0.921891	0.220902	4.1733	3.00217e-05	0.0006984
1008	Manes.03G001600.v7.1	133.681	-0.4007	0.0960347	-4.17245	3.01339e-05	0.000700315
1009	Manes.02G077600.v7.1	166.785	0.465379	0.111559	4.17161	3.02454e-05	0.000701913
1010	Manes.11G108600.v7.1	78.1308	-0.916028	0.219593	-4.17148	3.02626e-05	0.000701913
1011	Manes.02G129900.v7.1	275.624	-0.449418	0.107763	-4.17044	3.04006e-05	0.000704417
1012	Manes.S017766.v7.1	53.7672	0.589941	0.141481	4.16974	3.04947e-05	0.000705898
1013	Manes.02G114900.v7.1	103.618	0.676755	0.162313	4.16944	3.05346e-05	0.000706124
1014	Manes.05G127000.v7.1	166.136	0.492615	0.118157	4.16915	3.05735e-05	0.000706326
1015	Manes.10G070400.v7.1	6.02823	1.49938	0.359731	4.16805	3.07213e-05	0.000709042
1016	Manes.01G250700.v7.1	47.1893	0.795406	0.190897	4.16667	3.09075e-05	0.000712638
1017	Manes.04G071600.v7.1	900.056	-0.39218	0.0941783	-4.16423	3.12408e-05	0.000719317
1018	Manes.06G002700.v7.1	48.8795	-0.895293	0.215003	-4.1641	3.12586e-05	0.000719317
1019	Manes.14G016200.v7.1	578.461	0.346829	0.0832949	4.16386	3.12906e-05	0.000719347
1020	Manes.16G128300.v7.1	418.367	0.42161	0.101313	4.16145	3.1623e-05	0.000726275
1021	Manes.01G250600.v7.1	87.6407	0.463807	0.111497	4.15983	3.18486e-05	0.000730739
1022	Manes.01G236800.v7.1	161.583	-0.434554	0.104481	-4.15916	3.19418e-05	0.000732161
1023	Manes.15G059000.v7.1	280.582	-0.511588	0.123096	-4.15602	3.23839e-05	0.000741569
1024	Manes.15G124650.v7.1	346.075	-0.452354	0.108912	-4.15339	3.27587e-05	0.00074942
1025	Manes.04G035300.v7.1	523.933	0.44546	0.107268	4.15279	3.28444e-05	0.000750646
1026	Manes.05G034300.v7.1	258.335	-0.370416	0.0892072	-4.15231	3.29139e-05	0.000751503
1027	Manes.05G028300.v7.1	389.06	0.553006	0.133193	4.1519	3.29722e-05	0.0007521
1028	Manes.12G045400.v7.1	121.371	-0.490127	0.11807	-4.15117	3.30787e-05	0.000753542
1029	Manes.14G005900.v7.1	306.142	0.34003	0.0819148	4.15102	3.30997e-05	0.000753542
1030	Manes.02G133200.v7.1	4031.06	-0.692219	0.16679	-4.15023	3.3214e-05	0.000754676
1031	Manes.14G076800.v7.1	507.206	0.646995	0.155886	4.15043	3.31845e-05	0.000754676
1032	Manes.03G069700.v7.1	53.3275	-0.685826	0.165273	-4.14966	3.32973e-05	0.000755543
1033	Manes.11G142200.v7.1	47.7417	-1.2225	0.294613	-4.14952	3.33166e-05	0.000755543
1034	Manes.14G075900.v7.1	558.34	0.449607	0.108373	4.1487	3.34368e-05	0.000757533
1035	Manes.15G031300.v7.1	129.209	-1.06884	0.257725	-4.14723	3.36522e-05	0.000761677
1036	Manes.06G017200.v7.1	1491.28	0.535273	0.129097	4.14629	3.3791e-05	0.000764082
1037	Manes.11G066400.v7.1	111.571	-0.525299	0.126708	-4.14574	3.3872e-05	0.000765175
1038	Manes.01G179500.v7.1	64.93	-0.784927	0.189397	-4.14435	3.40774e-05	0.000767959
1039	Manes.10G064901.v7.1	62.0746	-0.532285	0.128445	-4.14407	3.41195e-05	0.000767959
1040	Manes.12G038500.v7.1	162.46	-0.371357	0.0896126	-4.14402	3.41264e-05	0.000767959
1041	Manes.13G069100.v7.1	62.652	-0.733449	0.176968	-4.14453	3.40509e-05	0.000767959
1042	Manes.10G071000.v7.1	205.256	-0.448661	0.108278	-4.14359	3.41912e-05	0.000768678
1043	Manes.07G108900.v7.1	351.722	0.439289	0.106031	4.14303	3.42741e-05	0.000769802
1044	Manes.15G050100.v7.1	339.494	0.541927	0.130822	4.14248	3.43576e-05	0.000770941
1045	Manes.03G152300.v7.1	513.203	0.527	0.127241	4.14176	3.44655e-05	0.000772622
1046	Manes.02G175000.v7.1	26.1247	0.824536	0.199142	4.14045	3.46627e-05	0.000775557
1047	Manes.14G099600.v7.1	655.529	0.411947	0.0994922	4.1405	3.46551e-05	0.000775557
1048	Manes.07G037400.v7.1	122.496	0.440164	0.106337	4.13935	3.48287e-05	0.000778528
1049	Manes.05G110000.v7.1	14.7146	-1.53012	0.369691	-4.13891	3.48957e-05	0.000779282
1050	Manes.08G040000.v7.1	60.8528	-0.62986	0.152192	-4.13858	3.49462e-05	0.000779667
1051	Manes.02G019600.v7.1	229.639	0.544972	0.131748	4.13648	3.52671e-05	0.000783098
1052	Manes.02G166800.v7.1	173.769	0.770839	0.186351	4.13649	3.52656e-05	0.000783098
1053	Manes.04G122700.v7.1	37.0674	1.09299	0.264185	4.13722	3.51543e-05	0.000783098
1054	Manes.12G049000.v7.1	263.943	-1.05867	0.255911	-4.13685	3.52106e-05	0.000783098
1055	Manes.15G189900.v7.1	128.702	-0.612037	0.14795	-4.13679	3.52203e-05	0.000783098
1056	Manes.12G108500.v7.1	315.466	-1.09434	0.264576	-4.13622	3.53075e-05	0.000783252
1057	Manes.16G122400.v7.1	1052.27	0.314506	0.0760482	4.13561	3.54011e-05	0.000784584
1058	Manes.04G009200.v7.1	891.804	0.455953	0.110269	4.13492	3.55077e-05	0.000786204
1059	Manes.04G077000.v7.1	62.9703	-2.45887	0.594726	-4.13446	3.55794e-05	0.000787048
1060	Manes.03G199200.v7.1	119.118	0.458361	0.110884	4.13369	3.56985e-05	0.000788193
1061	Manes.14G157200.v7.1	151.58	0.684786	0.165652	4.13389	3.56674e-05	0.000788193
1062	Manes.03G089500.v7.1	50.0129	-0.941946	0.22789	-4.13334	3.5753e-05	0.000788653
1063	Manes.05G075500.v7.1	42.1232	0.533122	0.12907	4.13048	3.62002e-05	0.000796706
1064	Manes.05G189000.v7.1	42.1828	-0.587062	0.142133	-4.13036	3.62201e-05	0.000796706
1065	Manes.S022161.v7.1	1767.09	0.497811	0.120521	4.1305	3.61976e-05	0.000796706
1066	Manes.03G078600.v7.1	550.99	0.374049	0.0905759	4.12968	3.6327e-05	0.000798309
1067	Manes.01G222100.v7.1	81.5735	-0.513211	0.124295	-4.12898	3.64374e-05	0.000799983
1068	Manes.08G113700.v7.1	55.9738	-0.681667	0.165116	-4.12842	3.65258e-05	0.000801175
1069	Manes.05G199700.v7.1	25.1005	-0.982846	0.238096	-4.12794	3.66034e-05	0.000802124
1070	Manes.02G139100.v7.1	87.4972	-0.828862	0.200828	-4.12721	3.67185e-05	0.000803433
1071	Manes.03G172100.v7.1	114.919	-0.536506	0.129995	-4.12713	3.67317e-05	0.000803433
1072	Manes.07G118500.v7.1	34.8782	1.08066	0.261869	4.1267	3.6801e-05	0.000803448
1073	Manes.10G096900.v7.1	233.609	-0.629218	0.152474	-4.12672	3.67975e-05	0.000803448
1074	Manes.01G045900.v7.1	37.4759	-0.88057	0.213422	-4.12596	3.69198e-05	0.000805291
1075	Manes.09G158100.v7.1	62.9478	-0.62758	0.152162	-4.12442	3.71677e-05	0.000809946
1076	Manes.16G107900.v7.1	9.99862	-2.16283	0.524477	-4.12379	3.72689e-05	0.000811395
1077	Manes.11G096400.v7.1	187.793	0.38502	0.0934152	4.1216	3.76247e-05	0.000817621
1078	Manes.11G149400.v7.1	152.565	0.563834	0.136796	4.12172	3.76052e-05	0.000817621
1079	Manes.06G082900.v7.1	1435.7	0.543878	0.131975	4.12109	3.77092e-05	0.000818699
1080	Manes.07G078100.v7.1	77.0097	-0.635577	0.154237	-4.12078	3.77592e-05	0.000819025
1081	Manes.14G150000.v7.1	33.4898	-0.80485	0.195432	-4.11832	3.8165e-05	0.000827061
1082	Manes.04G093600.v7.1	20.1545	-1.00837	0.244908	-4.11736	3.83233e-05	0.00082803
1083	Manes.14G090900.v7.1	169.25	-0.600753	0.145898	-4.11761	3.82819e-05	0.00082803
1084	Manes.15G003900.v7.1	20.8757	-0.853321	0.207258	-4.1172	3.83511e-05	0.00082803
1085	Manes.S012350.v7.1	2.93781	-3.80525	0.924131	-4.11765	3.82748e-05	0.00082803
1086	Manes.09G114900.v7.1	55.3087	-0.932098	0.226419	-4.1167	3.8433e-05	0.000829002
1087	Manes.11G120800.v7.1	116.91	-0.602581	0.146382	-4.1165	3.84669e-05	0.000829002
1088	Manes.06G001800.v7.1	28.5951	-0.744317	0.180842	-4.11584	3.8578e-05	0.000830406
1089	Manes.06G142300.v7.1	51.6203	-0.59779	0.145249	-4.11562	3.86139e-05	0.000830406
1090	Manes.07G109600.v7.1	48.6025	-0.760773	0.184857	-4.11547	3.86384e-05	0.000830406
1091	Manes.07G083000.v7.1	379.234	-0.420535	0.102208	-4.1145	3.88017e-05	0.000833153
1092	Manes.09G115600.v7.1	763.992	0.542792	0.131959	4.11333	3.89992e-05	0.000836625
1093	Manes.02G019451.v7.1	25.5503	-1.65854	0.403297	-4.11244	3.915e-05	0.000838806
1094	Manes.14G157900.v7.1	53.3808	-0.730842	0.177721	-4.11231	3.91725e-05	0.000838806
1095	Manes.03G030700.v7.1	314.727	0.565032	0.137434	4.1113	3.93442e-05	0.000841122
1096	Manes.10G063400.v7.1	453.133	0.281716	0.0685233	4.11125	3.93524e-05	0.000841122
1097	Manes.11G114666.v7.1	990.422	-0.818673	0.199148	-4.11089	3.94145e-05	0.000841681
1098	Manes.16G085100.v7.1	98.1352	-0.645504	0.15706	-4.10992	3.95803e-05	0.000844453
1099	Manes.13G057300.v7.1	80.9436	-0.435478	0.105968	-4.10955	3.96439e-05	0.000845039
1100	Manes.14G023900.v7.1	328.36	0.492977	0.120021	4.10744	4.00067e-05	0.000851998
1101	Manes.09G024300.v7.1	67.965	-1.1191	0.272533	-4.10629	4.02069e-05	0.000855484
1102	Manes.04G024300.v7.1	230.13	0.37165	0.0905139	4.106	4.02572e-05	0.000855776
1103	Manes.10G066400.v7.1	177.987	-0.563372	0.137218	-4.10569	4.03116e-05	0.000856156
1104	Manes.18G037300.v7.1	1124.8	0.444834	0.108353	4.10541	4.03597e-05	0.0008564
1105	Manes.05G160350.v7.1	26.0176	-1.01839	0.248095	-4.10483	4.04617e-05	0.000857788
1106	Manes.11G140500.v7.1	205.402	-0.82324	0.200569	-4.10452	4.05162e-05	0.000858168
1107	Manes.03G076700.v7.1	232.706	0.844202	0.205735	4.10336	4.07196e-05	0.000860931
1108	Manes.03G103900.v7.1	60.9249	-1.18328	0.288383	-4.10315	4.0757e-05	0.000860931
1109	Manes.05G147800.v7.1	104.251	-0.629888	0.153511	-4.10322	4.07445e-05	0.000860931
1110	Manes.12G137700.v7.1	47.2975	-1.00878	0.245869	-4.1029	4.07998e-05	0.000861059
1111	Manes.16G133300.v7.1	92.0258	0.482875	0.117727	4.10165	4.1021e-05	0.000864949
1112	Manes.14G041705.v7.1	66.3479	-0.935542	0.228109	-4.10129	4.10847e-05	0.000865512
1113	Manes.01G012800.v7.1	463.87	0.25896	0.0631518	4.10059	4.12099e-05	0.000866314
1114	Manes.04G162400.v7.1	96.8356	-0.722651	0.176237	-4.10046	4.12337e-05	0.000866314
1115	Manes.09G160200.v7.1	1262.64	0.590191	0.143929	4.10058	4.12119e-05	0.000866314
1116	Manes.09G109200.v7.1	58.6723	-0.76696	0.187117	-4.09882	4.15254e-05	0.000871661
1117	Manes.10G026400.v7.1	73.7443	-0.835381	0.203829	-4.09843	4.15965e-05	0.000872373
1118	Manes.12G023100.v7.1	77.1775	-1.14626	0.280037	-4.09323	4.25397e-05	0.000891354
1119	Manes.02G127100.v7.1	97.3933	0.565487	0.13818	4.09238	4.26971e-05	0.000893853
1120	Manes.06G102900.v7.1	267.731	0.536227	0.131042	4.09204	4.27594e-05	0.000894359
1121	Manes.06G121300.v7.1	324.725	-0.54511	0.133221	-4.09178	4.28074e-05	0.000894564
1122	Manes.02G078600.v7.1	532.85	0.452014	0.110536	4.08928	4.32712e-05	0.00090345
1123	Manes.11G131000.v7.1	95.5554	0.575977	0.140878	4.08847	4.3422e-05	0.000905791
1124	Manes.18G143700.v7.1	63.8434	-0.741154	0.181302	-4.08794	4.35215e-05	0.000907059
1125	Manes.01G218600.v7.1	239.276	0.503489	0.123194	4.08694	4.37099e-05	0.000909843
1126	Manes.18G125200.v7.1	1571.52	0.446622	0.109283	4.08682	4.37328e-05	0.000909843
1127	Manes.02G118400.v7.1	35.4122	0.879221	0.215189	4.08582	4.39223e-05	0.000911965
1128	Manes.08G075300.v7.1	32.9502	-1.28207	0.313779	-4.08591	4.39052e-05	0.000911965
1129	Manes.12G150200.v7.1	154.442	-0.768048	0.187986	-4.08566	4.39515e-05	0.000911965
1130	Manes.16G138300.v7.1	4.62372	-1.73326	0.424276	-4.08522	4.40357e-05	0.000912903
1131	Manes.01G232100.v7.1	107.931	2.34783	0.574796	4.08463	4.41466e-05	0.000914392
1132	Manes.03G207800.v7.1	144.372	-0.392228	0.0960447	-4.0838	4.43045e-05	0.000916852
1133	Manes.14G039500.v7.1	306.653	0.264305	0.0647267	4.0834	4.43808e-05	0.000917621
1134	Manes.02G022200.v7.1	202.774	0.330061	0.0808399	4.08289	4.44782e-05	0.000918021
1135	Manes.14G096901.v7.1	18.9366	-1.70887	0.418544	-4.08289	4.44785e-05	0.000918021
1136	Manes.13G008400.v7.1	50.9502	0.64589	0.158214	4.08238	4.45761e-05	0.000919224
1137	Manes.10G105156.v7.1	437.619	-0.944082	0.231315	-4.08137	4.47715e-05	0.000922443
1138	Manes.11G010000.v7.1	50.6733	-0.622208	0.152488	-4.08039	4.49607e-05	0.000925526
1139	Manes.06G169700.v7.1	119.5	-0.536124	0.131428	-4.07924	4.51836e-05	0.0009293
1140	Manes.03G124548.v7.1	105.937	-1.2154	0.29804	-4.07799	4.54265e-05	0.000931841
1141	Manes.04G025800.v7.1	148.615	0.621533	0.152411	4.07801	4.54219e-05	0.000931841
1142	Manes.05G046500.v7.1	630.826	0.512252	0.125602	4.07837	4.5352e-05	0.000931841
1143	Manes.01G259500.v7.1	143.612	-0.559491	0.137227	-4.07713	4.55947e-05	0.000933654
1144	Manes.10G122500.v7.1	1052.48	0.562206	0.13789	4.07721	4.55795e-05	0.000933654
1145	Manes.17G114500.v7.1	98.2668	-0.783469	0.192171	-4.07693	4.56348e-05	0.00093366
1146	Manes.09G000800.v7.1	2426.85	0.46956	0.115202	4.07596	4.58244e-05	0.000936722
1147	Manes.05G157200.v7.1	379.075	0.482913	0.118498	4.0753	4.5956e-05	0.000937962
1148	Manes.17G019600.v7.1	91.4549	-0.695259	0.170605	-4.07525	4.59652e-05	0.000937962
1149	Manes.03G194500.v7.1	221.243	0.916144	0.224847	4.07453	4.61081e-05	0.000939763
1150	Manes.10G151400.v7.1	195.282	0.671493	0.164808	4.0744	4.61337e-05	0.000939763
1151	Manes.01G074900.v7.1	60.5535	-1.30113	0.319426	-4.07334	4.6343e-05	0.000943206
1152	Manes.17G010500.v7.1	518.081	0.323809	0.0795055	4.07279	4.64542e-05	0.000944081
1153	Manes.17G065000.v7.1	229.887	-0.700708	0.172049	-4.07272	4.64665e-05	0.000944081
1154	Manes.01G062400.v7.1	247.397	-0.468535	0.115056	-4.07224	4.65632e-05	0.000945224
1155	Manes.01G228500.v7.1	31.6386	-0.852082	0.209255	-4.07197	4.66163e-05	0.000945483
1156	Manes.15G027200.v7.1	34.3504	0.697742	0.171456	4.06952	4.71097e-05	0.000954664
1157	Manes.11G109600.v7.1	1007.41	0.438366	0.107748	4.06843	4.73319e-05	0.000958339
1158	Manes.02G131166.v7.1	69.3723	-0.831385	0.204445	-4.06654	4.77165e-05	0.000964634
1159	Manes.07G015400.v7.1	38.8528	0.734592	0.180654	4.0663	4.77664e-05	0.000964634
1160	Manes.11G157000.v7.1	19.1669	-0.99614	0.244965	-4.06645	4.7734e-05	0.000964634
1161	Manes.05G014850.v7.1	6.78417	4.32301	1.06329	4.06571	4.78873e-05	0.000966242
1162	Manes.07G066600.v7.1	8.34461	-1.63018	0.401013	-4.06515	4.80016e-05	0.000967716
1163	Manes.13G051540.v7.1	410.124	-1.38767	0.341417	-4.06444	4.8147e-05	0.000969812
1164	Manes.08G105900.v7.1	9.18973	-1.66778	0.410391	-4.06388	4.82631e-05	0.000970377
1165	Manes.10G069200.v7.1	151.579	-0.514297	0.126559	-4.06371	4.82993e-05	0.000970377
1166	Manes.13G054100.v7.1	151.903	0.414886	0.102093	4.0638	4.82799e-05	0.000970377
1167	Manes.01G036500.v7.1	40.6837	-0.744174	0.183229	-4.06144	4.87711e-05	0.000979016
1168	Manes.06G113600.v7.1	311.434	-0.534752	0.131695	-4.06054	4.89584e-05	0.000981935
1169	Manes.14G146400.v7.1	1734.94	0.535494	0.131937	4.05873	4.93411e-05	0.000988763
1170	Manes.13G026300.v7.1	7.75211	-1.67523	0.412783	-4.05838	4.94136e-05	0.00098937
1171	Manes.02G079800.v7.1	304.693	-0.608447	0.149937	-4.05803	4.9489e-05	0.000990033
1172	Manes.14G101700.v7.1	1234.43	0.612121	0.150872	4.05722	4.96601e-05	0.000992609
1173	Manes.03G117300.v7.1	96.6109	-1.53699	0.378994	-4.05544	5.00406e-05	0.000999361
1174	Manes.11G148000.v7.1	78.8824	-0.943357	0.232633	-4.05513	5.01066e-05	0.000999828
1175	Manes.01G238300.v7.1	47.1473	1.00697	0.248386	4.05406	5.03368e-05	0.00100357
1176	Manes.10G065500.v7.1	86.6259	-0.709137	0.174951	-4.05335	5.04888e-05	0.00100574
1177	Manes.03G201600.v7.1	123.189	0.658882	0.162598	4.05222	5.07349e-05	0.00100978
1178	Manes.01G207600.v7.1	259.034	0.461692	0.113961	4.05131	5.0932e-05	0.00101037
1179	Manes.09G119900.v7.1	30.8202	-0.990392	0.244434	-4.05179	5.08283e-05	0.00101037
1180	Manes.14G134700.v7.1	83.9752	-0.530552	0.130954	-4.05145	5.09013e-05	0.00101037
1181	Manes.15G017750.v7.1	96.6179	0.709571	0.175147	4.05129	5.09369e-05	0.00101037
1182	Manes.18G001400.v7.1	125.857	-0.582814	0.143894	-4.05029	5.11545e-05	0.00101383
1183	Manes.18G022950.v7.1	53.3154	0.827379	0.204304	4.04974	5.12749e-05	0.00101536
1184	Manes.02G220660.v7.1	40.5922	-1.14908	0.284004	-4.04598	5.21052e-05	0.00102979
1185	Manes.07G058100.v7.1	76.9006	-0.494976	0.122333	-4.04613	5.20719e-05	0.00102979
1186	Manes.08G171300.v7.1	80.3134	0.563727	0.139342	4.04564	5.21794e-05	0.00102979
1187	Manes.17G043800.v7.1	53.0086	-0.764589	0.188985	-4.04578	5.21497e-05	0.00102979
1188	Manes.03G056801.v7.1	256.538	-0.598311	0.147968	-4.0435	5.26586e-05	0.00103822
1189	Manes.17G086100.v7.1	193.582	-0.41679	0.103081	-4.04334	5.26955e-05	0.00103822
1190	Manes.16G075900.v7.1	73.8333	-0.610959	0.151122	-4.04283	5.28096e-05	0.00103959
1191	Manes.12G127400.v7.1	81.3372	-0.442363	0.109453	-4.04157	5.30949e-05	0.00104433
1192	Manes.06G026400.v7.1	651.186	-0.471358	0.116641	-4.0411	5.32005e-05	0.00104553
1193	Manes.10G019100.v7.1	292.242	0.47548	0.117674	4.04065	5.33042e-05	0.00104669
1194	Manes.14G121400.v7.1	4.82258	-1.99174	0.492959	-4.04037	5.3366e-05	0.00104703
1195	Manes.12G012800.v7.1	411.903	0.319639	0.0791183	4.04001	5.34485e-05	0.00104777
1196	Manes.09G111600.v7.1	11.1813	-1.53696	0.380656	-4.03765	5.39891e-05	0.00105748
1197	Manes.09G184000.v7.1	933.433	0.868937	0.215252	4.03684	5.4176e-05	0.00106026
1198	Manes.09G188100.v7.1	2.9323	-3.23741	0.802266	-4.03533	5.45266e-05	0.00106623
1199	Manes.17G081900.v7.1	100.642	0.545029	0.135128	4.03343	5.49677e-05	0.00107396
1200	Manes.13G134500.v7.1	211.019	-0.754524	0.187092	-4.03291	5.50913e-05	0.00107547
1201	Manes.11G052140.v7.1	14.8007	-1.30539	0.323772	-4.03182	5.53464e-05	0.00107955
1202	Manes.02G211600.v7.1	192.916	-0.593295	0.147165	-4.0315	5.54217e-05	0.00108012
1203	Manes.15G038200.v7.1	36.8197	-0.61229	0.151905	-4.03073	5.56028e-05	0.00108275
1204	Manes.16G075800.v7.1	60.111	-0.874316	0.216941	-4.03019	5.57309e-05	0.00108434
1205	Manes.03G041400.v7.1	25.724	-1.03001	0.255615	-4.02954	5.58861e-05	0.00108556
1206	Manes.04G018200.v7.1	162.903	-0.632052	0.156858	-4.02946	5.59059e-05	0.00108556
1207	Manes.16G009800.v7.1	265.438	0.466593	0.115799	4.02935	5.59323e-05	0.00108556
1208	Manes.07G106300.v7.1	69.6187	-0.800368	0.198665	-4.02874	5.60775e-05	0.00108748
1209	Manes.07G071148.v7.1	33.2271	1.76657	0.438629	4.02749	5.63751e-05	0.00109144
1210	Manes.15G191300.v7.1	204.279	-0.297007	0.0737423	-4.02764	5.63393e-05	0.00109144
1211	Manes.11G107800.v7.1	1353.71	0.246552	0.0612464	4.02558	5.68352e-05	0.00109944
1212	Manes.14G138200.v7.1	243.379	0.816253	0.202897	4.02299	5.74642e-05	0.00111069
1213	Manes.15G127600.v7.1	178.444	-0.480373	0.119415	-4.02271	5.7532e-05	0.00111108
1214	Manes.05G149800.v7.1	206.711	0.346025	0.0860355	4.02189	5.77331e-05	0.00111405
1215	Manes.04G078200.v7.1	137.754	-0.416359	0.103537	-4.02136	5.78634e-05	0.00111429
1216	Manes.05G038100.v7.1	70.1194	-0.702464	0.174688	-4.02126	5.78883e-05	0.00111429
1217	Manes.17G061900.v7.1	88.6597	-0.682401	0.169685	-4.02158	5.7808e-05	0.00111429
1218	Manes.05G062900.v7.1	46.7526	-1.10189	0.274069	-4.02048	5.80792e-05	0.00111705
1219	Manes.12G042300.v7.1	326.868	0.333065	0.0828653	4.01935	5.83578e-05	0.00112148
1220	Manes.05G032500.v7.1	108.763	0.575203	0.143117	4.01912	5.84165e-05	0.00112169
1221	Manes.16G028500.v7.1	63.0213	-2.02457	0.503863	-4.01809	5.8671e-05	0.00112566
1222	Manes.03G124584.v7.1	10.0611	-1.28429	0.319696	-4.01723	5.88862e-05	0.00112844
1223	Manes.05G094300.v7.1	115.936	-0.682945	0.170008	-4.01713	5.89122e-05	0.00112844
1224	Manes.10G054450.v7.1	243.537	0.410148	0.102138	4.01562	5.92885e-05	0.00113472
1225	Manes.03G013100.v7.1	21.1405	0.770979	0.192107	4.01328	5.98811e-05	0.00114512
1226	Manes.10G119700.v7.1	223.472	-0.607771	0.151466	-4.01259	6.00569e-05	0.00114755
1227	Manes.01G034200.v7.1	362.155	-0.529246	0.131904	-4.01236	6.01156e-05	0.00114773
1228	Manes.13G096700.v7.1	3.2581	-2.68046	0.668132	-4.01187	6.024e-05	0.00114917
1229	Manes.08G072452.v7.1	19.5779	-1.09409	0.272734	-4.01158	6.03142e-05	0.00114965
1230	Manes.02G102400.v7.1	1213.93	0.516976	0.128885	4.01113	6.04287e-05	0.0011509
1231	Manes.03G030300.v7.1	985.844	0.473926	0.118175	4.01036	6.0625e-05	0.00115298
1232	Manes.14G039900.v7.1	63.4722	0.673313	0.167895	4.01032	6.06365e-05	0.00115298
1233	Manes.16G060200.v7.1	407.401	0.736744	0.183785	4.00872	6.10499e-05	0.0011599
1234	Manes.01G268500.v7.1	84.9316	0.502227	0.125299	4.00823	6.11763e-05	0.00116136
1235	Manes.10G051600.v7.1	7.00391	1.55926	0.38909	4.00746	6.13756e-05	0.0011642
1236	Manes.05G031700.v7.1	364.744	-0.614094	0.153252	-4.00709	6.14725e-05	0.00116509
1237	Manes.08G147400.v7.1	164.513	0.732384	0.182791	4.00668	6.1578e-05	0.00116521
1238	Manes.15G124200.v7.1	4.78554	-1.80357	0.450139	-4.0067	6.15718e-05	0.00116521
1239	Manes.06G024500.v7.1	327.834	0.510796	0.127517	4.00572	6.18286e-05	0.001169
1240	Manes.05G181700.v7.1	39.9845	-0.749027	0.187114	-4.00305	6.25318e-05	0.00118063
1241	Manes.07G007100.v7.1	350.809	0.478787	0.119613	4.00281	6.25945e-05	0.00118063
1242	Manes.10G009800.v7.1	48.8634	0.837507	0.209227	4.00286	6.25809e-05	0.00118063
1243	Manes.14G168700.v7.1	1839.21	0.514783	0.12862	4.00236	6.2714e-05	0.00118193
1244	Manes.15G163700.v7.1	194.856	0.535432	0.133799	4.00176	6.28728e-05	0.00118397
1245	Manes.02G041600.v7.1	341.896	0.415347	0.103813	4.00091	6.30996e-05	0.00118671
1246	Manes.18G043200.v7.1	95.8304	0.742535	0.185595	4.00083	6.31198e-05	0.00118671
1247	Manes.03G074300.v7.1	255.88	-0.293602	0.0733941	-4.00035	6.32483e-05	0.00118818
1248	Manes.17G117900.v7.1	18.0647	-0.941392	0.235444	-3.99837	6.37803e-05	0.00119721
1249	Manes.05G129300.v7.1	230.453	0.722219	0.180698	3.99683	6.41963e-05	0.00120405
1250	Manes.05G186700.v7.1	12.3578	-1.48145	0.37082	-3.99506	6.46767e-05	0.00121209
1251	Manes.01G149800.v7.1	40.3628	-0.955978	0.239321	-3.99455	6.48166e-05	0.00121374
1252	Manes.18G076300.v7.1	339.359	0.715554	0.179185	3.99339	6.51353e-05	0.00121874
1253	Manes.16G082100.v7.1	89.0698	0.814767	0.204044	3.9931	6.52154e-05	0.00121926
1254	Manes.15G019000.v7.1	394.485	0.412677	0.103356	3.99276	6.53088e-05	0.00122004
1255	Manes.12G108200.v7.1	96.4838	0.790383	0.197978	3.99228	6.54419e-05	0.00122155
1256	Manes.07G093200.v7.1	74.2407	-0.577928	0.144804	-3.9911	6.57669e-05	0.00122664
1257	Manes.06G098900.v7.1	38.1707	-0.953827	0.239006	-3.99081	6.58486e-05	0.00122718
1258	Manes.06G005500.v7.1	464.476	-0.361802	0.090679	-3.98992	6.60965e-05	0.00122996
1259	Manes.11G104600.v7.1	105.067	0.421319	0.105596	3.9899	6.61025e-05	0.00122996
1260	Manes.15G054800.v7.1	7486.65	0.48837	0.122417	3.98941	6.6237e-05	0.00123148
1261	Manes.03G124458.v7.1	431.109	-0.954538	0.239313	-3.98867	6.64451e-05	0.00123242
1262	Manes.09G063036.v7.1	14.5405	-1.10989	0.278239	-3.989	6.63537e-05	0.00123242
1263	Manes.17G010600.v7.1	126.623	0.673061	0.168738	3.9888	6.64081e-05	0.00123242
1264	Manes.05G107600.v7.1	87.6215	-0.444937	0.111574	-3.98781	6.66862e-05	0.00123537
1265	Manes.06G020200.v7.1	145.239	0.355365	0.0891147	3.98773	6.67098e-05	0.00123537
1266	Manes.02G223700.v7.1	812.598	0.572028	0.143522	3.98564	6.72987e-05	0.00124529
1267	Manes.13G051700.v7.1	367.911	-1.36326	0.342084	-3.98517	6.74332e-05	0.0012468
1268	Manes.05G032000.v7.1	26.6704	-0.773513	0.194126	-3.98458	6.75985e-05	0.00124887
1269	Manes.04G031100.v7.1	2.27813	-3.35125	0.84119	-3.98395	6.77801e-05	0.00125124
1270	Manes.06G165200.v7.1	780.696	0.451913	0.113461	3.98299	6.80538e-05	0.0012553
1271	Manes.14G045000.v7.1	107.06	-0.669043	0.167987	-3.9827	6.81371e-05	0.00125585
1272	Manes.01G100400.v7.1	73.3757	-0.863145	0.216781	-3.98165	6.84379e-05	0.00125889
1273	Manes.03G053700.v7.1	118.332	-1.17838	0.29596	-3.98156	6.84636e-05	0.00125889
1274	Manes.06G021300.v7.1	1093.87	0.642761	0.161419	3.98193	6.83569e-05	0.00125889
1275	Manes.01G174900.v7.1	34.0376	-1.12214	0.28186	-3.98118	6.85739e-05	0.00125993
1276	Manes.03G161700.v7.1	272.142	-0.51207	0.128645	-3.98049	6.87741e-05	0.00126262
1277	Manes.07G078400.v7.1	88.8159	0.62459	0.156945	3.97967	6.90118e-05	0.00126599
1278	Manes.06G065300.v7.1	167.231	-0.562434	0.141345	-3.97916	6.91602e-05	0.00126772
1279	Manes.02G165200.v7.1	28.6746	-1.33503	0.335564	-3.97845	6.9366e-05	0.0012705
1280	Manes.14G118800.v7.1	29.2732	0.72281	0.181754	3.97685	6.98332e-05	0.00127806
1281	Manes.02G161300.v7.1	120.095	-0.712251	0.179114	-3.97653	6.99287e-05	0.00127881
1282	Manes.13G036500.v7.1	13.629	-1.06529	0.267971	-3.97539	7.02641e-05	0.00128394
1283	Manes.13G039000.v7.1	260.155	-0.5304	0.133476	-3.97374	7.07513e-05	0.00129183
1284	Manes.18G076600.v7.1	238.111	0.62553	0.15743	3.97337	7.08618e-05	0.00129284
1285	Manes.12G112400.v7.1	42.3294	-0.778697	0.196014	-3.97267	7.10722e-05	0.00129567
1286	Manes.17G014900.v7.1	822.453	0.549882	0.138437	3.97208	7.12469e-05	0.00129785
1287	Manes.05G068300.v7.1	144.871	-0.587248	0.147861	-3.97163	7.13826e-05	0.00129931
1288	Manes.09G127100.v7.1	295.828	0.458952	0.115592	3.97044	7.17397e-05	0.00130479
1289	Manes.03G124674.v7.1	27.6012	-1.22656	0.308948	-3.97013	7.18336e-05	0.00130549
1290	Manes.03G179900.v7.1	14.2122	-1.15516	0.291092	-3.96837	7.23663e-05	0.00131415
1291	Manes.03G124963.v7.1	17.9865	-1.4938	0.376465	-3.96795	7.24929e-05	0.00131543
1292	Manes.02G104900.v7.1	102.895	-0.880113	0.221818	-3.96772	7.25623e-05	0.00131567
1293	Manes.15G118900.v7.1	41.7433	-0.752315	0.189645	-3.96697	7.27919e-05	0.00131779
1294	Manes.17G016400.v7.1	33.8778	-0.792371	0.199733	-3.96715	7.27387e-05	0.00131779
1295	Manes.11G097300.v7.1	123.518	-0.38067	0.0959675	-3.96666	7.28881e-05	0.00131852
1296	Manes.01G073400.v7.1	175.897	0.649069	0.163657	3.96603	7.3081e-05	0.00132098
1297	Manes.02G081900.v7.1	157.4	-0.476229	0.120145	-3.96379	7.37682e-05	0.00133135
1298	Manes.02G223900.v7.1	135.165	-0.571594	0.144202	-3.96385	7.37505e-05	0.00133135
1299	Manes.01G137600.v7.1	499.297	-0.798363	0.20144	-3.96328	7.39268e-05	0.00133319
1300	Manes.15G054900.v7.1	9851.43	0.55179	0.139247	3.96268	7.41128e-05	0.00133551
1301	Manes.15G164000.v7.1	92.0107	0.439034	0.110798	3.96248	7.41764e-05	0.00133563
1302	Manes.01G159600.v7.1	70.0829	-0.506384	0.127808	-3.96206	7.43052e-05	0.00133692
1303	Manes.09G037500.v7.1	83.2625	-0.419461	0.105889	-3.96133	7.45322e-05	0.00133998
1304	Manes.01G054400.v7.1	133.169	0.855042	0.215887	3.96061	7.47595e-05	0.00134303
1305	Manes.01G239400.v7.1	31.9492	-0.77818	0.196538	-3.95944	7.51247e-05	0.00134753
1306	Manes.17G083900.v7.1	75.2182	0.409184	0.103339	3.95962	7.50682e-05	0.00134753
1307	Manes.11G106600.v7.1	101.022	-0.422247	0.106661	-3.95876	7.53388e-05	0.00135033
1308	Manes.04G147700.v7.1	102.011	-0.739748	0.186885	-3.95831	7.54831e-05	0.00135189
1309	Manes.07G055810.v7.1	13.5737	-1.36551	0.345037	-3.95757	7.5716e-05	0.00135441
1310	Manes.10G086900.v7.1	263.547	-0.6459	0.163209	-3.9575	7.57395e-05	0.00135441
1311	Manes.06G071500.v7.1	46.8078	-0.858622	0.216993	-3.95691	7.59247e-05	0.00135668
1312	Manes.09G156000.v7.1	34.682	-0.739418	0.186887	-3.9565	7.60552e-05	0.00135798
1313	Manes.01G198600.v7.1	216.733	0.418373	0.105845	3.95268	7.72808e-05	0.00137881
1314	Manes.02G128000.v7.1	235.446	-0.505112	0.127812	-3.95198	7.75067e-05	0.00138109
1315	Manes.09G136800.v7.1	142.027	-0.525105	0.132873	-3.95192	7.75264e-05	0.00138109
1316	Manes.11G034500.v7.1	50.4286	-0.895576	0.22667	-3.95101	7.78206e-05	0.00138425
1317	Manes.17G011300.v7.1	31.6202	-0.634822	0.160673	-3.95101	7.78218e-05	0.00138425
1318	Manes.09G154200.v7.1	184.946	0.626331	0.158602	3.94908	7.84505e-05	0.00139437
1319	Manes.06G159900.v7.1	157.155	-0.720288	0.182448	-3.9479	7.88393e-05	0.00140022
1320	Manes.01G246200.v7.1	46.395	-0.691904	0.175314	-3.94666	7.92493e-05	0.00140608
1321	Manes.15G188300.v7.1	328.979	-0.41359	0.104798	-3.94654	7.92895e-05	0.00140608
1322	Manes.15G124000.v7.1	12.226	-1.41494	0.358633	-3.94538	7.96728e-05	0.00141181
1323	Manes.01G232200.v7.1	11.7484	2.41067	0.61121	3.9441	8.01006e-05	0.00141305
1324	Manes.10G073000.v7.1	88.2738	0.65436	0.165895	3.94443	7.99909e-05	0.00141305
1325	Manes.12G049702.v7.1	341.443	0.513718	0.130228	3.94477	7.98762e-05	0.00141305
1326	Manes.13G111900.v7.1	21.2766	-0.876263	0.222142	-3.94461	7.99308e-05	0.00141305
1327	Manes.13G119100.v7.1	268.599	0.571464	0.14489	3.94413	8.00896e-05	0.00141305
1328	Manes.15G026500.v7.1	68.3181	-0.7344	0.186203	-3.94409	8.01046e-05	0.00141305
1329	Manes.05G137682.v7.1	69.7252	-0.744788	0.188851	-3.94378	8.02069e-05	0.00141379
1330	Manes.05G170400.v7.1	133.584	-0.808009	0.204906	-3.94331	8.03642e-05	0.0014155
1331	Manes.02G204100.v7.1	43.9562	0.566292	0.143617	3.94308	8.04403e-05	0.00141577
1332	Manes.05G061300.v7.1	8.34071	-1.71742	0.435575	-3.94288	8.05076e-05	0.00141589
1333	Manes.04G108700.v7.1	172.031	-0.972126	0.246595	-3.9422	8.07387e-05	0.00141889
1334	Manes.15G082500.v7.1	9.5543	-1.54101	0.390922	-3.94198	8.08126e-05	0.00141913
1335	Manes.12G135400.v7.1	1465.44	0.641513	0.162749	3.94172	8.08996e-05	0.00141959
1336	Manes.08G049300.v7.1	72.7015	-0.83207	0.211147	-3.94072	8.12381e-05	0.00142446
1337	Manes.10G128700.v7.1	2.042	-3.26031	0.827402	-3.94042	8.13382e-05	0.00142515
1338	Manes.15G081201.v7.1	138.787	-0.96443	0.244767	-3.94019	8.14168e-05	0.00142546
1339	Manes.12G067100.v7.1	129.917	0.450396	0.114323	3.93968	8.1589e-05	0.00142741
1340	Manes.07G022250.v7.1	20.8881	-0.884952	0.224697	-3.93843	8.20155e-05	0.0014338
1341	Manes.S025133.v7.1	26.3073	-1.0376	0.263479	-3.93808	8.21349e-05	0.00143482
1342	Manes.01G213100.v7.1	226.889	0.425303	0.108014	3.93749	8.23368e-05	0.00143727
1343	Manes.01G221200.v7.1	938.515	0.451013	0.114589	3.93591	8.28807e-05	0.00144569
1344	Manes.01G198900.v7.1	66.1196	-1.5557	0.395326	-3.93524	8.31132e-05	0.00144782
1345	Manes.06G124000.v7.1	91.8229	0.587781	0.149365	3.9352	8.31263e-05	0.00144782
1346	Manes.03G152100.v7.1	239.93	0.441315	0.112154	3.93489	8.32331e-05	0.00144832
1347	Manes.18G046300.v7.1	43.1881	0.78672	0.199941	3.93476	8.32788e-05	0.00144832
1348	Manes.07G082975.v7.1	595.775	0.562451	0.142978	3.93384	8.35993e-05	0.00145174
1349	Manes.15G016400.v7.1	17.8164	-1.40009	0.355903	-3.93391	8.35767e-05	0.00145174
1350	Manes.07G033900.v7.1	4.15069	-2.62583	0.667544	-3.93356	8.36952e-05	0.00145233
1351	Manes.01G016800.v7.1	892.764	0.79127	0.201241	3.93194	8.42619e-05	0.00145375
1352	Manes.01G243500.v7.1	90.6291	0.441635	0.112321	3.93191	8.42738e-05	0.00145375
1353	Manes.03G032300.v7.1	11.5497	-1.15271	0.293121	-3.93253	8.40549e-05	0.00145375
1354	Manes.03G210501.v7.1	56.3444	0.691729	0.175923	3.93199	8.4244e-05	0.00145375
1355	Manes.06G000500.v7.1	277.051	0.483805	0.123024	3.93259	8.40339e-05	0.00145375
1356	Manes.08G101300.v7.1	73.2595	-0.708572	0.180197	-3.93221	8.41679e-05	0.00145375
1357	Manes.09G114000.v7.1	8.27113	-1.85435	0.47154	-3.93255	8.40498e-05	0.00145375
1358	Manes.17G046700.v7.1	48.0775	-0.841385	0.213979	-3.93209	8.42099e-05	0.00145375
1359	Manes.13G052500.v7.1	58.2776	0.472881	0.120273	3.93173	8.43364e-05	0.00145376
1360	Manes.01G138400.v7.1	20.9181	-1.01446	0.258147	-3.92978	8.50226e-05	0.00146236
1361	Manes.08G102500.v7.1	102.993	-0.586385	0.149215	-3.92981	8.50134e-05	0.00146236
1362	Manes.14G052800.v7.1	234.774	0.363758	0.0925587	3.93002	8.49381e-05	0.00146236
1363	Manes.11G101400.v7.1	71.5671	-0.586223	0.149199	-3.92912	8.52564e-05	0.00146423
1364	Manes.15G096400.v7.1	396.072	0.336455	0.0856272	3.9293	8.51942e-05	0.00146423
1365	Manes.06G172100.v7.1	261.189	0.48464	0.123378	3.9281	8.56192e-05	0.00146939
1366	Manes.13G065400.v7.1	66.8876	0.757758	0.193016	3.92587	8.64156e-05	0.00148197
1367	Manes.15G008100.v7.1	14.3631	1.78337	0.454283	3.92568	8.64845e-05	0.00148207
1368	Manes.10G148100.v7.1	2320.36	0.620218	0.158119	3.92249	8.76397e-05	0.00149967
1369	Manes.12G132100.v7.1	33.5786	-1.02127	0.260359	-3.92256	8.76114e-05	0.00149967
1370	Manes.08G067800.v7.1	6433	0.498639	0.127138	3.92203	8.78067e-05	0.00150143
1371	Manes.17G099000.v7.1	320.985	0.376113	0.0959216	3.92104	8.81673e-05	0.0015065
1372	Manes.14G066300.v7.1	105.056	0.454313	0.115878	3.92061	8.83244e-05	0.00150808
1373	Manes.09G170700.v7.1	195.484	0.430265	0.109779	3.91939	8.87748e-05	0.00151467
1374	Manes.13G096200.v7.1	876.273	0.406467	0.103715	3.91909	8.88848e-05	0.00151544
1375	Manes.03G129000.v7.1	53.1502	0.623472	0.159114	3.9184	8.91392e-05	0.00151757
1376	Manes.05G157000.v7.1	29.2574	-1.03526	0.264199	-3.91848	8.91093e-05	0.00151757
1377	Manes.02G012600.v7.1	147.248	-0.621671	0.15867	-3.91802	8.92806e-05	0.00151887
1378	Manes.02G067500.v7.1	57.1744	-0.624584	0.159443	-3.91729	8.95514e-05	0.00152237
1379	Manes.01G131000.v7.1	60.4815	0.701224	0.179033	3.91674	8.97556e-05	0.00152363
1380	Manes.11G096700.v7.1	215.327	-0.386922	0.0987849	-3.91681	8.97283e-05	0.00152363
1381	Manes.01G219000.v7.1	167.785	0.565036	0.144287	3.91606	9.00097e-05	0.00152684
1382	Manes.16G039700.v7.1	76.2202	-0.801869	0.20479	-3.91557	9.01911e-05	0.00152881
1383	Manes.06G009800.v7.1	1761.33	0.535126	0.136681	3.91514	9.03501e-05	0.0015304
1384	Manes.12G130300.v7.1	121.193	-0.419834	0.107252	-3.91446	9.0608e-05	0.00153255
1385	Manes.14G146200.v7.1	29.8298	-0.685746	0.17518	-3.91452	9.0586e-05	0.00153255
1386	Manes.15G064700.v7.1	351.466	0.333457	0.0851907	3.91424	9.06882e-05	0.0015328
1387	Manes.13G116000.v7.1	18.683	-1.11245	0.284267	-3.91342	9.09999e-05	0.00153696
1388	Manes.06G020900.v7.1	6.88037	-1.40994	0.360329	-3.91291	9.11888e-05	0.00153904
1389	Manes.11G110701.v7.1	152.645	-0.726397	0.185699	-3.91169	9.16538e-05	0.00154577
1390	Manes.16G099900.v7.1	307.496	0.38291	0.0978994	3.91126	9.18161e-05	0.0015474
1391	Manes.18G023000.v7.1	1000.6	-1.65098	0.422258	-3.90989	9.23382e-05	0.00155508
1392	Manes.08G169500.v7.1	75.9723	0.52453	0.134166	3.90956	9.24643e-05	0.00155608
1393	Manes.01G025600.v7.1	344.502	-0.596882	0.152702	-3.90882	9.27487e-05	0.00155863
1394	Manes.04G125300.v7.1	113.393	-0.477238	0.122091	-3.90888	9.27246e-05	0.00155863
1395	Manes.02G033000.v7.1	274.799	0.338296	0.0865777	3.90743	9.32827e-05	0.00156648
1396	Manes.06G039700.v7.1	156.47	0.743168	0.190202	3.90725	9.33539e-05	0.00156655
1397	Manes.01G004501.v7.1	25.502	0.693546	0.177518	3.90691	9.34852e-05	0.00156763
1398	Manes.09G175500.v7.1	255.318	0.416036	0.106492	3.90672	9.35578e-05	0.00156773
1399	Manes.18G004400.v7.1	171.573	-0.622578	0.159386	-3.90611	9.37919e-05	0.00157053
1400	Manes.06G038100.v7.1	54.814	-0.487839	0.124902	-3.90579	9.39186e-05	0.00157093
1401	Manes.12G016100.v7.1	41.9744	0.535941	0.13722	3.90571	9.39502e-05	0.00157093
1402	Manes.06G161100.v7.1	188.156	-0.394858	0.101123	-3.90471	9.43379e-05	0.00157629
1403	Manes.04G160300.v7.1	61.4514	-1.01114	0.259003	-3.90395	9.46338e-05	0.00158011
1404	Manes.03G205400.v7.1	95.5643	1.62661	0.416809	3.90252	9.5196e-05	0.00158836
1405	Manes.05G204400.v7.1	31.6474	-0.911255	0.233624	-3.90052	9.59874e-05	0.00159938
1406	Manes.14G013300.v7.1	56.1482	-0.863507	0.221383	-3.9005	9.59928e-05	0.00159938
1407	Manes.09G063900.v7.1	20.2205	-0.924846	0.237176	-3.89941	9.64269e-05	0.00160547
1408	Manes.03G186500.v7.1	47.2327	-0.565709	0.145134	-3.89783	9.70581e-05	0.00161451
1409	Manes.05G130500.v7.1	1050.75	-0.973937	0.249874	-3.89771	9.71075e-05	0.00161451
1410	Manes.06G118900.v7.1	465.242	-1.0085	0.258757	-3.89748	9.72008e-05	0.00161491
1411	Manes.03G159800.v7.1	2059.75	0.651322	0.167127	3.89717	9.73242e-05	0.00161582
1412	Manes.01G246900.v7.1	95.7438	-0.840203	0.215711	-3.89504	9.81821e-05	0.00162791
1413	Manes.16G135100.v7.1	35.2626	-0.961661	0.246895	-3.89502	9.81919e-05	0.00162791
1414	Manes.04G129300.v7.1	451.262	-0.860647	0.220997	-3.89439	9.84478e-05	0.00163011
1415	Manes.12G093600.v7.1	110.502	0.480064	0.123272	3.89435	9.84635e-05	0.00163011
1416	Manes.04G103600.v7.1	1346.25	0.59584	0.153035	3.89348	9.88157e-05	0.00163315
1417	Manes.12G031700.v7.1	7.85697	-1.9734	0.506851	-3.89345	9.88293e-05	0.00163315
1418	Manes.13G151600.v7.1	87.2688	0.891982	0.229102	3.89338	9.88563e-05	0.00163315
1419	Manes.01G073000.v7.1	88.4664	0.608702	0.156352	3.89315	9.89519e-05	0.00163358
1420	Manes.03G080700.v7.1	43.3309	-0.872159	0.224045	-3.89278	9.91001e-05	0.00163487
1421	Manes.11G154800.v7.1	26.239	-0.685931	0.176266	-3.89145	9.96454e-05	0.00164271
1422	Manes.08G154500.v7.1	2284.94	-0.585521	0.150488	-3.89083	9.99031e-05	0.0016458
1423	Manes.05G058700.v7.1	769.139	0.499575	0.12842	3.89018	0.00010017	0.00164787
1424	Manes.14G098400.v7.1	4.78562	-1.68526	0.433203	-3.89023	0.00010015	0.00164787
1425	Manes.09G160900.v7.1	6.47828	-1.76113	0.452774	-3.88965	0.000100389	0.00164801
1426	Manes.12G110600.v7.1	134.156	-0.69396	0.178402	-3.88987	0.0001003	0.00164801
1427	Manes.17G090900.v7.1	37.4358	0.722728	0.185808	3.88965	0.000100389	0.00164801
1428	Manes.07G078000.v7.1	24.5219	-0.748659	0.192515	-3.88883	0.000100729	0.00165244
1429	Manes.09G073700.v7.1	132.433	-0.534922	0.137595	-3.88766	0.000101216	0.00165925
1430	Manes.15G056100.v7.1	13.7202	-1.3078	0.336423	-3.88736	0.000101342	0.00166016
1431	Manes.15G102650.v7.1	3.30174	-3.41662	0.879188	-3.8861	0.000101866	0.00166758
1432	Manes.02G114000.v7.1	50.976	-0.800282	0.205983	-3.88518	0.000102254	0.00167277
1433	Manes.03G150800.v7.1	222.075	0.602926	0.155244	3.88372	0.000102869	0.00168142
1434	Manes.09G116200.v7.1	14.003	-1.51907	0.391151	-3.88359	0.000102927	0.00168142
1435	Manes.09G129500.v7.1	183.861	-0.536025	0.138039	-3.88315	0.000103112	0.00168327
1436	Manes.05G128600.v7.1	1237.59	0.546399	0.140746	3.88216	0.000103532	0.00168896
1437	Manes.05G132500.v7.1	57.0229	0.888471	0.228875	3.88191	0.00010364	0.00168954
1438	Manes.02G188400.v7.1	94.8526	-0.660522	0.170232	-3.88013	0.000104399	0.00169883
1439	Manes.13G149300.v7.1	13.5653	1.30367	0.335992	3.88007	0.000104427	0.00169883
1440	Manes.18G057015.v7.1	311.042	-0.460536	0.118684	-3.88035	0.000104306	0.00169883
1441	Manes.11G127000.v7.1	62.2272	-0.703735	0.181384	-3.87981	0.00010454	0.00169948
1442	Manes.02G103500.v7.1	404.701	0.381281	0.098308	3.87844	0.00010513	0.0017079
1443	Manes.08G018300.v7.1	19.9317	1.09612	0.282698	3.87735	0.000105599	0.00171432
1444	Manes.07G115800.v7.1	207.159	0.395956	0.10217	3.87547	0.000106419	0.00172644
1445	Manes.10G015300.v7.1	46.331	-0.787632	0.203317	-3.87391	0.000107104	0.00173275
1446	Manes.15G072800.v7.1	22.8244	-1.0143	0.261821	-3.87402	0.000107055	0.00173275
1447	Manes.17G060600.v7.1	155.89	-0.493648	0.127424	-3.87404	0.000107044	0.00173275
1448	Manes.17G069700.v7.1	437.194	0.517731	0.133636	3.8742	0.000106976	0.00173275
1449	Manes.04G009900.v7.1	57.8021	-0.649693	0.167727	-3.87352	0.000107276	0.00173434
1450	Manes.09G005100.v7.1	487.493	0.461357	0.11912	3.87304	0.000107486	0.00173652
1451	Manes.02G088900.v7.1	187.345	-0.703349	0.181612	-3.87282	0.000107585	0.00173694
1452	Manes.02G089300.v7.1	44.1017	0.655385	0.169258	3.87211	0.000107899	0.00174063
1453	Manes.06G056400.v7.1	246.882	-1.66471	0.429939	-3.87196	0.000107963	0.00174063
1454	Manes.14G070200.v7.1	39.1046	0.712271	0.183999	3.87107	0.000108359	0.00174582
1455	Manes.17G107000.v7.1	243.309	0.506787	0.131002	3.86855	0.000109483	0.00176271
1456	Manes.10G003100.v7.1	101.172	-0.681634	0.176213	-3.86825	0.000109618	0.00176368
1457	Manes.02G220200.v7.1	475.713	0.40764	0.105403	3.86745	0.000109978	0.00176705
1458	Manes.18G108600.v7.1	272.92	0.363318	0.0939385	3.86761	0.000109906	0.00176705
1459	Manes.07G049200.v7.1	28.1066	-1.27951	0.330913	-3.8666	0.000110365	0.00177204
1460	Manes.01G095300.v7.1	35.0491	-0.716131	0.185237	-3.86602	0.000110625	0.00177499
1461	Manes.03G082300.v7.1	191.375	0.438938	0.113547	3.86569	0.000110777	0.00177622
1462	Manes.09G164400.v7.1	99.7266	0.441029	0.114103	3.86519	0.000111002	0.00177862
1463	Manes.06G107100.v7.1	109.955	0.371813	0.096238	3.86347	0.000111786	0.00178996
1464	Manes.07G030300.v7.1	6.1861	-2.32053	0.60079	-3.86247	0.000112245	0.00179535
1465	Manes.S035500.v7.1	65.1576	-0.692111	0.179192	-3.8624	0.000112276	0.00179535
1466	Manes.01G161300.v7.1	481.638	0.326157	0.0844607	3.86164	0.000112628	0.00179851
1467	Manes.14G170800.v7.1	1928.25	0.719183	0.186231	3.86178	0.000112565	0.00179851
1468	Manes.01G227700.v7.1	66.299	-0.668496	0.173127	-3.86131	0.000112782	0.00179852
1469	Manes.18G115900.v7.1	29.9091	1.1252	0.291401	3.86135	0.000112761	0.00179852
1470	Manes.13G108600.v7.1	103.599	-0.497475	0.128849	-3.8609	0.000112969	0.00179862
1471	Manes.15G192700.v7.1	373.212	-0.475901	0.123255	-3.8611	0.000112876	0.00179862
1472	Manes.17G117400.v7.1	18.0808	-1.05351	0.272873	-3.8608	0.000113018	0.00179862
1473	Manes.12G059500.v7.1	23.5281	-0.877386	0.227275	-3.86045	0.000113176	0.00179923
1474	Manes.15G160500.v7.1	170.168	0.685789	0.177648	3.86038	0.00011321	0.00179923
1475	Manes.18G058400.v7.1	34.2193	-0.805044	0.208574	-3.85976	0.000113499	0.0018026
1476	Manes.15G024500.v7.1	38.8844	-0.706731	0.183136	-3.85904	0.000113834	0.00180546
1477	Manes.15G096900.v7.1	130.707	-1.03026	0.26697	-3.85908	0.000113813	0.00180546
1478	Manes.02G107600.v7.1	33.7161	0.646588	0.167585	3.85828	0.000114187	0.00180862
1479	Manes.17G089060.v7.1	15.7026	-1.10157	0.285502	-3.85835	0.000114157	0.00180862
1480	Manes.11G143900.v7.1	148.581	-0.526596	0.1365	-3.85785	0.00011439	0.00181061
1481	Manes.11G153000.v7.1	23.4785	-0.86071	0.223127	-3.85749	0.000114559	0.00181206
1482	Manes.13G104200.v7.1	230.187	0.592022	0.15353	3.85608	0.000115222	0.00182132
1483	Manes.05G037200.v7.1	735.142	0.366436	0.0950342	3.85584	0.000115334	0.00182186
1484	Manes.04G111700.v7.1	131.877	-0.531942	0.138007	-3.85447	0.000115981	0.00182869
1485	Manes.10G055500.v7.1	420.434	0.517325	0.134211	3.85458	0.00011593	0.00182869
1486	Manes.11G147500.v7.1	152.892	-0.370089	0.0960166	-3.85443	0.000116001	0.00182869
1487	Manes.08G068601.v7.1	97.2704	-0.670942	0.174082	-3.85417	0.000116124	0.0018294
1488	Manes.18G042600.v7.1	659.251	0.531468	0.137933	3.8531	0.000116632	0.00183617
1489	Manes.01G200700.v7.1	759.916	0.445656	0.11568	3.85249	0.000116922	0.00183918
1490	Manes.04G053600.v7.1	207.029	0.399512	0.10371	3.85221	0.000117059	0.00183918
1491	Manes.11G100300.v7.1	19.6298	1.31582	0.341567	3.85231	0.000117008	0.00183918
1492	Manes.09G088900.v7.1	239.354	-0.438365	0.113853	-3.85027	0.000117986	0.0018525
1493	Manes.06G124100.v7.1	265.835	0.540448	0.140402	3.84927	0.000118468	0.00185884
1494	Manes.04G104800.v7.1	159.376	0.381729	0.0991991	3.84811	0.000119032	0.00186558
1495	Manes.15G069200.v7.1	230.804	0.393703	0.102312	3.84806	0.000119058	0.00186558
1496	Manes.09G077200.v7.1	152.3	-0.472185	0.122793	-3.84537	0.000120369	0.00188487
1497	Manes.14G075200.v7.1	3.94901	-1.82469	0.474713	-3.84378	0.000121154	0.00189589
1498	Manes.01G010200.v7.1	35.1048	-0.650092	0.169175	-3.84272	0.000121678	0.00190051
1499	Manes.02G126600.v7.1	20.6116	-1.22333	0.318353	-3.84269	0.000121692	0.00190051
1500	Manes.12G007500.v7.1	198.716	0.548602	0.142754	3.84298	0.000121549	0.00190051
1501	Manes.01G180800.v7.1	11.2032	-1.14628	0.298332	-3.84228	0.000121897	0.00190117
1502	Manes.13G142600.v7.1	224.013	0.436707	0.113655	3.8424	0.000121837	0.00190117
1503	Manes.05G103000.v7.1	1.75622	-2.98004	0.775985	-3.84033	0.000122868	0.00191249
1504	Manes.13G119900.v7.1	11.7117	-1.22577	0.319177	-3.84042	0.000122825	0.00191249
1505	Manes.16G097200.v7.1	127.771	0.415867	0.108288	3.84036	0.000122852	0.00191249
1506	Manes.11G164900.v7.1	8.17371	-1.73857	0.452782	-3.83974	0.000123165	0.00191584
1507	Manes.03G209800.v7.1	95.3646	-0.523622	0.136419	-3.83835	0.000123865	0.00192379
1508	Manes.10G061500.v7.1	144.851	0.444265	0.11574	3.83849	0.000123795	0.00192379
1509	Manes.18G027500.v7.1	141.996	-0.55448	0.144462	-3.83823	0.000123922	0.00192379
1510	Manes.14G056400.v7.1	33.4755	0.984988	0.256658	3.83774	0.000124172	0.0019264
1511	Manes.04G146400.v7.1	55.8042	-1.09055	0.28419	-3.8374	0.000124343	0.00192777
1512	Manes.04G163300.v7.1	1.57278	-3.07156	0.800485	-3.83712	0.000124485	0.00192783
1513	Manes.05G183000.v7.1	101.977	-0.582834	0.151909	-3.83674	0.000124676	0.00192783
1514	Manes.13G084300.v7.1	1769.88	0.38316	0.0998595	3.83699	0.000124554	0.00192783
1515	Manes.18G083050.v7.1	158.089	0.557691	0.145354	3.83677	0.000124665	0.00192783
1516	Manes.08G124600.v7.1	345.454	-0.557897	0.145449	-3.83568	0.000125217	0.00193365
1517	Manes.14G032300.v7.1	38.1685	-0.652494	0.170106	-3.8358	0.000125156	0.00193365
1518	Manes.04G096000.v7.1	86.272	0.35957	0.0937802	3.83418	0.000125983	0.00194419
1519	Manes.12G058200.v7.1	15.912	-0.857488	0.223685	-3.83346	0.000126355	0.00194864
1520	Manes.02G077900.v7.1	664.369	0.580793	0.151521	3.83308	0.000126546	0.00195031
1521	Manes.S009201.v7.1	7.9534	-1.21627	0.317337	-3.83274	0.000126725	0.00195178
1522	Manes.14G094000.v7.1	211.325	-0.537241	0.140199	-3.83198	0.000127115	0.00195651
1523	Manes.02G071900.v7.1	94.2858	0.400161	0.104434	3.8317	0.000127261	0.00195746
1524	Manes.16G089500.v7.1	34.3113	-0.694187	0.18118	-3.83147	0.00012738	0.00195801
1525	Manes.10G065901.v7.1	89.6151	-0.636986	0.166265	-3.83116	0.000127543	0.00195923
1526	Manes.15G155100.v7.1	57.4156	0.472227	0.123282	3.83047	0.000127899	0.00196341
1527	Manes.03G171200.v7.1	161.382	0.422204	0.110256	3.82931	0.000128505	0.00197142
1528	Manes.01G147900.v7.1	21.9353	-1.25465	0.327691	-3.82876	0.00012879	0.00197449
1529	Manes.06G038651.v7.1	89.3399	-1.15435	0.301538	-3.8282	0.000129086	0.00197775
1530	Manes.02G087100.v7.1	26.6771	-1.31695	0.344083	-3.82743	0.000129489	0.00198133
1531	Manes.17G048700.v7.1	403.229	0.295951	0.0773218	3.82752	0.00012944	0.00198133
1532	Manes.14G037300.v7.1	1072.06	0.477598	0.124792	3.82717	0.000129628	0.00198215
1533	Manes.01G170300.v7.1	183.703	-0.386818	0.101081	-3.8268	0.00012982	0.00198379
1534	Manes.03G008800.v7.1	73.4718	0.679417	0.17764	3.82468	0.000130945	0.00199838
1535	Manes.15G101300.v7.1	75.4643	-0.592979	0.155035	-3.8248	0.00013088	0.00199838
1536	Manes.06G111400.v7.1	19.8509	-0.870418	0.227623	-3.82395	0.000131332	0.00200299
1537	Manes.17G033900.v7.1	130.452	-0.334881	0.0875853	-3.82349	0.000131576	0.00200539
1538	Manes.14G167200.v7.1	92.4793	0.386387	0.101063	3.82322	0.000131723	0.00200633
1539	Manes.05G174600.v7.1	244.194	0.483826	0.126601	3.82166	0.000132556	0.0020164
1540	Manes.14G077200.v7.1	34.9097	0.698099	0.182663	3.82179	0.000132484	0.0020164
1541	Manes.15G037700.v7.1	80.7853	-0.542263	0.141904	-3.82135	0.000132724	0.00201765
1542	Manes.06G093400.v7.1	41.218	-0.58282	0.152531	-3.82099	0.000132917	0.00201926
1543	Manes.11G019100.v7.1	37.2927	0.641418	0.167881	3.82068	0.000133087	0.00202054
1544	Manes.08G060000.v7.1	4.91574	-1.45427	0.380649	-3.82051	0.000133177	0.0020206
1545	Manes.01G171100.v7.1	76.964	0.44885	0.117574	3.81758	0.000134768	0.00204209
1546	Manes.06G078200.v7.1	96.1457	-0.503304	0.131838	-3.81759	0.000134763	0.00204209
1547	Manes.04G041300.v7.1	147.118	0.355459	0.0931287	3.81685	0.000135164	0.00204568
1548	Manes.08G025900.v7.1	23.4058	-1.01872	0.266903	-3.81683	0.000135179	0.00204568
1549	Manes.06G152000.v7.1	210.329	0.41153	0.107827	3.81658	0.000135312	0.00204636
1550	Manes.12G153000.v7.1	162.933	0.407528	0.106788	3.81623	0.000135503	0.00204701
1551	Manes.13G038800.v7.1	43.4144	-0.578378	0.151559	-3.81619	0.000135529	0.00204701
1552	Manes.06G141433.v7.1	7.50657	-1.35425	0.354921	-3.81564	0.000135833	0.00204974
1553	Manes.11G117500.v7.1	293.141	0.321951	0.084379	3.81554	0.000135885	0.00204974
1554	Manes.09G142400.v7.1	171.272	-0.367688	0.0964057	-3.81397	0.000136753	0.00206018
1555	Manes.14G001800.v7.1	78.7082	0.409777	0.10744	3.81401	0.000136732	0.00206018
1556	Manes.03G141100.v7.1	1362.17	0.767469	0.201253	3.81346	0.000137037	0.00206273
1557	Manes.09G115800.v7.1	161.824	-0.38318	0.100484	-3.81335	0.000137098	0.00206273
1558	Manes.06G161700.v7.1	63.9471	-0.63115	0.16553	-3.8129	0.000137343	0.00206508
1559	Manes.09G159400.v7.1	128.709	-0.359889	0.0943913	-3.81273	0.000137439	0.0020652
1560	Manes.06G070200.v7.1	176.903	-0.705063	0.184976	-3.81166	0.000138038	0.00207288
1561	Manes.15G014500.v7.1	122.371	-0.579029	0.151952	-3.81059	0.000138633	0.00208047
1562	Manes.13G094300.v7.1	132.534	-0.557798	0.146395	-3.81022	0.000138846	0.00208233
1563	Manes.11G028800.v7.1	27.6782	-0.751786	0.19735	-3.80941	0.000139298	0.00208777
1564	Manes.17G085400.v7.1	379.456	-0.748289	0.196489	-3.8083	0.000139928	0.00209587
1565	Manes.17G084800.v7.1	13.3236	3.66001	0.961122	3.80806	0.00014006	0.00209651
1566	Manes.06G121700.v7.1	205.328	0.829076	0.217752	3.80744	0.000140414	0.00210047
1567	Manes.01G226600.v7.1	75.6249	0.705895	0.185419	3.80704	0.000140642	0.0021012
1568	Manes.15G082700.v7.1	454.861	-0.735111	0.193087	-3.80716	0.000140572	0.0021012
1569	Manes.17G023200.v7.1	111.409	-0.501735	0.131803	-3.8067	0.000140834	0.00210273
1570	Manes.05G161500.v7.1	211.438	0.490329	0.128819	3.80635	0.000141035	0.00210438
1571	Manes.15G106900.v7.1	58.4055	0.6336	0.16649	3.80563	0.000141442	0.00210911
1572	Manes.09G031833.v7.1	258.432	0.557881	0.146607	3.80527	0.000141649	0.00210951
1573	Manes.16G095300.v7.1	36.4899	-0.689628	0.181225	-3.80537	0.00014159	0.00210951
1574	Manes.18G105100.v7.1	11.6342	-1.04612	0.274947	-3.80482	0.000141908	0.00211069
1575	Manes.18G127800.v7.1	34.1163	-0.705908	0.185525	-3.80493	0.000141846	0.00211069
1576	Manes.16G109900.v7.1	1854.4	-0.487573	0.128185	-3.80368	0.000142565	0.00211912
1577	Manes.02G008400.v7.1	170.481	-0.447339	0.117618	-3.80332	0.000142769	0.00212044
1578	Manes.18G117901.v7.1	79.8497	-0.458475	0.12055	-3.80321	0.000142835	0.00212044
1579	Manes.15G098500.v7.1	8.42166	-1.56344	0.411149	-3.80262	0.000143176	0.00212416
1580	Manes.01G049300.v7.1	70.7566	-0.644084	0.169422	-3.80166	0.000143733	0.00213106
1581	Manes.15G035100.v7.1	99.8718	0.468661	0.123295	3.80113	0.000144039	0.00213425
1582	Manes.04G089400.v7.1	28.7023	0.671681	0.176764	3.79988	0.000144769	0.00214101
1583	Manes.04G112900.v7.1	7.70158	-1.21114	0.31873	-3.79988	0.000144768	0.00214101
1584	Manes.10G043000.v7.1	537.207	0.371597	0.0977882	3.80002	0.000144684	0.00214101
1585	Manes.02G024900.v7.1	13.0086	-0.885951	0.233192	-3.79923	0.000145146	0.00214523
1586	Manes.08G097000.v7.1	1302.1	0.453998	0.119513	3.79874	0.000145436	0.00214817
1587	Manes.14G052200.v7.1	1161.84	0.502753	0.132359	3.79842	0.000145624	0.00214886
1588	Manes.15G132500.v7.1	7.53604	1.38155	0.363725	3.79834	0.000145667	0.00214886
1589	Manes.02G127900.v7.1	214.454	0.655099	0.172528	3.79707	0.000146418	0.00215858
1590	Manes.12G109700.v7.1	158.181	-0.539543	0.142139	-3.79589	0.000147112	0.00216745
1591	Manes.02G150600.v7.1	297.512	0.586915	0.154649	3.79515	0.000147557	0.00217264
1592	Manes.01G206600.v7.1	1030.47	0.514704	0.135634	3.7948	0.00014776	0.00217426
1593	Manes.01G204900.v7.1	441.239	-0.440267	0.116037	-3.7942	0.000148122	0.00217822
1594	Manes.06G023500.v7.1	106.066	0.492448	0.129799	3.79392	0.000148286	0.00217926
1595	Manes.11G055900.v7.1	94.9935	-0.642769	0.169455	-3.79316	0.000148743	0.0021846
1596	Manes.03G177100.v7.1	34.9196	0.865256	0.22812	3.79299	0.000148845	0.00218474
1597	Manes.11G155600.v7.1	43.6835	0.518457	0.1367	3.79265	0.000149046	0.00218631
1598	Manes.10G079000.v7.1	90.2985	-0.479319	0.126397	-3.79218	0.00014933	0.00218759
1599	Manes.12G020700.v7.1	67.3295	-0.517845	0.136558	-3.79213	0.000149359	0.00218759
1600	Manes.15G006100.v7.1	22.5929	-0.918225	0.242145	-3.79204	0.000149413	0.00218759
1601	Manes.01G166500.v7.1	22.1591	0.744686	0.196395	3.79179	0.000149568	0.00218849
1602	Manes.08G099300.v7.1	586.394	0.715382	0.188746	3.79019	0.000150533	0.00220125
1603	Manes.04G143300.v7.1	108.197	-0.446538	0.117847	-3.78912	0.000151182	0.0022066
1604	Manes.07G041100.v7.1	126.91	0.319967	0.0844392	3.78932	0.000151059	0.0022066
1605	Manes.15G078000.v7.1	94.7205	-0.517491	0.136569	-3.78922	0.000151123	0.0022066
1606	Manes.17G050000.v7.1	235.806	-0.389806	0.102888	-3.78865	0.000151467	0.00220938
1607	Manes.03G121040.v7.1	144.872	0.44728	0.118064	3.78844	0.000151594	0.00220986
1608	Manes.01G113900.v7.1	100.227	0.545849	0.14412	3.78746	0.000152194	0.00221663
1609	Manes.02G193200.v7.1	47.7917	-0.872651	0.230411	-3.78737	0.000152248	0.00221663
1610	Manes.18G114700.v7.1	1.12544	3.4067	0.899534	3.78719	0.000152364	0.00221694
1611	Manes.04G130100.v7.1	51.9287	-0.76381	0.201737	-3.78617	0.000152989	0.00222465
1612	Manes.04G084000.v7.1	255.098	-0.409894	0.108284	-3.78537	0.000153478	0.00222975
1613	Manes.13G075300.v7.1	11.3813	-1.18178	0.312204	-3.78529	0.000153529	0.00222975
1614	Manes.11G159500.v7.1	3.56503	-2.66214	0.703437	-3.78447	0.000154036	0.00223572
1615	Manes.15G029000.v7.1	172.713	-0.34975	0.0924351	-3.78373	0.000154493	0.00223995
1616	Manes.18G054200.v7.1	209.9	-0.493552	0.130442	-3.78369	0.000154519	0.00223995
1617	Manes.03G129300.v7.1	12.393	0.99767	0.26378	3.78221	0.000155444	0.00224779
1618	Manes.09G008600.v7.1	59.1276	-0.482315	0.127509	-3.78259	0.000155206	0.00224779
1619	Manes.14G021000.v7.1	290.599	0.41432	0.109544	3.78222	0.000155436	0.00224779
1620	Manes.16G030000.v7.1	143.804	-1.40318	0.370981	-3.78236	0.00015535	0.00224779
1621	Manes.01G008800.v7.1	160.53	0.508882	0.134592	3.78091	0.000156253	0.00225811
1622	Manes.03G143600.v7.1	14.8449	0.879549	0.232668	3.78027	0.000156656	0.00226253
1623	Manes.02G202900.v7.1	127.699	0.337616	0.089321	3.7798	0.000156953	0.00226542
1624	Manes.16G042100.v7.1	53.3411	0.496468	0.131388	3.77864	0.00015769	0.00227466
1625	Manes.09G091500.v7.1	27.5687	0.642046	0.169932	3.77826	0.000157927	0.00227668
1626	Manes.16G022400.v7.1	335.585	-0.444523	0.11766	-3.77803	0.000158075	0.0022774
1627	Manes.08G132700.v7.1	112.329	-0.552868	0.146348	-3.77777	0.000158241	0.0022784
1628	Manes.12G111200.v7.1	42.1211	-0.716263	0.18961	-3.77756	0.00015837	0.00227886
1629	Manes.11G094900.v7.1	441.313	0.371649	0.0983899	3.77731	0.000158534	0.00227981
1630	Manes.02G112700.v7.1	76.2931	-0.5537	0.146621	-3.7764	0.000159112	0.00228673
1631	Manes.04G109900.v7.1	502.588	0.224779	0.0595274	3.77606	0.000159329	0.00228843
1632	Manes.06G003800.v7.1	78.0017	-0.5626	0.149017	-3.77541	0.000159743	0.00229157
1633	Manes.10G031000.v7.1	677.276	0.492822	0.130531	3.77551	0.000159683	0.00229157
1634	Manes.01G026900.v7.1	749.383	0.497952	0.131914	3.77483	0.000160118	0.00229241
1635	Manes.05G194900.v7.1	296.696	0.406656	0.107738	3.77449	0.000160332	0.00229241
1636	Manes.10G042800.v7.1	43.8429	-0.643391	0.170464	-3.77436	0.000160421	0.00229241
1637	Manes.15G026800.v7.1	253.378	0.56369	0.149348	3.77433	0.00016044	0.00229241
1638	Manes.15G071300.v7.1	73.6188	0.916705	0.242845	3.77485	0.000160102	0.00229241
1639	Manes.15G086100.v7.1	106.156	0.410694	0.108815	3.77426	0.000160486	0.00229241
1640	Manes.18G078950.v7.1	525.152	-0.524924	0.13907	-3.77454	0.000160306	0.00229241
1641	Manes.03G084100.v7.1	19.2446	-1.01714	0.269564	-3.77329	0.000161106	0.00229986
1642	Manes.02G185350.v7.1	65.4805	-0.632043	0.167533	-3.77264	0.000161527	0.00230446
1643	Manes.10G054000.v7.1	185.821	-0.690457	0.183038	-3.77221	0.00016181	0.0023071
1644	Manes.03G061000.v7.1	48.071	-0.905853	0.24017	-3.77172	0.000162128	0.00231023
1645	Manes.17G077100.v7.1	101.965	-0.663404	0.175945	-3.77052	0.000162908	0.00231993
1646	Manes.11G065300.v7.1	1362.51	0.621919	0.164988	3.76949	0.000163583	0.00232813
1647	Manes.03G091700.v7.1	90.0241	-0.502108	0.133252	-3.76811	0.000164488	0.00233958
1648	Manes.16G005600.v7.1	308.335	0.561213	0.148982	3.76699	0.000165226	0.00234865
1649	Manes.12G118804.v7.1	31.8435	-1.64759	0.437504	-3.76588	0.000165966	0.00235774
1650	Manes.14G152800.v7.1	22.7599	-0.713076	0.189416	-3.76461	0.000166808	0.00236827
1651	Manes.10G141800.v7.1	57.8943	-0.994498	0.264194	-3.76426	0.00016704	0.00237013
1652	Manes.02G147900.v7.1	118.328	-0.436536	0.116038	-3.762	0.000168561	0.00239027
1653	Manes.10G002300.v7.1	54.8653	-0.564756	0.150135	-3.76165	0.000168793	0.0023921
1654	Manes.11G157100.v7.1	9.43078	0.973284	0.258749	3.7615	0.000168899	0.00239216
1655	Manes.06G084200.v7.1	568.255	0.706084	0.187743	3.76091	0.000169295	0.00239631
1656	Manes.03G155800.v7.1	49.3688	-0.868145	0.230847	-3.76069	0.000169446	0.002397
1657	Manes.15G025600.v7.1	31.4545	-0.794841	0.211374	-3.76035	0.000169678	0.00239884
1658	Manes.11G083000.v7.1	97.8104	-0.730225	0.194304	-3.75816	0.000171166	0.00241841
1659	Manes.03G100300.v7.1	24.7198	-1.10791	0.294829	-3.75779	0.000171418	0.00242052
1660	Manes.17G046300.v7.1	10.3232	-2.03972	0.542912	-3.75699	0.000171969	0.00242684
1661	Manes.01G265800.v7.1	336.101	0.347307	0.0924481	3.75678	0.000172116	0.00242745
1662	Manes.03G110600.v7.1	35.7588	-0.783558	0.208624	-3.75583	0.000172765	0.00243513
1663	Manes.11G051000.v7.1	240.761	0.562408	0.149796	3.75449	0.000173692	0.00244672
1664	Manes.03G077100.v7.1	328.304	0.367465	0.0978929	3.75375	0.000174211	0.00245257
1665	Manes.10G098500.v7.1	36.0624	0.749218	0.199618	3.75326	0.000174549	0.00245584
1666	Manes.16G072400.v7.1	205.164	-0.60538	0.161323	-3.75259	0.000175017	0.00246095
1667	Manes.08G154300.v7.1	35.2899	-0.761204	0.202867	-3.75223	0.000175266	0.00246297
1668	Manes.03G027000.v7.1	178.422	0.471939	0.12584	3.7503	0.00017662	0.00248051
1669	Manes.05G114400.v7.1	11.7333	-1.52895	0.407741	-3.74981	0.000176968	0.00248391
1670	Manes.14G052000.v7.1	239.762	0.514417	0.137194	3.74955	0.000177153	0.00248502
1671	Manes.14G106900.v7.1	121.566	0.369481	0.0985468	3.7493	0.000177329	0.002486
1672	Manes.16G109300.v7.1	12.4206	-1.40742	0.375423	-3.7489	0.000177614	0.00248851
1673	Manes.06G155200.v7.1	373.87	0.406388	0.108426	3.74807	0.000178203	0.00249527
1674	Manes.02G022100.v7.1	9.39171	-1.25963	0.336165	-3.74705	0.000178923	0.00250386
1675	Manes.16G093000.v7.1	32.487	-0.651209	0.173831	-3.74622	0.000179517	0.00251066
1676	Manes.13G021800.v7.1	142.246	-1.05162	0.280727	-3.74605	0.000179642	0.00251091
1677	Manes.10G079800.v7.1	175.893	0.539921	0.144146	3.74566	0.000179917	0.00251326
1678	Manes.14G112700.v7.1	84.8163	-0.417604	0.111498	-3.7454	0.000180106	0.0025144
1679	Manes.01G104800.v7.1	107.089	-0.372297	0.0994109	-3.74503	0.000180371	0.0025166
1680	Manes.15G051900.v7.1	36.627	-0.544347	0.14537	-3.74457	0.000180701	0.0025197
1681	Manes.03G055000.v7.1	57.6993	-0.456341	0.121875	-3.74433	0.000180878	0.00252066
1682	Manes.05G142200.v7.1	124.872	0.480907	0.128453	3.74383	0.000181236	0.00252164
1683	Manes.10G029300.v7.1	39.2713	-0.939043	0.250818	-3.74392	0.000181172	0.00252164
1684	Manes.14G035800.v7.1	558.915	-0.372077	0.0993852	-3.74378	0.000181271	0.00252164
1685	Manes.08G040700.v7.1	197.871	0.327872	0.0875914	3.7432	0.000181695	0.00252604
1686	Manes.02G226200.v7.1	140.677	0.411324	0.10991	3.74237	0.000182296	0.0025329
1687	Manes.02G144000.v7.1	206.162	-0.397199	0.106162	-3.74145	0.000182959	0.0025406
1688	Manes.08G124000.v7.1	469.559	0.417516	0.111606	3.74099	0.000183297	0.00254379
1689	Manes.03G011600.v7.1	32.9647	-0.610498	0.163211	-3.74054	0.000183622	0.00254529
1690	Manes.04G069000.v7.1	58.4363	-0.473097	0.126477	-3.74058	0.000183597	0.00254529
1691	Manes.16G083000.v7.1	230.427	0.401253	0.107299	3.73958	0.000184327	0.00255354
1692	Manes.15G139800.v7.1	168.269	0.541691	0.144876	3.73899	0.000184763	0.00255807
1693	Manes.17G039800.v7.1	310.769	-0.519321	0.1389	-3.73882	0.000184887	0.00255828
1694	Manes.02G037300.v7.1	27.4032	-1.11543	0.298356	-3.73858	0.000185062	0.00255919
1695	Manes.08G163400.v7.1	18.3378	-1.03692	0.277392	-3.73809	0.000185421	0.00256112
1696	Manes.14G024000.v7.1	397.994	-0.515313	0.137855	-3.73809	0.00018542	0.00256112
1697	Manes.13G139000.v7.1	5.49746	-1.60384	0.429142	-3.7373	0.000186003	0.00256766
1698	Manes.02G164200.v7.1	470.962	0.310863	0.0832096	3.73591	0.000187039	0.00258044
1699	Manes.02G131800.v7.1	538.44	-0.469337	0.125655	-3.73513	0.000187618	0.00258547
1700	Manes.14G053100.v7.1	69.3225	0.52497	0.14055	3.73512	0.000187625	0.00258547
1701	Manes.09G100900.v7.1	260.967	0.569511	0.152556	3.73312	0.000189121	0.00260455
1702	Manes.14G013400.v7.1	18.542	0.778839	0.208653	3.73269	0.000189443	0.00260746
1703	Manes.14G086900.v7.1	2197.07	0.414633	0.111104	3.73193	0.00019002	0.00261387
1704	Manes.03G019200.v7.1	25.3883	0.960577	0.257421	3.73154	0.000190316	0.00261639
1705	Manes.15G172400.v7.1	277.539	-0.412665	0.110603	-3.73106	0.000190678	0.00261984
1706	Manes.07G061350.v7.1	6.06359	-1.48074	0.396915	-3.73061	0.000191015	0.00262293
1707	Manes.14G157400.v7.1	122.739	-0.505789	0.135591	-3.73025	0.00019129	0.00262517
1708	Manes.03G008300.v7.1	546.273	0.868941	0.233041	3.72871	0.000192466	0.00263882
1709	Manes.18G029600.v7.1	200.62	0.344442	0.0923771	3.72865	0.00019251	0.00263882
1710	Manes.13G015600.v7.1	4.53633	-1.49185	0.400159	-3.72814	0.000192896	0.00264256
1711	Manes.08G068700.v7.1	743.476	-0.317734	0.0852335	-3.72781	0.000193151	0.00264406
1712	Manes.14G022900.v7.1	111.663	-0.875538	0.234873	-3.72771	0.000193231	0.00264406
1713	Manes.11G159300.v7.1	145.021	0.397631	0.106689	3.727	0.000193769	0.00264987
1714	Manes.17G051300.v7.1	17.8484	1.19545	0.320785	3.72663	0.000194059	0.00265229
1715	Manes.03G195700.v7.1	113.464	0.704965	0.189204	3.72595	0.000194577	0.00265782
1716	Manes.10G050000.v7.1	583.728	-0.535948	0.1439	-3.72444	0.000195748	0.00267226
1717	Manes.02G215405.v7.1	68.1109	-0.595353	0.159929	-3.7226	0.000197183	0.00269028
1718	Manes.07G006500.v7.1	58.5029	-0.531461	0.142803	-3.72163	0.00019794	0.00269904
1719	Manes.03G131100.v7.1	78.2344	-0.496552	0.133436	-3.72127	0.000198222	0.00270131
1720	Manes.11G145200.v7.1	646.284	0.498245	0.13393	3.72019	0.000199074	0.00271134
1721	Manes.06G028800.v7.1	102.068	-0.551566	0.148298	-3.71929	0.00019978	0.00271938
1722	Manes.03G009600.v7.1	17.0156	-1.6679	0.448539	-3.71853	0.000200387	0.0027229
1723	Manes.04G115600.v7.1	16.1914	-0.986103	0.265182	-3.71859	0.000200336	0.0027229
1724	Manes.16G028850.v7.1	10414.3	0.467241	0.125651	3.71857	0.000200357	0.0027229
1725	Manes.17G021800.v7.1	24.2526	-0.698728	0.187923	-3.71816	0.000200678	0.00272527
1726	Manes.01G071900.v7.1	173.36	0.363143	0.0976814	3.71763	0.000201102	0.00272628
1727	Manes.05G167800.v7.1	54.5688	-0.618205	0.166287	-3.71771	0.000201037	0.00272628
1728	Manes.11G061600.v7.1	6.48746	-1.81023	0.486906	-3.71782	0.000200953	0.00272628
1729	Manes.07G052660.v7.1	146.77	-0.425487	0.114481	-3.71666	0.000201873	0.00273515
1730	Manes.05G077900.v7.1	748.188	0.532711	0.14335	3.71617	0.000202269	0.00273893
1731	Manes.10G009900.v7.1	236.907	0.348798	0.0938822	3.71527	0.000202985	0.00274705
1732	Manes.09G073009.v7.1	23.8067	-0.741623	0.199647	-3.71468	0.000203465	0.00275036
1733	Manes.12G027200.v7.1	124.656	-0.535431	0.144139	-3.71469	0.000203451	0.00275036
1734	Manes.07G085300.v7.1	71.4204	-0.518915	0.139711	-3.71419	0.000203854	0.0027532
1735	Manes.16G126700.v7.1	291.994	0.396106	0.106649	3.71412	0.00020391	0.0027532
1736	Manes.07G059800.v7.1	2.98768	2.04268	0.550065	3.71352	0.000204395	0.00275656
1737	Manes.18G093800.v7.1	1.69532	-3.22292	0.867867	-3.71361	0.000204323	0.00275656
1738	Manes.03G076840.v7.1	244.395	0.923891	0.248811	3.71322	0.000204636	0.00275807
1739	Manes.04G114100.v7.1	286.98	0.386797	0.104171	3.71309	0.000204742	0.00275807
1740	Manes.01G036200.v7.1	47.8916	-0.774468	0.208637	-3.71203	0.000205604	0.00276492
1741	Manes.04G047100.v7.1	45.7906	-0.604032	0.162715	-3.71221	0.000205457	0.00276492
1742	Manes.08G072560.v7.1	100.778	0.948542	0.25553	3.71206	0.000205579	0.00276492
1743	Manes.02G067200.v7.1	874.068	0.408571	0.110084	3.71144	0.000206081	0.00276974
1744	Manes.01G184300.v7.1	111.669	-0.558655	0.150555	-3.71064	0.000206737	0.00277563
1745	Manes.03G198800.v7.1	198.613	-0.630223	0.169845	-3.71059	0.000206777	0.00277563
1746	Manes.06G060800.v7.1	50.2076	-0.992801	0.267567	-3.71047	0.000206875	0.00277563
1747	Manes.08G148700.v7.1	21.8117	-0.930639	0.250955	-3.70839	0.000208584	0.00279697
1748	Manes.09G008300.v7.1	219.608	-0.464116	0.125159	-3.70821	0.00020873	0.00279732
1749	Manes.13G098700.v7.1	24.4357	-0.822956	0.222056	-3.70607	0.000210498	0.0028194
1750	Manes.02G026600.v7.1	139.074	0.59948	0.161764	3.7059	0.000210642	0.00281971
1751	Manes.12G092100.v7.1	126.665	0.407398	0.11	3.70361	0.000212551	0.00284282
1752	Manes.15G064100.v7.1	1453.58	0.247999	0.0669627	3.70354	0.000212611	0.00284282
1753	Manes.03G158100.v7.1	220.032	0.320979	0.08668	3.70303	0.000213038	0.00284691
1754	Manes.02G141500.v7.1	294.323	0.28718	0.0775625	3.70257	0.000213426	0.00285047
1755	Manes.16G029100.v7.1	106.4	-0.496784	0.134235	-3.70084	0.00021489	0.00286838
1756	Manes.04G085600.v7.1	1317.31	-0.539932	0.145936	-3.69977	0.000215791	0.00287869
1757	Manes.16G060575.v7.1	30.9815	-0.960672	0.259667	-3.69964	0.000215908	0.00287869
1758	Manes.18G019650.v7.1	55.0467	0.593644	0.160498	3.69876	0.000216656	0.00288702
1759	Manes.02G166700.v7.1	297.212	0.355164	0.0960344	3.6983	0.000217044	0.00288891
1760	Manes.04G113400.v7.1	23.573	-0.709643	0.19188	-3.69837	0.00021699	0.00288891
1761	Manes.04G031600.v7.1	4454.98	0.742853	0.200906	3.69751	0.000217721	0.00289626
1762	Manes.01G138500.v7.1	17.1756	-2.78132	0.752306	-3.69706	0.000218115	0.00289987
1763	Manes.06G057600.v7.1	53.7262	-0.600148	0.162391	-3.69569	0.000219287	0.00291214
1764	Manes.12G051700.v7.1	1208.11	0.448021	0.121226	3.69575	0.000219235	0.00291214
1765	Manes.11G069900.v7.1	36.6091	0.718266	0.194392	3.69493	0.000219944	0.0029181
1766	Manes.14G097600.v7.1	3.69152	-2.05908	0.557278	-3.69489	0.000219985	0.0029181
1767	Manes.17G020400.v7.1	401.383	0.46219	0.125144	3.69325	0.000221406	0.00293529
1768	Manes.04G136000.v7.1	23.3115	-0.690147	0.186877	-3.69305	0.000221577	0.0029359
1769	Manes.08G058400.v7.1	219.092	-1.00997	0.273509	-3.69265	0.000221927	0.00293886
1770	Manes.18G053701.v7.1	25.2759	0.824427	0.223271	3.69249	0.00022207	0.00293911
1771	Manes.15G089300.v7.1	268.205	-0.365939	0.0991187	-3.69193	0.000222558	0.0029439
1772	Manes.03G124296.v7.1	185.661	-0.930964	0.252174	-3.69174	0.000222721	0.0029444
1773	Manes.10G021200.v7.1	4.81016	-2.765	0.749011	-3.69154	0.000222904	0.00294515
1774	Manes.03G211400.v7.1	162.987	0.416827	0.112974	3.68959	0.000224619	0.00296472
1775	Manes.05G108200.v7.1	133.972	0.367721	0.0996652	3.68956	0.000224639	0.00296472
1776	Manes.01G183300.v7.1	34.2624	-0.622812	0.168885	-3.68779	0.000226207	0.00297928
1777	Manes.03G189600.v7.1	241.279	0.406649	0.110261	3.68805	0.00022598	0.00297928
1778	Manes.15G021900.v7.1	186.549	0.40323	0.109347	3.6876	0.000226378	0.00297928
1779	Manes.15G076400.v7.1	90.2087	0.489501	0.132739	3.68769	0.000226303	0.00297928
1780	Manes.17G110000.v7.1	490.049	0.387274	0.105014	3.68783	0.000226173	0.00297928
1781	Manes.16G051730.v7.1	173.789	-0.370591	0.100511	-3.68706	0.000226862	0.00298398
1782	Manes.06G058800.v7.1	104.786	0.672821	0.182587	3.68493	0.000228767	0.00300735
1783	Manes.14G137600.v7.1	449.985	0.559386	0.151815	3.68466	0.000229007	0.00300881
1784	Manes.14G107200.v7.1	49.2193	-0.632814	0.171847	-3.68243	0.000231021	0.00303357
1785	Manes.09G018100.v7.1	123.389	-0.392751	0.10666	-3.68227	0.000231162	0.00303373
1786	Manes.02G149100.v7.1	90.0991	-0.598972	0.162685	-3.68178	0.000231607	0.00303786
1787	Manes.03G089100.v7.1	165.883	0.706736	0.191962	3.68164	0.00023174	0.00303791
1788	Manes.06G138200.v7.1	95.2239	0.329559	0.0895548	3.67997	0.000233259	0.00305611
1789	Manes.08G045600.v7.1	105.434	-0.518145	0.140835	-3.67908	0.000234074	0.00306508
1790	Manes.02G178300.v7.1	93.7596	0.447015	0.121533	3.67812	0.000234956	0.0030749
1791	Manes.05G106500.v7.1	48.1516	0.549886	0.149536	3.67729	0.000235725	0.00308325
1792	Manes.08G155800.v7.1	166.593	-0.345254	0.093915	-3.67624	0.000236698	0.00309425
1793	Manes.18G085100.v7.1	78.8348	-0.662502	0.180242	-3.67562	0.000237273	0.00310003
1794	Manes.03G013300.v7.1	133.276	-0.329432	0.0896486	-3.67471	0.000238122	0.00310766
1795	Manes.15G187301.v7.1	319.453	-0.477647	0.12998	-3.67478	0.000238056	0.00310766
1796	Manes.12G008600.v7.1	99.6163	-0.520373	0.141632	-3.67411	0.000238676	0.00311315
1797	Manes.01G064600.v7.1	69.7752	-0.41196	0.112186	-3.67213	0.000240537	0.00313568
1798	Manes.17G067300.v7.1	2.5431	-2.67253	0.728031	-3.67091	0.000241692	0.00314899
1799	Manes.03G046500.v7.1	1248.89	-0.363589	0.099073	-3.66991	0.000242638	0.00315956
1800	Manes.02G132500.v7.1	58.9025	-0.545215	0.148587	-3.66933	0.000243184	0.0031649
1801	Manes.11G065200.v7.1	45.7321	-0.574709	0.156673	-3.6682	0.000244262	0.00317717
1802	Manes.10G034300.v7.1	365.47	0.400829	0.109279	3.66796	0.000244493	0.0031784
1803	Manes.03G008000.v7.1	15.8076	-1.03066	0.281003	-3.66781	0.000244641	0.00317857
1804	Manes.15G089728.v7.1	105.832	0.539548	0.147135	3.66703	0.00024538	0.0031864
1805	Manes.01G173400.v7.1	310.416	-0.583615	0.159167	-3.66669	0.000245707	0.00318725
1806	Manes.03G211800.v7.1	32.8144	-0.629134	0.171581	-3.66668	0.000245717	0.00318725
1807	Manes.06G081800.v7.1	46.6379	-0.797699	0.217694	-3.66432	0.000248	0.00321319
1808	Manes.09G002500.v7.1	135.539	-0.44677	0.121929	-3.66418	0.000248128	0.00321319
1809	Manes.15G183142.v7.1	70.4507	-0.581139	0.158592	-3.66436	0.000247956	0.00321319
1810	Manes.09G080400.v7.1	47.0932	-0.744216	0.203149	-3.66339	0.000248896	0.00322135
1811	Manes.17G013200.v7.1	141.416	-0.542824	0.148315	-3.65995	0.000252268	0.00326318
1812	Manes.08G118300.v7.1	418.018	0.460074	0.125729	3.65925	0.000252953	0.00327024
1813	Manes.10G061200.v7.1	411.8	0.58051	0.158715	3.65756	0.00025463	0.0032901
1814	Manes.07G023300.v7.1	160.58	0.4996	0.136611	3.6571	0.000255085	0.00329417
1815	Manes.06G127700.v7.1	42.3379	-0.937257	0.256313	-3.65668	0.000255498	0.00329769
1816	Manes.02G136700.v7.1	27.278	0.63802	0.174506	3.65616	0.000256024	0.00330083
1817	Manes.12G050600.v7.1	388.801	0.481463	0.131684	3.6562	0.000255986	0.00330083
1818	Manes.01G016900.v7.1	269.891	0.249217	0.0681687	3.65589	0.000256295	0.00330155
1819	Manes.15G184400.v7.1	51.8114	-0.725435	0.198433	-3.65582	0.000256361	0.00330155
1820	Manes.07G084000.v7.1	11.8155	-0.953431	0.260823	-3.65547	0.000256711	0.00330424
1821	Manes.01G201500.v7.1	117.686	0.584764	0.159979	3.65525	0.000256936	0.00330532
1822	Manes.13G037600.v7.1	127.234	0.506153	0.138506	3.65438	0.000257801	0.00331462
1823	Manes.01G030200.v7.1	79.3048	-0.586157	0.160409	-3.65413	0.000258058	0.0033161
1824	Manes.01G255300.v7.1	554.279	-0.68965	0.188775	-3.65329	0.000258904	0.00332516
1825	Manes.07G100516.v7.1	20.6895	-0.906921	0.248299	-3.65253	0.000259665	0.0033331
1826	Manes.03G086200.v7.1	688.965	0.46005	0.125998	3.65126	0.000260956	0.00334601
1827	Manes.11G161400.v7.1	195.285	-0.425226	0.116456	-3.65139	0.000260823	0.00334601
1828	Manes.09G129700.v7.1	157.82	0.421221	0.115412	3.64972	0.000262529	0.00336433
1829	Manes.08G072488.v7.1	89.1695	-0.497224	0.136269	-3.64884	0.000263432	0.00337221
1830	Manes.12G147102.v7.1	10.8695	-1.02319	0.280415	-3.64885	0.000263415	0.00337221
1831	Manes.13G048900.v7.1	68.9291	0.764366	0.209534	3.64794	0.000264353	0.00338215
1832	Manes.04G081200.v7.1	1.86274	2.75965	0.756829	3.64633	0.000266011	0.00339966
1833	Manes.12G073700.v7.1	384.261	0.472222	0.129506	3.64634	0.000266004	0.00339966
1834	Manes.06G047900.v7.1	361.432	-0.418885	0.114887	-3.64606	0.000266288	0.00340134
1835	Manes.17G007300.v7.1	85.8294	-0.716033	0.196402	-3.64575	0.000266612	0.00340362
1836	Manes.05G205500.v7.1	100.977	0.627914	0.172249	3.64538	0.000266995	0.00340666
1837	Manes.06G153000.v7.1	67.4885	-0.483538	0.132663	-3.64486	0.000267534	0.00341168
1838	Manes.01G050700.v7.1	53.4855	0.862759	0.236739	3.64434	0.000268074	0.00341671
1839	Manes.01G021400.v7.1	446.35	-0.569803	0.156405	-3.64313	0.000269347	0.00343106
1840	Manes.16G079900.v7.1	71.2585	0.578471	0.158801	3.64275	0.000269746	0.00343428
1841	Manes.03G188800.v7.1	40.419	-0.560281	0.153841	-3.64196	0.000270574	0.00344294
1842	Manes.01G163000.v7.1	57.4719	0.774196	0.212606	3.64146	0.000271099	0.00344776
1843	Manes.18G003400.v7.1	37.6099	-0.590166	0.162081	-3.64117	0.000271399	0.0034497
1844	Manes.09G118000.v7.1	80.4163	-0.451491	0.124006	-3.64089	0.000271696	0.0034516
1845	Manes.18G085000.v7.1	145.694	-0.539036	0.148067	-3.64048	0.000272126	0.00345519
1846	Manes.01G234500.v7.1	4.48978	-1.58722	0.436068	-3.63985	0.0002728	0.00345731
1847	Manes.03G104300.v7.1	790.496	-0.383628	0.105401	-3.63968	0.000272972	0.00345731
1848	Manes.11G008800.v7.1	188.99	0.327044	0.0898634	3.63935	0.000273326	0.00345731
1849	Manes.11G161900.v7.1	344.768	0.378516	0.104005	3.6394	0.000273271	0.00345731
1850	Manes.14G110100.v7.1	522.954	0.438805	0.120572	3.63938	0.0002733	0.00345731
1851	Manes.15G167000.v7.1	131.475	0.461789	0.126871	3.63984	0.000272805	0.00345731
1852	Manes.16G002100.v7.1	208.873	0.57818	0.158837	3.64008	0.000272553	0.00345731
1853	Manes.16G117400.v7.1	298.322	-0.412067	0.113233	-3.63912	0.000273571	0.00345854
1854	Manes.10G061001.v7.1	107.262	-0.547942	0.150581	-3.63886	0.000273845	0.00346013
1855	Manes.09G036100.v7.1	111.896	0.449548	0.123567	3.63809	0.000274667	0.00346865
1856	Manes.03G147000.v7.1	2307.55	0.418382	0.115082	3.63551	0.000277435	0.00350171
1857	Manes.04G150200.v7.1	764.498	-0.39668	0.109137	-3.63471	0.000278291	0.00351063
1858	Manes.09G131500.v7.1	31.425	-0.711273	0.195774	-3.63312	0.000280011	0.00353043
1859	Manes.16G092800.v7.1	43.0394	-0.938241	0.258286	-3.63257	0.000280616	0.00353616
1860	Manes.18G044500.v7.1	54.2137	-0.578393	0.159262	-3.63172	0.000281539	0.00354588
1861	Manes.01G231700.v7.1	168.793	0.662167	0.182412	3.63006	0.000283353	0.00356489
1862	Manes.11G098400.v7.1	158.977	-0.53157	0.146433	-3.63013	0.000283274	0.00356489
1863	Manes.01G232900.v7.1	778.114	0.562706	0.155023	3.62982	0.000283615	0.00356627
1864	Manes.09G166900.v7.1	136.221	0.687809	0.189505	3.6295	0.000283967	0.00356879
1865	Manes.10G144900.v7.1	87.2094	0.678917	0.187098	3.62868	0.000284878	0.00357831
1866	Manes.16G040800.v7.1	69.9249	0.382909	0.105537	3.6282	0.000285402	0.00358297
1867	Manes.15G010200.v7.1	225.085	0.414568	0.114301	3.62699	0.000286741	0.00359785
1868	Manes.13G025600.v7.1	21.1248	-1.03951	0.286634	-3.62662	0.000287152	0.00360108
1869	Manes.16G108600.v7.1	150.496	0.476344	0.131358	3.62632	0.000287493	0.00360343
1870	Manes.16G097000.v7.1	228.613	0.346043	0.0954374	3.62587	0.000287992	0.00360775
1871	Manes.13G049400.v7.1	242.843	0.3245	0.0895209	3.62485	0.000289125	0.00362001
1872	Manes.09G146400.v7.1	126.572	1.08506	0.299438	3.62365	0.000290473	0.00363495
1873	Manes.06G152300.v7.1	14.8611	-1.26814	0.350046	-3.62277	0.000291468	0.00364157
1874	Manes.08G059000.v7.1	104.093	-0.581382	0.160478	-3.62282	0.000291408	0.00364157
1875	Manes.15G052700.v7.1	74.4383	-0.624779	0.172456	-3.62283	0.000291395	0.00364157
1876	Manes.04G012300.v7.1	469.064	0.650335	0.179526	3.6225	0.000291765	0.00364334
1877	Manes.09G073600.v7.1	3643.76	0.492568	0.135984	3.62225	0.000292055	0.00364501
1878	Manes.02G213600.v7.1	24.7954	0.68338	0.188692	3.62167	0.00029271	0.00364904
1879	Manes.06G151500.v7.1	169.557	0.667853	0.184405	3.62166	0.000292717	0.00364904
1880	Manes.12G102600.v7.1	104.952	-0.571838	0.157899	-3.62155	0.000292845	0.00364904
1881	Manes.03G048900.v7.1	13.8237	-0.831908	0.229731	-3.62122	0.000293214	0.00364976
1882	Manes.05G024800.v7.1	97.7387	0.706848	0.195193	3.62128	0.000293148	0.00364976
1883	Manes.12G027300.v7.1	320.022	0.279966	0.0773241	3.62069	0.000293818	0.00365533
1884	Manes.02G176100.v7.1	7.8296	-1.58813	0.438693	-3.62013	0.000294454	0.0036613
1885	Manes.06G058300.v7.1	183.589	0.342219	0.0945714	3.61863	0.000296161	0.00368057
1886	Manes.09G129300.v7.1	67.928	-0.798358	0.220643	-3.61833	0.000296511	0.00368101
1887	Manes.12G061500.v7.1	227.899	-0.336724	0.0930588	-3.6184	0.000296425	0.00368101
1888	Manes.10G088200.v7.1	229.13	0.713218	0.197133	3.61795	0.000296948	0.00368448
1889	Manes.09G066300.v7.1	492.199	-0.846559	0.234	-3.61777	0.000297154	0.00368509
1890	Manes.13G017000.v7.1	31.0054	-0.715312	0.1978	-3.61633	0.00029881	0.00370367
1891	Manes.10G028600.v7.1	53.4267	-0.596224	0.164896	-3.61576	0.000299465	0.00370862
1892	Manes.11G077800.v7.1	321.049	0.624788	0.172801	3.61565	0.000299595	0.00370862
1893	Manes.15G165400.v7.1	17.8984	-0.922448	0.255132	-3.61557	0.000299685	0.00370862
1894	Manes.18G058800.v7.1	536.98	0.634775	0.175583	3.61525	0.000300061	0.00371132
1895	Manes.12G010400.v7.1	618.489	0.44346	0.122678	3.61484	0.000300533	0.00371519
1896	Manes.01G074300.v7.1	91.3959	0.56461	0.156201	3.61465	0.000300759	0.00371602
1897	Manes.03G008500.v7.1	178.002	0.48615	0.134511	3.61421	0.000301264	0.0037203
1898	Manes.08G103100.v7.1	48.5604	0.533474	0.14761	3.61407	0.000301425	0.00372033
1899	Manes.03G158300.v7.1	19.9048	0.930908	0.257596	3.61382	0.000301713	0.00372192
1900	Manes.09G156600.v7.1	122.041	0.510003	0.141188	3.61224	0.000303567	0.00374282
1901	Manes.04G090052.v7.1	22.96	-0.704558	0.195056	-3.61207	0.000303763	0.00374326
1902	Manes.02G036000.v7.1	14.9142	-1.06843	0.295854	-3.61133	0.000304628	0.00374407
1903	Manes.09G041201.v7.1	190.657	-0.491814	0.136173	-3.61169	0.000304209	0.00374407
1904	Manes.14G128200.v7.1	236.02	0.328487	0.0909575	3.61143	0.000304511	0.00374407
1905	Manes.16G110500.v7.1	66.35	0.411468	0.113933	3.61149	0.000304439	0.00374407
1906	Manes.16G125300.v7.1	231.181	-0.619653	0.171585	-3.61134	0.00030462	0.00374407
1907	Manes.13G143500.v7.1	12.9201	-1.38221	0.382783	-3.61094	0.000305091	0.0037478
1908	Manes.13G074400.v7.1	238.659	-0.695481	0.192618	-3.61067	0.000305406	0.00374971
1909	Manes.15G131400.v7.1	69.6567	-0.484525	0.134216	-3.61005	0.000306135	0.00375669
1910	Manes.03G151300.v7.1	367.136	0.420501	0.116498	3.60952	0.000306766	0.00375852
1911	Manes.05G064600.v7.1	237.286	-0.643414	0.178249	-3.60964	0.000306622	0.00375852
1912	Manes.15G036100.v7.1	103.252	0.579403	0.160517	3.60961	0.000306657	0.00375852
1913	Manes.16G107700.v7.1	562.051	0.367235	0.10175	3.6092	0.000307137	0.0037611
1914	Manes.16G014650.v7.1	142.343	0.766495	0.212402	3.6087	0.000307735	0.00376646
1915	Manes.02G110900.v7.1	30.1465	-0.559729	0.155125	-3.60824	0.000308287	0.00377125
1916	Manes.12G057100.v7.1	285.33	-0.436861	0.121116	-3.60698	0.000309787	0.00378713
1917	Manes.15G132400.v7.1	370.384	0.724252	0.200798	3.60687	0.000309909	0.00378713
1918	Manes.05G093900.v7.1	379.311	0.322068	0.0893067	3.60632	0.000310575	0.00379329
1919	Manes.03G066501.v7.1	186.185	0.436385	0.121014	3.60606	0.000310879	0.00379502
1920	Manes.04G010800.v7.1	56.8758	0.632689	0.175467	3.60575	0.000311252	0.0037976
1921	Manes.02G063200.v7.1	202.832	0.352446	0.0977634	3.6051	0.000312038	0.00380323
1922	Manes.05G061400.v7.1	8.42092	-1.10874	0.307546	-3.60511	0.000312018	0.00380323
1923	Manes.04G015700.v7.1	437.328	0.244477	0.0678294	3.60429	0.000313005	0.00381126
1924	Manes.15G110800.v7.1	144.795	-0.339348	0.0941515	-3.60428	0.000313022	0.00381126
1925	Manes.02G196900.v7.1	73.0523	-0.630924	0.175094	-3.60335	0.000314144	0.00382293
1926	Manes.03G013500.v7.1	56.1779	-0.500421	0.138888	-3.60306	0.000314498	0.00382524
1927	Manes.03G181100.v7.1	132.638	0.488376	0.135573	3.60232	0.000315391	0.00383304
1928	Manes.13G027900.v7.1	29.7262	-0.692763	0.192314	-3.60226	0.000315466	0.00383304
1929	Manes.01G009500.v7.1	14.8022	-1.09542	0.304107	-3.6021	0.000315662	0.00383343
1930	Manes.14G103900.v7.1	13.5897	-1.10427	0.306599	-3.60167	0.000316177	0.00383771
1931	Manes.10G022500.v7.1	17.9877	-0.807057	0.224138	-3.60072	0.00031734	0.00384982
1932	Manes.17G001600.v7.1	48.2504	-0.793396	0.220403	-3.59975	0.000318522	0.00386216
1933	Manes.08G064700.v7.1	193.166	-0.320949	0.0891929	-3.59836	0.000320226	0.00387966
1934	Manes.11G109500.v7.1	333.409	0.406675	0.113018	3.59831	0.000320296	0.00387966
1935	Manes.02G010900.v7.1	63.565	0.42611	0.118452	3.59731	0.000321523	0.00389159
1936	Manes.11G107000.v7.1	9.14687	-1.0323	0.28697	-3.59724	0.000321613	0.00389159
1937	Manes.02G046400.v7.1	159.244	0.870611	0.242037	3.59702	0.000321879	0.00389279
1938	Manes.09G036900.v7.1	108.552	-0.866461	0.240895	-3.59684	0.000322104	0.0038935
1939	Manes.11G071942.v7.1	17.6034	1.17084	0.325567	3.5963	0.000322773	0.00389958
1940	Manes.18G041600.v7.1	204.369	0.459399	0.127775	3.59539	0.000323905	0.00391123
1941	Manes.08G159800.v7.1	32.704	-0.526193	0.146359	-3.59522	0.000324121	0.00391183
1942	Manes.18G137700.v7.1	69.9241	-0.485437	0.13503	-3.59504	0.000324343	0.00391249
1943	Manes.11G085500.v7.1	202.76	-0.763764	0.212487	-3.5944	0.000325138	0.00391805
1944	Manes.15G169000.v7.1	112.147	0.47108	0.131059	3.59442	0.000325113	0.00391805
1945	Manes.15G001800.v7.1	18.6693	-0.838775	0.233368	-3.59422	0.000325362	0.00391873
1946	Manes.01G108700.v7.1	1336.7	0.410572	0.114239	3.59398	0.000325665	0.00392036
1947	Manes.06G141500.v7.1	27.0661	-0.794783	0.221169	-3.59356	0.000326196	0.00392474
1948	Manes.12G151000.v7.1	13.7487	2.20925	0.614807	3.5934	0.000326391	0.00392507
1949	Manes.01G135700.v7.1	18.5456	-0.761636	0.211985	-3.59288	0.000327043	0.00392686
1950	Manes.04G127400.v7.1	5.88082	-1.50289	0.418286	-3.59297	0.000326926	0.00392686
1951	Manes.05G104800.v7.1	1183.66	-0.436457	0.121478	-3.5929	0.000327023	0.00392686
1952	Manes.02G049500.v7.1	21.8049	-0.672978	0.187354	-3.59201	0.000328134	0.00392789
1953	Manes.03G127100.v7.1	204.373	-0.435608	0.121264	-3.59223	0.000327854	0.00392789
1954	Manes.05G096000.v7.1	191.788	0.503547	0.140184	3.59205	0.000328088	0.00392789
1955	Manes.06G150000.v7.1	111.871	-0.587971	0.163664	-3.59255	0.000327452	0.00392789
1956	Manes.12G140100.v7.1	24.2513	-0.882976	0.245813	-3.59206	0.000328071	0.00392789
1957	Manes.18G064980.v7.1	2082.74	0.477158	0.132832	3.59218	0.000327925	0.00392789
1958	Manes.13G026100.v7.1	152.721	0.311256	0.086668	3.59136	0.000328956	0.00393571
1959	Manes.11G085400.v7.1	2610.55	0.434659	0.121047	3.59084	0.000329613	0.00393754
1960	Manes.11G087100.v7.1	308.035	-0.624854	0.174004	-3.59103	0.000329376	0.00393754
1961	Manes.15G128500.v7.1	36.0159	-0.823402	0.229298	-3.59097	0.00032945	0.00393754
1962	Manes.18G029500.v7.1	90.2577	0.501582	0.139699	3.59046	0.000330096	0.0039413
1963	Manes.03G124728.v7.1	26.4666	-1.04563	0.291304	-3.5895	0.000331315	0.00395384
1964	Manes.02G120000.v7.1	47.174	-0.954079	0.265813	-3.58929	0.000331576	0.00395494
1965	Manes.17G084450.v7.1	6.71914	-1.43176	0.398921	-3.58908	0.000331842	0.00395609
1966	Manes.11G058800.v7.1	292.807	-0.415958	0.115908	-3.5887	0.000332327	0.00395987
1967	Manes.09G053800.v7.1	2062.24	0.414634	0.115586	3.58723	0.000334211	0.00398029
1968	Manes.06G002500.v7.1	504.728	0.30566	0.0852312	3.58625	0.000335467	0.00399255
1969	Manes.06G163900.v7.1	63.3716	-0.562747	0.156922	-3.58616	0.000335581	0.00399255
1970	Manes.03G142400.v7.1	6.56594	-1.18986	0.331833	-3.58573	0.000336132	0.00399708
1971	Manes.01G180000.v7.1	1.4918	-2.95785	0.825001	-3.58527	0.000336735	0.00399816
1972	Manes.11G020250.v7.1	43.7042	0.588362	0.1641	3.58538	0.000336586	0.00399816
1973	Manes.14G116228.v7.1	118.642	-0.530183	0.147869	-3.5855	0.000336438	0.00399816
1974	Manes.02G081700.v7.1	34.7217	-0.736987	0.205595	-3.58465	0.000337526	0.00400551
1975	Manes.02G178500.v7.1	1292.3	-0.418738	0.11682	-3.58447	0.000337758	0.00400624
1976	Manes.03G018200.v7.1	469.113	0.70314	0.196214	3.58353	0.000338975	0.00401864
1977	Manes.07G018600.v7.1	22.4913	-0.700255	0.195467	-3.58246	0.000340368	0.00403312
1978	Manes.09G114400.v7.1	1.4338	-2.89944	0.809512	-3.58171	0.000341347	0.00404267
1979	Manes.17G105300.v7.1	64.558	0.496042	0.138515	3.58115	0.000342089	0.00404941
1980	Manes.02G072500.v7.1	36.5903	0.698121	0.19497	3.58066	0.00034273	0.00405494
1981	Manes.05G051400.v7.1	23.4492	-0.904132	0.252566	-3.57979	0.000343874	0.00406643
1982	Manes.02G025100.v7.1	30.7986	1.65741	0.463193	3.57823	0.000345934	0.00408873
1983	Manes.04G153200.v7.1	14.0571	-0.977311	0.273183	-3.5775	0.000346895	0.00409802
1984	Manes.03G122800.v7.1	24.696	-0.917457	0.256491	-3.57695	0.000347621	0.00410452
1985	Manes.07G056300.v7.1	162.477	0.512889	0.143402	3.57658	0.000348124	0.00410838
1986	Manes.01G093625.v7.1	2.69643	-2.35707	0.659174	-3.57579	0.000349168	0.00411036
1987	Manes.04G044100.v7.1	23.2607	1.2061	0.337279	3.57596	0.000348947	0.00411036
1988	Manes.08G017400.v7.1	180.979	0.362632	0.10141	3.57588	0.00034905	0.00411036
1989	Manes.10G116000.v7.1	1090.52	0.393878	0.11015	3.57584	0.000349109	0.00411036
1990	Manes.16G088900.v7.1	235.26	-0.782839	0.218913	-3.57603	0.000348854	0.00411036
1991	Manes.08G038500.v7.1	363.855	-0.336785	0.0941893	-3.57561	0.000349406	0.00411109
1992	Manes.04G049700.v7.1	22.3836	-0.585187	0.163683	-3.57513	0.000350051	0.00411661
1993	Manes.09G128500.v7.1	37.5491	-0.550394	0.15396	-3.5749	0.000350356	0.00411813
1994	Manes.01G003700.v7.1	331.165	0.275243	0.0770229	3.57352	0.000352213	0.00413694
1995	Manes.11G134900.v7.1	705.868	0.482462	0.135013	3.57345	0.000352309	0.00413694
1996	Manes.08G122700.v7.1	133.744	0.386636	0.108238	3.57211	0.000354116	0.00415607
1997	Manes.05G156900.v7.1	1.71374	-3.23782	0.906562	-3.57154	0.000354894	0.00416312
1998	Manes.09G181100.v7.1	87.2524	0.546265	0.15303	3.56967	0.000357429	0.00418657
[truncated: 3,251 more rows]
