# Supplementary material for: Flower Development in Cassava Is Feminized by Cytokinin, While Proliferation Is Stimulated by Anti-Ethylene and Pruning: Transcriptome Responses
Source: Front Plant Sci. 2021 May 28;12:666266. doi: 10.3389/fpls.2021.666266 (PMC8194492; doi:10.3389/fpls.2021.666266)
Supplement: Supplementary Table 5 — Differentially expressed genes (DEGs) with respect to control and pruned treatments. DESeq pruned vs. unpruned. [file Table_5.XLSX]

## Sheet: pruned_vs_unpruned_DESeq_DE
	Supplement Table. Differentially expressed genes (DEGs) with respect to control and pruned treatments. DESeq pruned vs unpruned.
	GeneID	baseMean	log2FoldChange	lfcSE	stat	pvalue	padj
1	Manes.16G016300.v7.1	10.1804	4.68567	0.708817	6.61056	3.82877e-11	8.96929e-07
2	Manes.14G166500.v7.1	130.203	2.18663	0.346116	6.31763	2.65608e-10	3.11106e-06
3	Manes.11G105200.v7.1	32.0898	0.96307	0.156509	6.15347	7.58081e-10	5.9196e-06
4	Manes.04G037000.v7.1	46.305	2.22321	0.389323	5.71045	1.12675e-08	6.5988e-05
5	Manes.12G144000.v7.1	17.5911	2.0138	0.362035	5.56244	2.66034e-08	0.000124642
6	Manes.02G086100.v7.1	5.46456	3.22012	0.584772	5.50663	3.65772e-08	0.000142809
7	Manes.06G054500.v7.1	18.9984	2.52606	0.48557	5.20226	1.96883e-07	0.000571596
8	Manes.11G075300.v7.1	433.951	1.27505	0.246057	5.18193	2.19601e-07	0.000571596
9	Manes.12G144200.v7.1	11.0702	1.89871	0.363534	5.22294	1.76106e-07	0.000571596
10	Manes.03G164901.v7.1	6.64671	2.6401	0.554536	4.76091	1.92719e-06	0.00451464
11	Manes.03G042500.v7.1	52.728	1.42984	0.308763	4.63086	3.64151e-06	0.006562
12	Manes.06G103200.v7.1	15.5962	1.41297	0.304731	4.63678	3.53874e-06	0.006562
13	Manes.18G066000.v7.1	7.60761	2.09662	0.45146	4.64408	3.41598e-06	0.006562
14	Manes.01G141801.v7.1	2.16113	3.3566	0.749512	4.47838	7.52101e-06	0.012225
15	Manes.08G138500.v7.1	2.33517	4.44594	0.994654	4.46984	7.82783e-06	0.012225
16	Manes.02G167000.v7.1	110.755	1.24512	0.28001	4.44668	8.72075e-06	0.0127683
17	Manes.07G002400.v7.1	77.6032	1.17913	0.274148	4.30107	1.69977e-05	0.0234228
18	Manes.02G154700.v7.1	74.597	0.595259	0.140301	4.24273	2.20818e-05	0.0287382
19	Manes.S020052.v7.1	42.9541	1.61107	0.389871	4.13231	3.59139e-05	0.0442799
20	Manes.01G192700.v7.1	197.652	0.805837	0.197302	4.08428	4.42128e-05	0.0493204
21	Manes.02G164500.v7.1	111.675	1.20001	0.293374	4.0904	4.30639e-05	0.0493204
